# Supplementary material for: Human iPSC-derived pericyte-like cells carrying APP Swedish mutation overproduce beta-amyloid and induce cerebral amyloid angiopathy-like changes
Source: Fluids Barriers CNS. 2024 Sep 27;21:78. doi: 10.1186/s12987-024-00576-y (PMC11438249; doi:10.1186/s12987-024-00576-y)
Supplement: Supplementary file 5 [file 12987_2024_576_MOESM5_ESM.xlsx]

## Sheet: Summary
Summary of supplemetary tables
Table S1. Summary of hiPSC lines included in each experimental procedure.
Table S2. APPswe versus controls DEGs
Table S3. IPA pathways from APPswe versus controls
Table S4. Significant pathways identified through Pathview analysis comparing APPswe to controls
Table S5. Significant biology process idetified through clusterProfiler comparing APPswe to controls
Table S6. Significant cellular component idetified through clusterProfiler comparing APPswe to controls
Table S7. Significant molecular function idetified through clusterProfiler comparing APPswe to controls
Table S8. APPswe versus controls normalized expression transcriptomics

## Sheet: Table S1
Summary of hiPSC lines included in each experimental procedure.
	Ctrl1	Ctrl2	Ctrl3	Ctrl4	Ctrl5	Ctrl6	Ctrl7	AD1	AD2	AD3
iPSC-pericytes characterization (ICC)	x	x	x	x	x	x	x	x	x	x
Pericyte markers between different cell types (qRT-PCR)	x	x	x	x	x	x
Pericyte markers time points (qRT-PCR)	x	x		x	x
2D tube formation	x	x	x	x	x	x	x	x	x	x
Permeability	x	x	x	x	x	x	x	x	x	x
Aβ production	x	x	x	x	x	x	x	x	x	x
Aβ uptake	x	x	x	x	x	x		x	x	x
LRP1/APP expression (qRT-PCR)	x	x	x	x	x	x		x	x	x
RNA-seq	x	x	x	x	x	x	x	x	x	x
Cytokines production	x	x	x	x	x	x	x	x	x	x
Contraction	x	x	x	x	x			x	x	x

## Sheet: Table S2
Column1	baseMean	log2 fold change	-log padj	Ctrl_1	Ctrl_2	Ctrl_3	Ctrl_4	Ctrl_5	Ctrl_6	Ctrl_7	AD_1	AD_2	AD_3	external_gene_name
ENSG00000165072	91.0286	3.02026	10.7002	14.991	20.4362	18.8791	29.6374	47.4018	23.8218	48.0841	282.791	256.938	167.305	MAMDC2
ENSG00000144810	1164.54	4.55782	8.30721	117.117	73.1402	53.6565	205.486	418.716	131.538	50.0074	3647.53	5867.22	1080.97	COL8A1
ENSG00000196660	17.236	3.79476	8.25505	1.87387	1.07559	2.98092	5.92749	5.92522	4.14293	2.88504	39.3032	79.999	28.2464	SLC30A10
ENSG00000163453	128.752	5.67254	8.18616	6.55855	2.15118	12.9173	8.89123	13.8255	5.17866	6.73177	612.555	608.934	9.77759	IGFBP7
ENSG00000132563	267.65	1.92809	7.40708	124.612	84.9717	147.059	203.51	221.208	124.288	111.555	547.369	637.168	474.756	REEP2
ENSG00000150625	38.8281	2.9385	7.36716	6.55855	8.60472	5.96183	20.7462	24.6884	12.4288	11.5402	103.53	64.9404	129.281	GPM6A
ENSG00000156475	666.454	2.25107	6.84012	178.955	154.885	509.737	253.894	377.239	418.436	299.083	1625.81	1639.51	1206.99	PPP2R2B
ENSG00000115461	45863.9	1.74047	6.75441	20938.6	24923.6	22019	32422.4	33276.1	33457.2	21544.6	66692.8	135902	67462.1	IGFBP5
ENSG00000171488	203.907	1.53717	6.74977	113.369	141.978	149.046	115.586	190.595	83.8943	114.44	348.936	449.877	331.352	LRRC8C
ENSG00000163251	420.957	2.45849	6.5849	237.045	291.485	79.4911	210.426	116.529	112.895	206.762	1316.18	982.576	656.185	FZD5
ENSG00000198168	190.701	2.42538	6.50133	69.3333	79.5937	38.7519	152.139	111.592	70.4298	55.7775	416.997	613.639	298.76	SVIP
ENSG00000149596	1116.76	2.59891	6.47468	409.441	466.806	244.435	799.223	510.557	414.293	260.616	1968.04	4628.65	1465.55	JPH2
ENSG00000148935	140.567	4.00187	6.29787	30.9189	16.1339	19.8728	25.6858	47.4018	30.0362	8.65513	355.646	823.519	47.8015	GAS2
ENSG00000265142	47.0969	4.48447	6.23965	8.43242	4.30236	5.96183	6.9154	13.8255	2.07146	2.88504	55.5997	341.643	29.3328	MIR133A1HG
ENSG00000179399	440.736	2.30128	6.1736	267.964	165.641	92.4084	287.483	307.124	177.11	118.287	1159.92	1163.28	668.135	GPC5
ENSG00000114805	35.1684	2.75719	5.82291	18.7387	12.9071	3.97456	24.6979	9.87537	10.3573	9.61682	50.8066	127.057	83.6527	PLCH1
ENSG00000187123	90.3797	2.07495	5.82007	56.2162	55.9307	38.7519	43.4683	37.5264	40.3935	50.0074	116.951	340.702	123.849	LYPD6
ENSG00000157851	265.918	2.26369	5.5455	109.622	80.6693	85.4529	156.091	254.785	81.8228	100.977	386.322	817.872	585.569	DPYSL5
ENSG00000163171	2395.25	1.76086	5.53434	770.161	763.669	1793.52	1594.49	1719.3	1846.71	1279.04	4628.19	5150.99	4406.43	CDC42EP3
ENSG00000122641	161.509	7.06409	5.51546	2.81081	2.15118	4.96819	1.97583	7.9003	2.07146	5.77009	233.902	1352.45	1.0864	INHBA
ENSG00000162267	171.824	2.0477	5.46274	90.8828	67.7622	52.6629	149.175	117.517	43.5007	98.0915	277.998	405.642	415.004	ITIH3
ENSG00000138030	56.0794	1.66209	5.3938	35.6036	26.8898	29.8092	46.432	45.4267	20.7146	32.6972	78.6064	104.469	140.145	KHK
ENSG00000113361	52.1883	3.30291	5.38583	13.1171	8.60472	6.95547	13.8308	135.293	4.14293	10.5785	107.365	212.703	102.121	CDH6
ENSG00000121039	10036.5	2.47328	5.36847	3466.66	2473.86	2954.09	4001.06	7644.53	3166.23	5988.39	19222.1	40912.4	10535.9	RDH10
ENSG00000105767	210.389	1.59403	5.36625	114.306	98.9543	111.288	223.269	110.604	106.68	151.946	307.715	491.288	387.844	CADM4
ENSG00000176912	43.3085	1.7627	5.30444	29.045	24.7386	11.9237	24.6979	36.5389	18.6432	30.7738	69.9789	106.352	80.3935	TYMSOS
ENSG00000154146	43.3495	1.70835	5.26744	27.1711	12.9071	26.8283	24.6979	25.676	20.7146	42.314	78.6064	100.705	73.8751	NRGN
ENSG00000077264	59.6325	4.45235	5.26471	1.87387	2.15118	6.95547	12.8429	27.651	2.07146	3.84673	257.867	234.35	46.7152	PAK3
ENSG00000150551	34.085	4.45762	5.21335	4.68468	4.30236	1.98728	7.90332	12.838	0	0.961682	23.9654	164.704	119.504	LYPD1
ENSG00000151952	17.05	7.43693	5.15382	0	0	0.993639	0	0	0	0.961682	47.9307	119.528	1.0864	TMEM132D
ENSG00000139304	28.1617	2.87241	5.13389	5.62162	13.9827	1.98728	18.7704	4.93769	11.393	11.5402	64.2272	103.528	45.6288	PTPRQ
ENSG00000149591	9678.15	2.21562	5.12966	2500.68	3032.09	2805.04	6699.05	7648.48	5218.02	4458.36	19742.7	32152.1	12525.1	TAGLN
ENSG00000016082	57.0449	1.96192	5.07245	20.6126	37.6457	40.7392	22.722	28.6386	30.0362	33.6589	113.117	183.527	59.7519	ISL1
ENSG00000167311	107.429	2.93029	4.88351	21.5495	18.285	44.7138	72.1178	8.88784	49.7151	36.5439	173.509	462.112	186.861	ART5
ENSG00000261150	277.321	2.69633	4.83628	43.0991	61.3087	86.4466	165.97	87.8908	189.539	100.015	687.327	1111.52	240.094	EPPK1
ENSG00000145536	174.283	4.49867	4.81604	5.62162	2.15118	5.96183	81.9969	11.8504	21.7504	33.6589	254.033	990.105	335.697	ADAMTS16
ENSG00000182010	444.672	1.71238	4.65209	301.693	263.52	180.842	285.507	475.993	165.717	175.988	730.465	946.812	920.18	RTKN2
ENSG00000140873	127.052	4.43581	4.64113	17.8018	20.4362	9.93639	21.7341	36.5389	12.4288	4.80841	333.598	805.637	7.60479	ADAMTS18
ENSG00000104147	124.977	1.52942	4.53552	90.8828	79.5937	44.7138	89.9003	84.9282	66.2868	101.938	147.627	227.762	316.142	OIP5
ENSG00000198959	3537.01	2.3992	4.53552	977.224	994.921	1116.85	1996.58	10111.4	1686.17	846.28	10020.4	10940.1	3562.3	TGM2
ENSG00000186205	32.2863	1.93348	4.52472	17.8018	13.9827	10.93	19.7583	22.7134	24.8576	12.5019	42.1791	101.646	56.4927	MTARC1
ENSG00000067798	433.715	3.53958	4.49929	73.081	20.4362	31.7964	160.042	307.124	74.5727	57.7009	1182.93	1828.68	600.779	NAV3
ENSG00000139292	10.8038	4.23668	4.47614	0.936936	0	0	0.987915	4.93769	3.1072	1.92336	31.6343	53.6464	10.864	LGR5
ENSG00000117115	25.5629	4.79889	4.46828	0	0	1.98728	1.97583	5.92522	3.1072	6.73177	41.2204	181.645	13.0368	PADI2
ENSG00000115641	143.92	2.33189	4.45818	39.3513	30.1165	62.5993	67.1782	150.106	48.6794	57.7009	262.66	489.406	231.403	FHL2
ENSG00000228376	10.5696	2.62933	4.43665	2.81081	4.30236	0.993639	6.9154	5.92522	3.1072	4.80841	20.1309	19.7645	36.9376	GAS2L1P2
ENSG00000171130	171.924	1.90062	4.3568	57.1531	52.7039	86.4466	94.8398	170.844	65.2511	133.674	281.833	325.643	450.856	ATP6V0E2
ENSG00000077279	14.368	6.35798	4.27153	0	0	2.98092	0	0.987537	0	0	50.8066	85.646	3.2592	DCX
ENSG00000124508	96.6549	1.85312	4.21598	30.9189	33.3433	88.4339	63.2266	85.9158	33.1434	44.2373	181.178	219.291	186.861	BTN2A2
ENSG00000170571	197.281	1.75873	4.17183	147.099	98.9543	77.5038	191.655	121.467	110.823	57.7009	378.653	519.523	269.427	EMB
ENSG00000110148	96.0411	4.22994	4.16965	21.5495	32.2677	1.98728	39.5166	3.95015	4.14293	2.88504	262.66	496.935	94.5167	CCKBR
ENSG00000188372	18.8098	4.48461	4.11175	6.55855	0	1.98728	1.97583	0.987537	5.17866	0.961682	6.7103	44.2347	119.504	ZP3
ENSG00000100473	39.3024	1.7922	4.1072	20.6126	15.0583	32.7901	26.6737	31.6012	7.25012	24.042	77.6478	85.646	71.7023	COCH
ENSG00000078596	663.421	1.6157	4.08301	303.567	291.485	252.384	558.172	704.114	297.255	460.645	1285.5	1339.28	1141.81	ITM2A
ENSG00000065534	693.145	2.18124	4.07978	279.207	212.967	279.213	306.254	658.687	241.325	376.979	1094.74	2786.79	695.295	MYLK
ENSG00000167641	75.856	2.76323	4.04328	16.8648	24.7386	69.5547	20.7462	24.6884	13.4645	24.042	276.081	236.232	52.1471	PPP1R14A
ENSG00000089472	2718.47	1.95527	4.00921	1248.94	1128.29	2400.63	1749.6	1379.59	1173.48	1131.9	3632.19	10524.1	2815.95	HEPH
ENSG00000198865	60.102	1.93805	4.00521	20.6126	51.6283	18.8791	34.577	32.5887	26.929	42.314	59.4341	140.234	173.824	CCDC152
ENSG00000091129	72.3728	3.32373	3.99014	17.8018	9.68032	39.7456	6.9154	27.651	18.6432	16.3486	175.427	388.701	22.8144	NRCAM
ENSG00000134198	112.417	2.63413	3.95808	34.6666	23.663	35.771	82.9849	15.8006	50.7509	63.471	191.723	516.699	108.64	TSPAN2
ENSG00000259370	186.159	1.51927	3.89203	83.3873	144.129	133.148	135.344	72.0902	154.324	113.478	403.577	431.995	190.12
ENSG00000160963	481.795	2.53963	3.75403	188.324	79.5937	74.5229	248.955	468.093	92.1801	227.919	895.346	1663.04	879.983	COL26A1
ENSG00000144681	27.5191	2.31978	3.71349	6.55855	12.9071	12.9173	21.7341	8.88784	9.32159	15.3869	24.924	108.234	54.3199	STAC
ENSG00000168672	9476.28	2.10913	3.68614	3839.56	2437.29	2515.89	7410.35	9022.14	2712.58	5323.87	12096.8	26764.8	22639.5	LRATD2
ENSG00000181577	12.0989	2.47564	3.67666	3.74774	4.30236	2.98092	7.90332	7.9003	5.17866	3.84673	23.0068	47.9994	14.1232	C6orf223
ENSG00000230658	20.44	2.29291	3.66173	15.9279	3.22677	4.96819	8.89123	10.8629	9.32159	12.5019	22.0481	67.7639	48.8879	KLHL7-DT
ENSG00000018236	215.379	2.3117	3.60506	136.793	115.088	77.5038	89.9003	85.9158	133.609	50.0074	647.065	719.05	98.8623	CNTN1
ENSG00000154864	107.083	2.83864	3.59452	27.1711	37.6457	45.7074	23.71	43.4516	43.5007	42.314	147.627	624.933	34.7648	PIEZO2
ENSG00000118523	2541.57	1.51795	3.58077	1485.04	1091.72	1550.08	1606.35	1524.76	1738.99	2413.82	3442.39	7810.73	2751.85	CCN2
ENSG00000235770	17.6721	2.12356	3.56194	7.49549	11.8315	8.94275	7.90332	9.87537	5.17866	10.5785	32.5929	64.9404	17.3824	LINC00607
ENSG00000065609	56.1271	1.91115	3.50019	20.6126	26.8898	35.771	39.5166	41.4766	24.8576	25.9654	89.1512	207.056	49.9743	SNAP91
ENSG00000150054	52.8199	2.1582	3.48224	25.2973	19.3606	12.9173	48.4078	36.5389	32.1077	6.73177	92.027	143.998	110.813	MPP7
ENSG00000226306	25.8171	4.71204	3.42843	1.87387	0	0.993639	0.987915	5.92522	11.393	0	161.047	63.9992	11.9504	NPY6R
ENSG00000162630	641.449	4.23351	3.42809	100.252	55.9307	2.98092	206.474	260.71	49.7151	31.7355	1719.76	2141.15	1845.79	B3GALT2
ENSG00000214796	14.3487	1.97215	3.39107	9.36936	4.30236	5.96183	7.90332	8.88784	7.25012	9.61682	14.3792	36.7054	39.1104	TUBA5P
ENSG00000115474	23.7066	3.0634	3.36092	0.936936	2.15118	15.8982	4.93957	3.95015	11.393	12.5019	76.6892	84.7048	23.9008	KCNJ13
ENSG00000070193	357.647	1.86401	3.35878	326.991	255.991	104.332	143.248	106.654	201.968	257.731	356.605	950.576	872.378	FGF10
ENSG00000148677	86.275	6.99117	3.31787	3.74774	0	3.97456	0	1.97507	0	5.77009	84.3581	758.579	4.3456	ANKRD1
ENSG00000255745	35.1754	2.20308	3.30935	16.8648	7.52913	4.96819	23.71	35.5513	9.32159	20.1953	85.3167	80.9402	67.3567
ENSG00000235531	11.3982	3.21354	3.23024	0.936936	4.30236	3.97456	2.96374	123.442	1.03573	3.84673	15.3378	65.8815	9.77759	MSC-AS1
ENSG00000129521	415.512	3.01794	3.20371	89.9458	63.4598	52.6629	317.121	981.612	51.7866	47.1224	1453.26	1431.51	341.129	EGLN3
ENSG00000186642	17.3619	2.7457	3.08847	3.74774	7.52913	6.95547	4.93957	5.92522	6.21439	9.61682	49.848	73.4108	5.43199	PDE2A
ENSG00000125966	28.0559	1.89013	3.0675	6.55855	13.9827	17.8855	6.9154	20.7383	14.5002	27.8888	74.772	59.2934	38.024	MMP24
ENSG00000101680	3770.94	1.75717	3.02532	2238.34	1867.23	1661.36	2206.01	5046.32	1226.31	1154.02	7281.64	8638.01	6390.2	LAMA1
ENSG00000105974	4206.61	2.06548	3.0126	966.918	873.38	3412.16	1926.43	2711.78	2682.55	2483.06	4447.97	6008.39	16553.5	CAV1
ENSG00000176406	1680.5	2.0468	2.98785	705.513	719.57	1121.82	1021.5	1858.55	302.434	335.627	4023.31	3868.19	2848.54	RIMS2
ENSG00000152056	51.6709	1.50033	2.98504	24.3603	26.8898	25.8346	41.4924	49.3769	33.1434	32.6972	101.613	134.587	46.7152	AP1S3
ENSG00000130032	16.4886	3.22637	2.97887	1.87387	5.37795	2.98092	15.8066	0	2.07146	4.80841	22.0481	62.1169	47.8015	PRRG3
ENSG00000175229	10.0534	2.83506	2.97832	1.87387	3.22677	3.97456	8.89123	2.96261	0	3.84673	17.2551	43.2936	15.2096	GAL3ST3
ENSG00000070182	13.62	2.71646	2.97517	5.62162	5.37795	5.96183	5.92749	1.97507	4.14293	6.73177	18.2137	72.4697	9.77759	SPTB
ENSG00000107796	10579.8	3.13549	2.96921	1213.33	1369.23	1675.28	2321.6	11092	1930.6	2595.58	25688	53541.9	4370.58	ACTA2
ENSG00000022267	4318.62	1.51935	2.96774	2510.05	2139.35	2165.14	2777.03	4420.22	3227.34	2139.74	6342.2	13445.5	4019.68	FHL1
ENSG00000053328	51.5635	2.10053	2.9629	27.1711	49.4772	7.94911	37.5408	33.5763	16.5717	9.61682	108.323	137.41	87.9983	METTL24
ENSG00000158055	66.6007	3.00316	2.95516	9.36936	8.60472	12.9173	25.6858	51.3519	11.393	30.7738	349.894	142.116	23.9008	GRHL3
ENSG00000104332	987.057	1.89806	2.94658	552.792	399.044	509.737	613.495	1189	222.682	313.508	2058.15	2794.32	1217.85	SFRP1
ENSG00000163017	2266.23	3.8418	2.94058	90.8828	107.559	717.407	294.399	1139.62	425.686	396.213	5780.45	13047.4	662.703	ACTG2
ENSG00000161381	197.691	1.97691	2.93883	80.5765	112.937	60.612	140.284	170.844	87.0015	83.6663	376.736	742.579	121.677	PLXDC1
ENSG00000225511	10.7705	1.90158	2.91419	8.43242	5.37795	5.96183	4.93957	5.92522	2.07146	8.65513	24.924	27.2938	14.1232	LINC00475
ENSG00000101384	2428.88	2.29574	2.91419	1025.01	751.838	415.341	1495.7	2757.2	686.69	692.411	3791.32	9832.35	2840.93	JAG1
ENSG00000112414	145.278	3.52501	2.90701	11.2432	4.30236	86.4466	22.722	17.7757	32.1077	70.2028	585.714	592.934	29.3328	ADGRG6
ENSG00000166073	422.909	1.80805	2.90019	153.657	96.8032	335.85	224.257	455.255	286.898	138.482	1025.72	943.988	568.187	GPR176
ENSG00000134326	21.1004	1.7526	2.88279	9.36936	11.8315	11.9237	15.8066	18.7632	3.1072	15.3869	50.8066	27.2938	46.7152	CMPK2
ENSG00000198435	44.8781	1.61603	2.83025	18.7387	22.5874	15.8982	25.6858	41.4766	34.1791	35.5822	67.103	136.469	51.0607	NRARP
ENSG00000267383	86.0427	1.57471	2.81876	80.5765	50.5528	43.7201	49.3957	68.1401	63.1796	22.1187	125.579	107.293	249.872
ENSG00000157542	23.6861	4.66921	2.81806	0	1.07559	2.98092	2.96374	8.88784	2.07146	1.92336	78.6064	138.351	0	KCNJ6
ENSG00000158164	210.817	1.73421	2.8115	154.594	136.6	99.3639	168.933	194.545	73.537	41.3523	267.454	418.818	552.977	TMSB15A
ENSG00000149201	43.9544	1.8601	2.79025	21.5495	31.1921	23.8473	23.71	38.514	23.8218	9.61682	74.772	153.41	39.1104	CCDC81
ENSG00000145936	12.4826	5.53748	2.71793	0.936936	0	0.993639	0	1.97507	2.07146	0	14.3792	104.469	0	KCNMB1
ENSG00000106003	30.4175	2.16996	2.69236	9.36936	15.0583	12.9173	16.7946	13.8255	20.7146	15.3869	35.4688	143.998	20.6416	LFNG
ENSG00000115232	113.336	2.06401	2.6916	75.8918	36.5701	75.5166	26.6737	96.7787	58.001	36.5439	297.171	366.113	64.0975	ITGA4
ENSG00000016391	39.615	1.55268	2.68052	17.8018	20.4362	11.9237	38.5287	38.514	27.9648	20.1953	71.8961	48.9406	99.9487	CHDH
ENSG00000183023	262.697	2.77929	2.67279	59.027	48.4016	44.7138	92.864	295.274	96.323	29.8121	499.438	1295.98	165.133	SLC8A1
ENSG00000259207	137.999	2.23068	2.67065	25.2973	30.1165	45.7074	96.8157	125.417	99.4302	35.5822	283.75	512.935	124.936	ITGB3
ENSG00000154678	16.6618	3.80346	2.66407	0.936936	2.15118	2.98092	3.95166	0.987537	5.17866	7.69345	18.2137	122.351	2.1728	PDE1C
ENSG00000153904	5392.05	1.5367	2.65456	3893.91	2756.74	1279.81	5403.89	5155.93	3301.91	2242.64	7875.02	10235.2	11775.5	DDAH1
ENSG00000165238	50.4747	1.62515	2.65274	20.6126	20.4362	27.8219	57.2991	13.8255	32.1077	45.199	70.9375	117.646	98.8623	WNK2
ENSG00000111799	11254.1	2.48218	2.6498	3999.78	1866.15	1022.45	9653.9	11529.5	2884.51	2196.48	26166.4	27805.8	25416.3	COL12A1
ENSG00000128833	32.2015	1.67201	2.64431	16.8648	23.663	8.94275	36.5529	19.7507	7.25012	23.0804	69.9789	58.3522	57.5791	MYO5C
ENSG00000128422	106.901	2.51128	2.63352	24.3603	18.285	29.8092	97.8036	41.4766	49.7151	49.0458	202.268	513.876	42.3696	KRT17
ENSG00000136531	60.5127	2.00884	2.6145	19.6757	24.7386	68.5611	23.71	20.7383	32.1077	32.6972	97.7787	236.232	48.8879	SCN2A
ENSG00000138696	227.422	1.54998	2.60912	152.721	148.432	110.294	237.1	220.221	84.93	54.8158	398.784	408.465	458.46	BMPR1B
ENSG00000165152	279.821	1.75004	2.60541	262.342	136.6	105.326	103.731	307.124	176.074	54.8158	618.307	537.405	496.484	PGAP4
ENSG00000144485	61.0082	1.58346	2.60334	22.4865	33.3433	21.8601	46.432	48.3893	43.5007	50.9691	48.8894	142.116	152.096	HES6
ENSG00000139209	229.853	1.91781	2.60303	162.09	100.03	98.3703	229.196	85.9158	161.574	40.3906	825.367	272.938	322.66	SLC38A4
ENSG00000175899	376.48	5.20395	2.56685	72.1441	16.1339	9.93639	21.7341	6.91276	96.323	0.961682	317.302	3196.2	27.16	A2M
ENSG00000144583	68.6879	3.33434	2.5653	3.74774	6.45354	44.7138	11.855	33.5763	11.393	17.3103	421.791	125.175	10.864	MARCHF4
ENSG00000171885	247.849	1.7283	2.53967	140.54	98.9543	266.295	158.066	114.554	112.895	132.712	141.875	695.521	617.075	AQP4
ENSG00000152689	58.8482	2.47402	2.53536	12.1802	18.285	16.8919	15.8066	76.0404	31.072	3.84673	158.171	142.116	114.072	RASGRP3
ENSG00000150540	420.768	1.88978	2.53027	215.495	239.857	392.487	230.184	171.832	256.861	119.249	1135	1255.51	191.206	HNMT
ENSG00000162618	15.8423	4.26789	2.52707	0	2.15118	4.96819	0.987915	4.93769	4.14293	0	126.537	10.3528	4.3456	ADGRL4
ENSG00000135324	27.6953	2.37935	2.49052	20.6126	6.45354	4.96819	8.89123	21.7258	13.4645	9.61682	60.3927	116.704	14.1232	MRAP2
ENSG00000183801	96.2427	1.79384	2.48067	69.3333	44.0992	73.5293	54.3353	60.2398	24.8576	60.5859	52.7238	308.702	214.021	OLFML1
ENSG00000135905	24.5495	2.19974	2.46977	14.054	3.22677	3.97456	21.7341	18.7632	9.32159	11.5402	38.3446	94.1165	30.4192	DOCK10
ENSG00000006468	93.2431	3.29127	2.45979	8.43242	4.30236	35.771	15.8066	78.0155	21.7504	15.3869	252.116	485.641	15.2096	ETV1
ENSG00000254510	41.1103	2.08583	2.43987	19.6757	13.9827	9.93639	26.6737	47.4018	17.6074	10.5785	53.6824	163.763	47.8015
ENSG00000163362	97.6752	2.23234	2.43987	39.3513	16.1339	47.6947	56.3111	120.48	9.32159	34.6205	162.965	225.88	263.995	INAVA
ENSG00000176320	21.2898	3.30642	2.43082	6.55855	2.15118	0	16.7946	6.91276	7.25012	0.961682	61.3514	97.8811	13.0368
ENSG00000139737	12.9505	1.79372	2.4163	2.81081	5.37795	9.93639	9.87915	3.95015	14.5002	5.77009	21.0895	30.1173	26.0736	SLAIN1
ENSG00000111110	111.058	2.21456	2.40664	14.991	26.8898	54.6501	69.154	72.0902	83.8943	50.0074	405.494	282.349	51.0607	PPM1H
ENSG00000072952	78.081	3.61811	2.38894	5.62162	2.15118	71.542	5.92749	13.8255	8.28585	17.3103	131.33	506.347	18.4688	IRAG1
ENSG00000183160	1190.47	1.92131	2.38542	564.035	624.918	204.69	1050.15	3597.6	509.58	446.22	3255.46	3279.96	831.095	TMEM119
ENSG00000185737	19.1394	4.60134	2.36271	0.936936	0	6.95547	0	7.9003	0	0.961682	56.5583	114.822	3.2592	NRG3
ENSG00000112319	56.3718	2.32828	2.35911	15.9279	30.1165	7.94911	40.5045	59.2522	15.536	9.61682	54.641	225.88	104.294	EYA4
ENSG00000152402	619.63	2.51272	2.35414	162.09	51.6283	293.123	237.1	650.787	276.54	126.942	2734.93	1352.45	310.71	GUCY1A2
ENSG00000206538	4738.01	1.69526	2.31143	3379.53	2138.27	730.325	4565.15	4540.7	2903.16	1584.85	9865.11	9972.58	7700.4	VGLL3
ENSG00000147041	228.259	3.80982	2.31049	9.36936	7.52913	153.02	25.6858	57.2772	35.2149	37.5056	636.52	1278.1	42.3696	SYTL5
ENSG00000164099	243.745	2.20864	2.2852	74.9549	78.5181	37.7583	273.652	177.757	122.216	52.8925	638.438	815.049	166.219	PRSS12
ENSG00000168280	194.379	1.83644	2.27814	108.685	90.3496	129.173	131.393	209.358	29.0005	70.2028	436.17	565.64	173.824	KIF5C
ENSG00000013619	221.151	2.56884	2.26141	25.2973	15.0583	82.472	57.2991	293.299	36.2506	114.44	522.445	568.463	496.484	MAMLD1
ENSG00000123146	235.609	1.55419	2.23664	78.7026	102.181	232.512	148.187	108.629	161.574	211.57	586.672	560.934	165.133	ADGRE5
ENSG00000108231	26.665	1.93377	2.20459	17.8018	11.8315	14.9046	13.8308	14.8131	15.536	12.5019	31.6343	118.587	15.2096	LGI1
ENSG00000168497	226.828	1.67155	2.17999	92.7567	102.181	166.931	227.22	55.3021	152.253	162.524	415.08	725.638	168.392	CAVIN2
ENSG00000100078	18.9283	2.28195	2.17268	7.49549	4.30236	3.97456	18.7704	18.7632	4.14293	3.84673	18.2137	63.058	46.7152	PLA2G3
ENSG00000114200	834.233	2.20993	2.17152	526.558	314.072	165.938	519.643	521.42	701.19	48.0841	2619.89	2141.15	784.38	BCHE
ENSG00000017427	74.4694	4.56917	2.14765	12.1802	10.7559	11.9237	7.90332	16.7881	5.17866	1.92336	73.8133	604.228	0	IGF1
ENSG00000080573	1189.85	1.90211	2.14689	428.18	193.606	783.981	536.438	941.123	390.471	1299.23	1282.63	4412.18	1630.68	COL5A3
ENSG00000115828	22.147	2.30524	2.14111	5.62162	11.8315	4.96819	5.92749	22.7134	12.4288	7.69345	74.772	66.8227	8.69119	QPCT
ENSG00000134245	323.437	2.59494	2.13398	77.7657	54.8551	40.7392	77.0574	242.934	148.11	259.654	688.285	1568.92	76.0479	WNT2B
ENSG00000106631	158.37	1.58063	2.13211	94.6305	132.298	37.7583	161.03	122.455	106.68	39.4289	295.253	401.877	192.293	MYL7
ENSG00000198838	129.071	3.79898	2.12673	5.62162	9.68032	10.93	21.7341	105.667	12.4288	19.2336	416.039	671.992	17.3824	RYR3
ENSG00000268658	26.1619	2.83164	2.11625	23.4234	2.15118	4.96819	13.8308	6.91276	8.28585	4.80841	62.31	5.64699	129.281	LINC00664
ENSG00000197822	14.1398	1.6806	2.09215	10.3063	2.15118	5.96183	5.92749	12.838	15.536	6.73177	30.6757	19.7645	31.5056	OCLN
ENSG00000162490	91.1868	2.49399	2.09215	8.43242	7.52913	61.6056	41.4924	26.6635	14.5002	106.747	183.095	330.349	131.454	DRAXIN
ENSG00000137501	317.545	2.3565	2.07655	97.4413	57.0063	113.275	170.909	408.841	84.93	61.5476	945.194	1112.46	123.849	SYTL2
ENSG00000231304	11.9447	1.76381	2.06265	12.1802	8.60472	3.97456	10.8671	7.9003	3.1072	1.92336	23.9654	19.7645	27.16	SGO1-AS1
ENSG00000186340	31.1462	2.65023	2.06216	9.36936	4.30236	12.9173	3.95166	32.5887	15.536	5.77009	102.572	115.763	8.69119	THBS2
ENSG00000140022	590.967	1.62114	2.06128	546.234	477.562	89.4275	512.728	432.541	282.755	207.723	810.03	1007.99	1542.69	STON2
ENSG00000169064	15.0174	1.81209	2.04795	8.43242	4.30236	9.93639	5.92749	10.8629	3.1072	17.3103	40.2618	34.8231	15.2096	ZBBX
ENSG00000147119	102.107	1.67284	2.03163	36.5405	72.0646	61.6056	52.3595	129.367	39.3578	40.3906	312.508	205.174	71.7023	CHST7
ENSG00000113532	25.6564	2.69761	2.02059	5.62162	0	17.8855	6.9154	9.87537	8.28585	19.2336	103.53	74.352	10.864	ST8SIA4
ENSG00000036448	14.8602	2.74276	2.01278	0	12.9071	9.93639	5.92749	5.92522	0	3.84673	51.7652	23.5291	34.7648	MYOM2
ENSG00000168546	45.3147	2.15203	2.01197	13.1171	15.0583	13.9109	33.5891	60.2398	12.4288	7.69345	173.509	79.0578	44.5424	GFRA2
ENSG00000280079	96.4002	1.54882	2.01061	120.865	48.4016	56.6374	44.4562	67.1525	59.0367	30.7738	112.158	107.293	317.228
ENSG00000172548	44.683	3.34916	1.9995	1.87387	2.15118	4.96819	3.95166	40.489	13.4645	16.3486	131.33	226.821	5.43199	NIPAL4
ENSG00000285018	17.7776	1.83502	1.9778	7.49549	4.30236	9.93639	13.8308	20.7383	7.25012	6.73177	18.2137	62.1169	27.16
ENSG00000197046	18.7736	1.75356	1.9596	9.36936	3.22677	8.94275	17.7825	5.92522	7.25012	24.042	34.5101	31.0584	45.6288	SIGLEC15
ENSG00000054598	251.451	2.28233	1.95573	59.027	52.7039	245.429	58.287	261.697	33.1434	104.823	333.598	1132.22	233.576	FOXC1
ENSG00000136630	48.5269	1.82054	1.94833	22.4865	39.7969	42.7265	21.7341	7.9003	40.3935	18.2719	57.5169	184.468	49.9743	HLX
ENSG00000170745	66.6889	1.83661	1.94756	21.5495	34.4189	68.5611	13.8308	34.5638	16.5717	74.0495	122.703	208.939	71.7023	KCNS3
ENSG00000154330	2848.96	1.81337	1.93968	899.458	613.087	2463.23	1463.1	3579.82	944.587	1404.06	7694.8	7324.14	2103.27	PGM5
ENSG00000196104	36.0941	1.81439	1.91882	8.43242	5.37795	645.865	40.5045	23.7009	16.5717	11.5402	62.31	74.352	80.3935	SPOCK3
ENSG00000273056	11.866	1.68666	1.90665	8.43242	10.7559	0	7.90332	6.91276	8.28585	7.69345	25.8826	25.4114	17.3824
ENSG00000138735	230.383	1.78056	1.90586	118.054	88.1984	204.69	104.719	127.392	71.4655	217.34	529.155	754.814	87.9983	PDE5A
ENSG00000102109	36.1748	1.75275	1.89073	11.2432	8.60472	22.8537	41.4924	22.7134	24.8576	16.3486	82.4409	107.293	23.9008	PCSK1N
ENSG00000204516	13.8955	1.78567	1.88399	7.49549	0	11.9237	11.855	11.8504	4.14293	8.65513	26.8412	30.1173	26.0736	MICB
ENSG00000232077	21.1897	1.79487	1.82701	16.8648	11.8315	5.96183	17.7825	21.7258	7.25012	3.84673	47.9307	60.2345	18.4688	LINC01031
ENSG00000110328	731.028	1.65949	1.82144	342.919	252.764	276.232	299.338	1195.91	443.293	295.236	1141.71	2257.85	805.022	GALNT18
ENSG00000153132	130.104	1.5843	1.81796	42.1621	70.989	82.472	165.97	122.455	64.2154	21.157	231.985	268.232	231.403	CLGN
ENSG00000139508	549.972	1.74649	1.81297	179.892	162.414	365.659	307.242	682.388	316.934	241.382	1766.73	1220.69	256.39	SLC46A3
ENSG00000272398	77.1649	2.13482	1.80274	56.2162	72.0646	8.94275	31.6133	76.0404	10.3573	12.5019	95.8615	178.821	229.23	CD24
ENSG00000130037	39.3788	2.27244	1.80155	4.68468	16.1339	41.7328	8.89123	27.651	19.6789	9.61682	102.572	148.704	14.1232	KCNA5
ENSG00000164488	44.6176	2.64934	1.77234	12.1802	11.8315	15.8982	10.8671	59.2522	5.17866	5.77009	102.572	211.762	10.864	DACT2
ENSG00000129682	75.3347	4.29155	1.74495	1.87387	2.15118	29.8092	3.95166	34.5638	2.07146	5.77009	99.6959	571.287	2.1728	FGF13
ENSG00000003096	35.5125	1.89899	1.74077	5.62162	3.22677	43.7201	18.7704	22.7134	17.6074	25.0037	76.6892	95.0576	46.7152	KLHL13
ENSG00000151892	957.439	3.03752	1.73288	60.9008	41.948	200.715	217.341	1244.3	222.682	130.789	2195.23	1245.16	4015.33	GFRA1
ENSG00000153993	62.7917	1.56404	1.7183	32.7928	59.1575	26.8283	45.4441	17.7757	80.7871	14.4252	77.6478	152.469	120.59	SEMA3D
ENSG00000203805	27.8347	1.66803	1.70559	8.43242	9.68032	13.9109	12.8429	36.5389	11.393	25.0037	24.924	85.646	49.9743	PLPP4
ENSG00000269416	65.6641	1.97436	1.69946	57.1531	36.5701	21.8601	48.4078	42.4641	19.6789	18.2719	52.7238	35.7643	323.747	LINC01224
ENSG00000174576	12.2149	1.72095	1.67211	6.55855	5.37795	6.95547	5.92749	14.8131	6.21439	4.80841	9.58615	42.3524	19.5552	NPAS4
ENSG00000112769	3904.16	3.08789	1.6696	592.143	214.043	493.839	1835.55	4556.5	179.182	535.657	10886	15931.1	3817.61	LAMA4
ENSG00000250579	37.3645	2.96349	1.65513	0.936936	9.68032	0	42.4803	15.8006	11.393	5.77009	30.6757	151.528	105.381	ADAMTS16-DT
ENSG00000135426	12.4767	2.78037	1.65437	8.43242	2.15118	0	10.8671	0	7.25012	2.88504	11.5034	47.9994	33.6784	TESPA1
ENSG00000206052	223.11	1.80048	1.65239	66.5224	73.1402	87.4402	127.441	385.14	74.5727	80.7812	367.15	747.285	221.625	DOK6
ENSG00000117069	1316.04	1.89619	1.65236	527.495	598.028	176.868	882.208	1936.56	735.37	214.455	2571.01	3995.24	1523.13	ST6GALNAC5
ENSG00000133401	83.8961	2.03346	1.64368	23.4234	12.9071	40.7392	20.7462	106.654	27.9648	72.1261	239.654	251.291	43.456	PDZD2
ENSG00000203706	17.0017	1.65193	1.6283	12.1802	11.8315	2.98092	7.90332	20.7383	7.25012	9.61682	19.1723	55.5287	22.8144	SERTAD4-AS1
ENSG00000153930	21.3882	2.33886	1.62092	17.8018	4.30236	0	4.93957	16.7881	6.21439	17.3103	18.2137	69.6462	58.6655	ANKFN1
ENSG00000182985	3182.26	1.52618	1.6158	1475.67	1003.53	1733.9	1733.79	5493.67	1349.56	1452.14	6165.81	8259.66	3154.9	CADM1
ENSG00000188803	182.667	1.85418	1.61454	78.7026	124.769	84.4593	227.22	105.667	88.0372	7.69345	423.708	289.879	396.536	SHISA6
ENSG00000287189	10.7561	1.87393	1.60899	2.81081	3.22677	4.96819	2.96374	12.838	9.32159	5.77009	39.3032	12.2351	14.1232
ENSG00000078018	21.4642	2.64371	1.59973	0.936936	1.07559	20.8664	4.93957	7.9003	7.25012	15.3869	34.5101	111.999	9.77759	MAP2
ENSG00000231999	11.2541	1.574	1.59961	6.55855	6.45354	11.9237	2.96374	8.88784	3.1072	9.61682	22.0481	30.1173	10.864	LRRC8C-DT
ENSG00000185053	42.7244	1.63723	1.59952	32.7928	26.8898	10.93	42.4803	27.651	30.0362	12.5019	117.91	105.41	20.6416	SGCZ
ENSG00000019505	21.345	1.85505	1.59652	10.3063	3.22677	27.8219	8.89123	12.838	5.17866	15.3869	26.8412	79.0578	23.9008	SYT13
ENSG00000164171	17.4004	2.0642	1.58436	5.62162	3.22677	2.98092	8.89123	30.6137	5.17866	5.77009	51.7652	33.8819	26.0736	ITGA2
ENSG00000167779	15.2457	1.58731	1.58238	9.36936	12.9071	6.95547	10.8671	14.8131	5.17866	6.73177	23.0068	51.7641	10.864	IGFBP6
ENSG00000133169	201.793	1.67266	1.57907	36.5405	24.7386	141.097	190.668	198.495	156.395	104.823	270.329	509.17	385.672	BEX1
ENSG00000124205	158.362	3.37444	1.56984	34.6666	23.663	2.98092	106.695	111.592	9.32159	1.92336	408.37	696.462	187.947	EDN3
ENSG00000233117	132.599	2.31181	1.56098	40.2882	32.2677	15.8982	72.1178	228.121	20.7146	14.4252	244.447	173.174	484.534	LINC00702
ENSG00000173930	150.829	1.53252	1.55479	99.3152	96.8032	36.7646	157.078	174.794	79.7513	28.8504	162.006	320.937	351.993	SLCO4C1
ENSG00000235162	1553.35	1.53924	1.54566	677.405	509.83	532.59	1453.22	2519.21	562.402	662.599	3583.3	3276.19	1756.71	C12orf75
ENSG00000137033	12.0721	2.9723	1.54152	0	1.07559	5.96183	0.987915	6.91276	3.1072	9.61682	13.4206	75.2932	4.3456	IL33
ENSG00000171189	15.6484	2.12301	1.53494	1.87387	2.15118	0.993639	18.7704	14.8131	8.28585	7.69345	37.386	39.5289	24.9872	GRIK1
ENSG00000204175	20.9647	1.81585	1.53183	20.6126	6.45354	3.97456	22.722	5.92522	7.25012	16.3486	31.6343	19.7645	74.9615	GPRIN2
ENSG00000156804	762.317	1.60884	1.53052	705.513	584.046	301.073	578.918	691.276	270.326	173.103	1968.04	2014.09	336.784	FBXO32
ENSG00000079931	2389.68	1.59241	1.51941	1108.4	1140.13	1034.38	1388.02	3526.5	1371.31	855.897	8550.84	3647.01	1274.35	MOXD1
ENSG00000104689	22.86	1.62028	1.51264	6.55855	3.22677	9.93639	13.8308	25.676	12.4288	26.9271	58.4755	43.2936	28.2464	TNFRSF10A
ENSG00000123572	51.0961	4.10663	1.51193	5.62162	4.30236	8.94275	0.987915	27.651	13.4645	0	153.378	295.526	1.0864	NRK
ENSG00000154556	612.256	1.51792	1.51193	490.954	218.345	135.135	476.175	717.94	533.402	176.949	1018.05	1772.21	583.396	SORBS2
ENSG00000120937	18.7172	1.8529	1.50405	3.74774	6.45354	14.9046	8.89123	2.96261	12.4288	24.042	15.3378	59.2934	39.1104	NPPB
ENSG00000150051	64.3169	3.95401	1.50405	20.6126	1.07559	1.98728	9.87915	223.183	4.14293	0	270.329	269.173	19.5552	MKX
ENSG00000181104	1699.83	1.59237	1.50179	579.963	502.301	1254.97	795.271	2570.56	692.905	1019.38	3823.91	4751.94	1007.09	F2R
ENSG00000000971	36.1104	4.56176	1.49949	4.68468	1.07559	0.993639	0	0.987537	23.8218	0.961682	101.613	225.88	1.0864	CFH
ENSG00000145242	11.1475	2.23968	1.47404	5.62162	4.30236	0.993639	11.855	1.97507	9.32159	2.88504	21.0895	47.9994	5.43199	EPHA5
ENSG00000150873	19.4476	1.65374	1.47386	18.7387	7.52913	6.95547	23.71	8.88784	9.32159	7.69345	55.5997	45.1759	10.864	C2orf50
ENSG00000099260	85.058	2.68286	1.46609	29.045	7.52913	0.993639	72.1178	96.7787	13.4645	6.73177	148.585	362.348	112.985	PALMD
ENSG00000165899	21.6442	3.37127	1.46581	10.3063	6.45354	1.98728	11.855	0	8.28585	0.961682	84.3581	92.2341	0	OTOGL
ENSG00000204179	110.825	1.83024	1.45021	12.1802	29.0409	28.8155	119.538	109.617	101.502	38.4673	373.86	135.528	159.701	PTPN20
ENSG00000175318	30.4649	1.82745	1.40467	11.2432	6.45354	16.8919	6.9154	40.489	19.6789	19.2336	63.2686	106.352	14.1232	GRAMD2A
ENSG00000139278	481.43	2.73172	1.39936	56.2162	38.7213	111.288	147.199	673.501	155.36	69.2411	1274.96	2127.03	160.787	GLIPR1
ENSG00000112183	46.9772	2.59765	1.39822	5.62162	6.45354	7.94911	11.855	81.9656	7.25012	9.61682	132.289	194.821	11.9504	RBM24
ENSG00000105143	18.6405	2.29287	1.38596	3.74774	2.15118	17.8855	22.722	3.95015	0	9.61682	46.9721	48.9406	30.4192	SLC1A6
ENSG00000103175	190.855	2.13519	1.38536	40.2882	64.5354	144.078	64.2145	176.769	123.252	49.0458	582.838	649.404	14.1232	WFDC1
ENSG00000183287	12.432	1.65718	1.37305	4.68468	7.52913	13.9109	8.89123	9.87537	6.21439	1.92336	34.5101	29.1761	7.60479	CCBE1
ENSG00000138185	24.5825	2.13277	1.37093	6.55855	19.3606	18.8791	4.93957	13.8255	11.393	10.5785	51.7652	106.352	2.1728	ENTPD1
ENSG00000158457	21.0736	1.67809	1.37079	1.87387	13.9827	26.8283	5.92749	8.88784	8.28585	23.0804	44.0963	31.0584	46.7152	TSPAN33
ENSG00000164161	828.287	2.55208	1.36284	208	97.8787	48.6883	1008.66	727.815	133.609	132.712	1594.18	1071.05	3260.28	HHIP
ENSG00000164116	887.338	2.78946	1.36239	341.045	404.422	88.4339	332.927	866.07	166.753	39.4289	3856.51	2655.03	122.763	GUCY1A1
ENSG00000214100	10.6955	2.12465	1.35507	10.3063	4.30236	0.993639	12.8429	1.97507	0	6.73177	23.9654	19.7645	26.0736	PLAC9P1
ENSG00000174279	21.3784	2.16814	1.34166	3.74774	4.30236	14.9046	4.93957	31.6012	1.03573	12.5019	27.7998	84.7048	28.2464	EVX2
ENSG00000077274	193.215	1.73794	1.33982	89.0089	186.077	39.7456	59.2749	32.5887	300.362	88.4747	625.976	267.291	243.353	CAPN6
ENSG00000064763	75.0642	1.79441	1.33849	14.991	13.9827	35.771	26.6737	142.205	40.3935	27.8888	182.137	187.292	79.3071	FAR2
ENSG00000176887	687.077	1.74225	1.32401	397.261	301.165	463.036	600.652	640.912	22.7861	397.174	885.76	2094.09	1067.93	SOX11
ENSG00000011201	1395.89	2.85958	1.32102	371.964	143.054	315.977	196.595	2015.56	184.36	168.294	4065.49	6245.57	252.045	ANOS1
ENSG00000179023	11.487	2.01624	1.31954	3.74774	4.30236	18.8791	2.96374	4.93769	7.25012	0	21.0895	31.0584	20.6416	KLHDC7A
ENSG00000268555	38.2462	2.25111	1.31143	45.9099	19.3606	6.95547	14.8187	11.8504	26.929	0	110.241	121.41	24.9872
ENSG00000134917	146.303	3.18739	1.30416	6.55855	4.30236	36.7646	17.7825	201.458	9.32159	22.1187	443.839	657.874	63.0111	ADAMTS8
ENSG00000185559	30782.4	-4.16426	10.7002	58886.4	80248.7	39560.7	21606.7	21651.8	38466	40217.5	2848.04	3760.89	576.878	DLK1
ENSG00000168961	260.049	-2.79586	10.3654	197.693	417.329	522.654	206.474	255.772	430.864	418.331	53.6824	35.7643	61.9247	LGALS9
ENSG00000241684	128.814	-1.7134	9.6456	178.955	164.565	211.645	123.489	154.056	163.646	143.291	63.2686	46.1171	39.1104	ADAMTS9-AS2
ENSG00000070748	5554.35	-2.73809	8.98717	9052.67	11488.4	3015.69	7977.41	4890.29	10378	5388.3	951.905	1000.46	1400.37	CHAT
ENSG00000163032	510.616	-3.55937	8.77358	288.576	790.559	1068.16	935.555	230.096	973.588	640.48	88.1926	30.1173	60.8383	VSNL1
ENSG00000279619	50.0732	-2.97807	8.63491	53.4053	96.8032	88.4339	35.5649	67.1525	65.2511	68.2794	11.5034	5.64699	8.69119
ENSG00000197594	6616.97	-1.91595	8.49098	7908.68	9083.36	9612.46	7084.34	4391.58	10176.1	11165.1	2508.7	2490.32	1749.1	ENPP1
ENSG00000158816	217.978	-2.6402	7.81	253.91	337.735	557.431	280.568	124.43	266.183	219.263	40.2618	48.9406	51.0607	VWA5B1
ENSG00000258498	190.832	-4.56059	7.76582	135.856	189.304	559.419	69.154	157.018	264.112	499.113	4.79307	5.64699	23.9008	DIO3OS
ENSG00000258969	34.7551	-3.72871	7.37858	59.027	20.4362	55.6438	34.577	40.489	61.1082	65.3943	4.79307	2.82349	3.2592	LINC02307
ENSG00000179981	8072.34	-2.52306	7.22302	11328.5	10696.7	8717.19	7077.42	5566.75	14214.4	17520.9	1785.9	1005.16	2810.51	TSHZ1
ENSG00000079385	96.9299	-4.44485	7.21989	86.1981	178.548	301.073	55.3232	34.5638	211.289	83.6663	9.58615	4.70582	4.3456	CEACAM1
ENSG00000180871	28.2692	-3.17783	7.17905	44.9729	39.7969	45.7074	38.5287	47.4018	25.8933	27.8888	6.7103	4.70582	1.0864	CXCR2
ENSG00000027644	46.0862	-2.99264	7.11697	61.8378	84.9717	94.3957	30.6254	46.4143	54.8938	64.4327	6.7103	12.2351	4.3456	INSRR
ENSG00000253873	459.904	-2.42753	6.97013	678.342	857.246	582.272	366.516	403.903	1051.27	320.24	137.082	97.8811	104.294	PCDHGA11
ENSG00000132204	33.8651	-21.3771	6.84012	37.4774	0	0	0	300.211	0	0.961682	0	0	0	LINC00470
ENSG00000189292	159.298	-2.2117	6.83043	178.018	212.967	315.977	187.704	197.507	216.468	149.061	56.5583	17.8821	60.8383	ALKAL2
ENSG00000197406	237.073	-4.93695	6.42327	68.3963	153.809	691.573	72.1178	108.629	442.257	801.081	7.66892	5.64699	19.5552	DIO3
ENSG00000183317	63.5194	-3.28739	6.3849	45.9099	73.1402	192.766	63.2266	45.4267	88.0372	100.015	13.4206	5.64699	7.60479	EPHA10
ENSG00000160712	1381.87	-2.43899	6.22023	1550.63	1403.65	1093	1148.95	2000.75	2831.69	2777.34	221.44	223.056	568.187	IL6R
ENSG00000072182	135.112	-1.62104	6.20838	131.171	224.798	212.639	163.994	111.592	140.86	200.991	50.8066	62.1169	52.1471	ASIC4
ENSG00000187714	4781.96	-2.09666	6.1736	6650.37	10027.7	3520.46	4698.52	4994.96	8839.97	4732.43	920.27	1747.74	1687.18	SLC18A3
ENSG00000159674	1324.93	-2.78433	6.12075	1085.91	1163.79	3593	1002.73	789.042	1851.89	2986.98	207.061	290.82	278.118	SPON2
ENSG00000247516	75.605	-7.35937	6.03621	108.685	98.9543	7.94911	132.381	184.67	165.717	55.7775	1.91723	0	0	MIR4458HG
ENSG00000288075	115.005	-7.97482	5.96726	295.135	102.181	0.993639	277.604	137.268	165.717	169.256	0.958615	0.941165	0
ENSG00000014257	376.344	-2.84185	5.82472	463.783	817.449	819.752	215.365	185.657	645.261	403.906	101.613	43.2936	67.3567	ACP3
ENSG00000238039	41.4368	-1.79822	5.82291	61.8378	36.5701	45.7074	68.1661	54.3146	45.5722	56.7392	15.3378	15.9998	14.1232
ENSG00000185739	124.653	-3.10533	5.62583	171.459	383.986	126.192	130.405	191.582	126.359	57.7009	23.0068	28.2349	7.60479	SRL
ENSG00000163520	4645.76	-1.56547	5.6142	4368	6987.04	6890.89	4552.31	5003.85	6365.61	6414.42	2608.39	2166.56	1100.52	FBLN2
ENSG00000187889	1217.57	-5.22686	5.45258	1122.45	2649.18	2018.08	662.891	53.327	3635.42	1896.44	32.5929	21.6468	83.6527	FYB2
ENSG00000153902	72.8179	-1.81999	5.45049	78.7026	129.071	107.313	56.3111	69.1276	100.466	108.67	33.5515	25.4114	19.5552	LGI4
ENSG00000066382	143.414	-2.28292	5.41389	279.207	263.52	105.326	83.9728	259.722	192.646	133.674	40.2618	36.7054	39.1104	MPPED2
ENSG00000204172	82.8169	-2.83374	5.38583	154.594	169.943	53.6565	160.042	68.1401	130.502	44.2373	19.1723	9.41165	18.4688	AGAP9
ENSG00000270069	526.614	-2.91944	5.38583	605.261	1375.68	1252.98	402.081	170.844	725.012	451.99	86.2753	102.587	93.4303	MIR222HG
ENSG00000169218	164.863	-3.02388	5.36625	256.72	364.625	403.417	143.248	78.0155	189.539	130.789	45.0549	26.3526	10.864	RSPO1
ENSG00000189350	87.5069	-2.53886	5.3286	119.928	243.083	105.326	87.9244	48.3893	105.645	104.823	27.7998	16.941	15.2096	TOGARAM2
ENSG00000198205	102.112	-9.64084	5.26744	191.135	211.891	0.993639	19.7583	202.445	237.183	157.716	0	0	0	ZXDA
ENSG00000070808	625.944	-1.59341	5.227	884.468	1106.78	603.139	891.099	780.155	742.62	473.147	360.439	229.644	187.947	CAMK2A
ENSG00000137872	3380.4	-2.36061	5.17419	6292.46	5859.82	6178.45	2782.96	2215.05	1929.57	5942.23	1252.91	660.698	689.863	SEMA6D
ENSG00000089199	464.306	-3.42833	5.13856	1848.57	359.247	705.484	532.486	126.405	320.041	573.162	78.6064	62.1169	36.9376	CHGB
ENSG00000232000	195.17	-2.34459	5.13389	362.594	303.317	361.685	270.689	111.592	278.612	111.555	69.9789	47.9994	33.6784	CLCN3P1
ENSG00000130649	24.9468	-2.56759	5.05775	21.5495	40.8724	30.8028	30.6254	22.7134	35.2149	50.9691	7.66892	4.70582	4.3456	CYP2E1
ENSG00000180011	5177.92	-1.60741	4.91548	6471.42	6174.97	5882.34	4916.85	4170.37	7630.24	10147.7	1806.03	1554.8	3024.53	ZADH2
ENSG00000271811	112.548	-2.95862	4.85346	163.027	302.241	162.957	107.683	31.6012	137.752	161.562	32.5929	14.1175	11.9504
ENSG00000168779	1118.06	-3.04018	4.79171	805.765	1639.2	2165.14	676.722	1706.46	1592.96	2040.69	374.818	31.0584	147.75	SHOX2
ENSG00000265801	42.1357	-2.89399	4.68272	66.5224	84.9717	49.6819	40.5045	43.4516	90.1087	23.0804	12.462	1.88233	8.69119
ENSG00000206384	625.504	-2.2261	4.68272	1044.68	1304.69	545.508	742.912	579.684	1174.52	338.512	201.309	228.703	94.5167	COL6A6
ENSG00000150893	10747.5	-3.72434	4.47554	17398	28171.9	5900.23	8746.01	1052.71	31120.6	11710.4	1144.59	474.347	1756.71	FREM2
ENSG00000216316	29.4544	-3.3584	4.45887	44.9729	68.8378	39.7456	48.4078	11.8504	50.7509	18.2719	6.7103	2.82349	2.1728
ENSG00000168477	137.943	-1.7028	4.40946	89.9458	159.187	197.734	142.26	132.33	249.611	248.114	56.5583	60.2345	43.456	TNXB
ENSG00000173762	51.8416	-3.28702	4.38337	48.7207	79.5937	108.307	31.6133	14.8131	135.681	77.8962	3.83446	10.3528	7.60479	CD7
ENSG00000164128	1672.37	-5.71346	4.37164	406.63	958.351	6257.94	355.649	86.9033	2561.36	5961.46	30.6757	74.352	30.4192	NPY1R
ENSG00000287616	54.829	-4.18386	4.37164	104	149.507	21.8601	70.142	22.7134	151.217	16.3486	6.7103	4.70582	1.0864
ENSG00000170381	2464.28	-3.23182	4.35406	3966.05	4611.06	766.096	1948.17	790.03	8565.5	2920.63	235.819	333.172	506.262	SEMA3E
ENSG00000249923	57.3541	-3.01046	4.34112	52.4684	64.5354	31.7964	51.3716	35.5513	176.074	132.712	7.66892	9.41165	11.9504	LINC02891
ENSG00000099957	493.726	-1.63087	4.31518	460.972	772.274	941.97	503.837	317.987	642.154	698.181	254.992	193.88	151.009	P2RX6
ENSG00000170703	198.578	-4.22966	4.27153	84.3242	216.194	902.224	89.9003	33.5763	253.754	361.592	26.8412	14.1175	3.2592	TTLL6
ENSG00000116194	174.843	-3.52576	4.23032	162.09	161.339	310.015	75.0815	46.4143	444.329	486.611	35.4688	21.6468	5.43199	ANGPTL1
ENSG00000186862	119.665	-1.66854	4.16206	132.108	196.833	244.435	108.671	113.567	128.431	130.789	38.3446	68.705	34.7648	PDZD7
ENSG00000164007	126.936	-2.638	4.1174	205.189	249.537	155.008	83.9728	80.9781	325.22	87.513	10.5448	30.1173	41.2832	CLDN19
ENSG00000151062	89.6833	-2.95753	4.11175	77.7657	118.315	321.939	54.3353	32.5887	117.038	127.904	13.4206	15.0586	18.4688	CACNA2D4
ENSG00000145681	4274.69	-5.4088	4.05732	4470.12	8114.26	12014.1	1493.73	46.4143	8233.03	7948.3	244.447	28.2349	154.269	HAPLN1
ENSG00000141068	7012.97	-1.8396	4.02363	4731.53	8721.96	14390.9	5636.05	5217.16	11650.9	12281.6	3059.9	1847.51	2592.15	KSR1
ENSG00000116574	6170.29	-1.6247	4.01823	6461.11	8690.77	9789.33	3483.39	5617.11	11827	8305.08	2692.75	1931.27	2905.03	RHOU
ENSG00000255394	141.506	-1.50074	3.97204	148.973	146.28	190.779	117.562	183.682	233.04	208.685	93.9443	36.7054	55.4063	NA
ENSG00000254661	59.0101	-2.20457	3.97144	82.4504	97.8787	118.243	82.9849	26.6635	81.8228	50.0074	24.924	13.1763	11.9504	LINC02682
ENSG00000221818	102.311	-3.03545	3.95673	100.252	109.71	359.697	83.9728	25.676	104.609	188.49	17.2551	22.588	10.864	EBF2
ENSG00000010932	58.432	-4.95444	3.90573	44.9729	74.2158	76.5102	6.9154	4.93769	248.576	120.21	0.958615	3.76466	3.2592	FMO1
ENSG00000174343	28.8916	-3.94156	3.87605	14.991	53.7795	64.5865	10.8671	11.8504	68.3583	56.7392	3.83446	2.82349	1.0864	CHRNA9
ENSG00000205038	254.736	-6.16108	3.86932	424.432	487.243	10.93	91.8761	49.3769	1436.56	31.7355	3.83446	3.76466	7.60479	PKHD1L1
ENSG00000159216	218.979	-2.25297	3.83326	222.991	316.224	372.615	89.9003	152.081	424.65	430.833	91.0684	47.0582	42.3696	RUNX1
ENSG00000125872	2324.51	-3.39335	3.83061	4559.13	4476.61	431.239	1250.7	2092.59	5502.84	4020.79	312.508	48.9406	549.718	LRRN4
ENSG00000146674	124663	-2.85127	3.79705	73660	140865	401010	91069	39950.8	184958	245236	34891.7	10402.7	24591.7	IGFBP3
ENSG00000171631	52.5318	-3.58017	3.77777	76.8287	75.2913	27.8219	13.8308	49.3769	207.146	56.7392	1.91723	6.58815	9.77759	P2RY6
ENSG00000111885	20808	-1.94873	3.77691	21784.7	26026.1	47980.8	15006.4	9881.3	31972	34635.9	7355.45	5346.76	8090.41	MAN1A1
ENSG00000164483	322.767	-2.41633	3.76866	471.279	548.551	539.546	447.525	119.492	529.259	331.78	77.6478	23.5291	139.059	SAMD3
ENSG00000082074	24.8321	-7.60123	3.75753	4.68468	17.2094	97.3766	3.95166	2.96261	26.929	95.2065	0	0	0	FYB1
ENSG00000179796	1431.18	-3.39225	3.74468	3280.21	2316.82	4429.64	2001.52	213.308	781.977	727.031	313.467	69.6462	178.169	LRRC3B
ENSG00000103888	1981.53	-2.6863	3.73782	1803.6	2606.16	776.032	1122.27	1729.18	7024.33	3516.87	443.839	535.523	257.477	CEMIP
ENSG00000143847	528.395	-1.75498	3.72076	957.549	1041.17	440.182	491.982	541.171	865.872	351.014	242.53	222.115	130.368	PPFIA4
ENSG00000144476	1267.78	-2.72307	3.69899	1212.4	1936.06	2833.86	521.619	316.012	2953.91	2131.09	208.019	211.762	353.08	ACKR3
ENSG00000128340	313.883	-2.44174	3.69614	508.756	556.08	210.651	222.281	115.542	868.979	426.987	56.5583	82.8225	90.1711	RAC2
ENSG00000242600	135.121	-2.27364	3.69614	246.414	257.066	66.5738	145.223	103.691	300.362	122.134	50.8066	40.4701	18.4688	MBL1P
ENSG00000281005	24.0234	-1.9006	3.69514	27.1711	49.4772	33.7837	24.6979	22.7134	29.0005	28.8504	7.66892	10.3528	6.51839	LINC00921
ENSG00000069702	27780.9	-2.82034	3.66629	18216.8	32618.4	73375.3	16854.8	7857.84	42460.9	70532.6	8820.22	3102.08	3969.7	TGFBR3
ENSG00000132386	14802.3	-1.6282	3.66208	15637.5	17640.8	29166.3	12717.4	11159.2	24314.8	19364.4	8621.78	6038.51	3362.4	SERPINF1
ENSG00000231566	481.734	-2.52543	3.64558	605.261	1419.78	797.892	437.646	215.283	754.013	253.884	184.054	79.999	69.5295	LINC02595
ENSG00000198788	10.0755	-6.29721	3.63042	12.1802	17.2094	24.841	7.90332	2.96261	27.9648	7.69345	0	0	0	MUC2
ENSG00000231453	69.117	-3.39685	3.5948	57.1531	100.03	52.6629	16.7946	131.342	101.502	204.838	19.1723	6.58815	1.0864	LINC01305
ENSG00000163694	1145.9	-2.83005	3.58576	649.297	1275.65	2771.26	597.689	329.838	2505.44	2678.28	208.978	124.234	318.315	RBM47
ENSG00000251209	37.1825	-5.73303	3.54356	90.8828	98.9543	1.98728	22.722	10.8629	123.252	20.1953	0	1.88233	1.0864	LINC00923
ENSG00000241163	33.4373	-2.03046	3.5378	40.2882	38.7213	82.472	34.577	20.7383	43.5007	42.314	10.5448	10.3528	10.864	LINC00877
ENSG00000004776	778.709	-2.36148	3.52672	556.54	837.885	1002.58	328.976	1376.63	2423.61	661.637	263.619	211.762	123.849	HSPB6
ENSG00000254206	30.9626	-1.95315	3.51486	40.2882	37.6457	72.5356	34.577	41.4766	30.0362	22.1187	9.58615	9.41165	11.9504	NPIPB11
ENSG00000254461	18.8982	-2.03515	3.51378	29.9819	23.663	21.8601	17.7825	20.7383	30.0362	26.9271	1.91723	8.47048	7.60479
ENSG00000127920	344.421	-2.44431	3.51093	334.486	394.742	721.382	283.532	93.8161	837.907	527.001	128.454	55.5287	67.3567	GNG11
ENSG00000265190	270.214	-3.36896	3.51016	298.883	329.131	118.243	95.8277	75.0528	969.445	707.798	16.2965	33.8819	57.5791	ANXA8
ENSG00000253767	111.686	-2.18011	3.50243	206.126	285.032	120.23	70.142	139.243	139.824	59.6243	34.5101	19.7645	42.3696	PCDHGA8
ENSG00000095303	33.2728	-2.13384	3.48873	34.6666	41.948	73.5293	27.6616	21.7258	65.2511	38.4673	12.462	9.41165	7.60479	PTGS1
ENSG00000227678	29.0332	-3.07343	3.45496	51.5315	61.3087	27.8219	38.5287	7.9003	62.1439	26.9271	6.7103	0.941165	6.51839
ENSG00000159167	31163.1	-6.34288	3.45019	6921.15	11735.8	217807	2506.34	608.323	8854.47	61561.1	469.721	202.35	964.722	STC1
ENSG00000188505	263.47	-2.70546	3.43853	470.342	854.019	157.989	311.193	208.37	360.435	109.632	27.7998	33.8819	101.035	NCCRP1
ENSG00000273372	25.531	-3.03417	3.43644	55.2792	54.8551	16.8919	22.722	21.7258	55.9295	15.3869	7.66892	3.76466	1.0864	SFTPD-AS1
ENSG00000164484	10075.6	-1.81429	3.40548	11202.9	14762.5	17959	8961.38	5364.3	16946.6	14614.7	3789.4	1713.86	5441.77	TMEM200A
ENSG00000283913	67.7017	-2.35263	3.38506	132.108	138.751	40.7392	55.3232	42.4641	159.503	55.7775	23.9654	13.1763	15.2096
ENSG00000179593	34.8983	-4.39808	3.37924	18.7387	173.17	55.6438	19.7583	5.92522	20.7146	48.0841	3.83446	0.941165	2.1728	ALOX15B
ENSG00000229754	57.941	-2.81408	3.37283	94.6305	103.257	90.4211	86.9365	12.838	73.537	84.628	23.9654	3.76466	5.43199	CXCR2P1
ENSG00000272636	890.704	-2.37486	3.36092	2084.68	2374.9	946.938	904.93	901.622	746.763	267.347	275.122	143.998	260.736	DOC2B
ENSG00000076258	488.893	-2.34769	3.3469	472.216	570.063	1118.84	416.9	128.38	856.55	946.295	182.137	71.5285	126.022	FMO4
ENSG00000003400	140.872	-1.96504	3.29696	127.423	120.466	317.964	112.622	89.8659	298.291	202.915	64.2272	42.3524	32.592	CASP10
ENSG00000120049	64.407	-1.53722	3.28769	99.3152	122.617	57.6311	81.9969	85.9158	73.537	40.3906	30.6757	29.1761	22.8144	KCNIP2
ENSG00000134569	13650.4	-1.97647	3.25914	10691.4	19594	35126.1	8892.22	6503.92	20765.4	21525.3	5304.97	4029.13	4071.82	LRP4
ENSG00000161270	103.405	-3.38909	3.25816	155.531	218.345	236.486	42.4803	6.91276	203.003	130.789	13.4206	21.6468	5.43199	NPHS1
ENSG00000269902	84.2767	-3.39866	3.25461	144.288	261.369	108.307	80.0211	42.4641	154.324	19.2336	25.8826	4.70582	2.1728
ENSG00000172345	806.056	-2.44609	3.22529	778.594	1227.25	2327.1	642.145	182.694	786.12	1529.07	231.985	223.056	132.541	STARD5
ENSG00000276805	38.6256	-4.55172	3.22507	89.0089	45.1748	3.97456	92.864	4.93769	14.5002	128.865	2.87584	1.88233	2.1728
ENSG00000253953	1044.36	-1.83025	3.21775	1477.55	2058.68	1838.23	380.347	1002.35	1426.2	1136.71	356.605	268.232	498.657	PCDHGB4
ENSG00000233860	151.176	-1.74439	3.21379	173.333	291.485	274.244	135.344	89.8659	203.003	173.103	87.234	31.9996	52.1471	SHROOM3-AS1
ENSG00000217236	151.56	-3.66028	3.19117	113.369	121.542	109.3	30.6254	476.981	141.895	472.186	33.5515	0.941165	15.2096	SP9
ENSG00000225386	138.665	-3.52884	3.1402	291.387	222.647	489.864	180.788	16.7881	66.2868	69.2411	30.6757	3.76466	15.2096	LRRC3B-AS1
ENSG00000228828	35.0783	-3.22881	3.13962	70.2702	86.0472	24.841	59.2749	38.514	40.3935	16.3486	1.91723	13.1763	0	TLK2P2
ENSG00000042980	434.729	-4.621	3.12002	301.693	374.306	2424.48	90.8882	29.6261	225.79	826.084	19.1723	29.1761	26.0736	ADAM28
ENSG00000286379	36.9292	-1.60271	3.08882	59.9639	57.0063	26.8283	36.5529	63.2024	43.5007	36.5439	20.1309	10.3528	15.2096
ENSG00000168032	5116.1	-2.08305	3.08119	7197.54	8993.01	7631.15	5712.12	1809.17	7004.65	8113.71	2512.53	512.935	1674.14	ENTPD3
ENSG00000281404	38.2331	-1.67289	3.01753	55.2792	66.6866	34.7774	49.3957	46.4143	54.8938	29.8121	25.8826	9.41165	9.77759	LINC01176
ENSG00000253309	141.555	-4.60754	2.99789	275.459	273.2	58.6247	16.7946	16.7881	619.368	130.789	2.87584	7.52932	14.1232	SERPINE3
ENSG00000157557	3229.77	-1.66299	2.99623	2977.58	4242.13	7848.75	1790.1	2401.69	4283.79	4903.61	1489.69	1044.69	1315.63	ETS2
ENSG00000253537	49.0055	-3.17378	2.98814	100.252	67.7622	10.93	20.7462	153.068	74.5727	40.3906	9.58615	1.88233	10.864	PCDHGA7
ENSG00000132872	41.523	-5.92867	2.97941	5.62162	6.45354	279.213	11.855	4.93769	46.6079	57.7009	0.958615	1.88233	0	SYT4
ENSG00000269514	95.7377	-1.78468	2.97941	199.567	154.885	100.358	69.154	86.9033	166.753	74.0495	55.5997	27.2938	22.8144
ENSG00000168899	143.59	-2.23432	2.96656	179.892	175.321	182.83	130.405	69.1276	285.862	292.351	50.8066	8.47048	60.8383	VAMP5
ENSG00000136960	3251.6	-2.48323	2.95796	3367.35	4034.54	4384.93	1615.24	659.675	6517.86	9621.62	949.987	617.404	747.442	ENPP2
ENSG00000287666	17.6014	-3.89411	2.95722	23.4234	27.9654	16.8919	6.9154	4.93769	62.1439	28.8504	1.91723	1.88233	1.0864
ENSG00000135409	52.9932	-2.58978	2.94749	78.7026	100.03	79.4911	65.2024	5.92522	95.2873	70.2028	10.5448	16.941	7.60479	AMHR2
ENSG00000286215	77.0175	-1.88362	2.94172	99.3152	153.809	126.192	80.0211	24.6884	108.752	97.1298	25.8826	20.7056	33.6784
ENSG00000160282	34.7151	-1.97066	2.93996	46.8468	87.1228	29.8092	45.4441	23.7009	40.3935	39.4289	12.462	5.64699	16.296	FTCD
ENSG00000102878	106.003	-1.54838	2.93382	104.937	162.414	192.766	88.9123	60.2398	145.002	170.218	31.6343	51.7641	52.1471	HSF4
ENSG00000214212	16.6961	-3.79818	2.91236	19.6757	18.285	55.6438	7.90332	4.93769	36.2506	19.2336	1.91723	0.941165	2.1728	C19orf38
ENSG00000231424	29.2692	-2.89735	2.90019	26.2342	31.1921	67.5674	28.6495	5.92522	65.2511	51.9308	8.62753	1.88233	5.43199
ENSG00000171408	141.308	-2.51437	2.89576	224.865	176.397	272.257	70.142	59.2522	298.291	213.493	67.103	22.588	8.69119	PDE7B
ENSG00000258471	251.518	-1.82263	2.89169	339.171	309.77	545.508	274.64	166.894	348.006	259.654	172.551	55.5287	43.456
ENSG00000091409	13719.9	-2.22631	2.89169	22479	29433.5	7789.14	7808.48	9703.54	30370.8	18102.7	2402.29	1851.27	7258.23	ITGA6
ENSG00000155849	287.054	-3.28487	2.86313	93.6936	129.071	1165.54	61.2507	267.623	305.541	727.031	69.0203	37.6466	14.1232	ELMO1
ENSG00000105409	46.2826	-2.12964	2.84827	63.7116	62.3843	127.186	17.7825	41.4766	60.0724	49.0458	18.2137	13.1763	9.77759	ATP1A3
ENSG00000140853	300.963	-1.58877	2.83473	465.657	461.428	181.836	350.71	243.922	682.547	248.114	138.041	95.0576	142.318	NLRC5
ENSG00000116132	5010.44	-2.46552	2.82531	4282.73	8502.54	11225.1	2874.83	941.123	5397.2	13273.1	1344.94	1479.51	783.294	PRRX1
ENSG00000187955	11662.4	-3.62166	2.80613	4694.99	19697.3	44639.2	4295.45	1618.57	19874.7	17879.6	1180.05	2411.26	332.438	COL14A1
ENSG00000128052	9372.68	-1.80622	2.7948	8985.22	10653.7	11602.7	5311.03	5795.86	20145	21001.2	4068.36	2073.39	4090.29	KDR
ENSG00000188282	11.9398	-6.54523	2.78756	0.936936	4.30236	53.6565	3.95166	6.91276	8.28585	41.3523	0	0	0	RUFY4
ENSG00000259692	47.0338	-3.43317	2.76609	208	48.4016	79.4911	5.92749	48.3893	35.2149	26.9271	9.58615	1.88233	6.51839
ENSG00000080224	654.362	-2.00158	2.76572	681.152	566.836	619.037	976.06	272.56	1597.1	1198.26	338.391	99.7634	194.465	EPHA6
ENSG00000100784	1566.9	-1.96747	2.75936	1812.03	2467.4	4033.18	1356.41	483.893	1988.6	1980.1	773.602	406.583	367.203	RPS6KA5
ENSG00000280205	39.9537	-2.8394	2.75936	90.8828	87.1228	16.8919	69.154	46.4143	56.9652	9.61682	14.3792	3.76466	4.3456
ENSG00000172508	1586.74	-1.85909	2.75936	2345.15	3112.76	872.415	1173.64	1375.64	3209.73	2101.27	274.164	463.994	938.649	CARNS1
ENSG00000261613	11.6127	-6.5035	2.75634	15.9279	22.5874	0	17.7825	24.6884	34.1791	0.961682	0	0	0
ENSG00000178645	14.4887	-2.67375	2.70102	22.4865	30.1165	8.94275	23.71	12.838	25.8933	11.5402	0.958615	1.88233	6.51839	C10orf53
ENSG00000147465	118.709	-3.01557	2.69498	92.7567	164.565	496.819	40.5045	29.6261	152.253	150.984	27.7998	26.3526	5.43199	STAR
ENSG00000154736	2849.85	-1.59483	2.68418	2275.82	2963.25	2066.77	3984.26	2341.45	7346.45	3979.44	1600.89	789.637	1150.5	ADAMTS5
ENSG00000165730	264.184	-1.78618	2.67728	391.639	425.934	593.202	186.716	96.7787	317.97	337.55	113.117	72.4697	106.467	STOX1
ENSG00000167711	24.1102	-1.92758	2.66801	34.6666	43.0236	43.7201	25.6858	13.8255	31.072	25.0037	7.66892	13.1763	3.2592	SERPINF2
ENSG00000117616	3663.91	-1.83966	2.6579	5004.17	5282.23	3154.8	2092.4	1671.9	7596.06	7919.45	923.146	1311.04	1683.92	RSRP1
ENSG00000102934	62.7629	-2.66043	2.65456	72.1441	89.274	53.6565	21.7341	16.7881	181.253	152.907	10.5448	14.1175	15.2096	PLLP
ENSG00000179636	64.4379	-2.9408	2.65274	71.2071	234.479	42.7265	81.9969	16.7881	59.0367	103.862	9.58615	1.88233	22.8144	TPPP2
ENSG00000130700	484.582	-1.83369	2.64993	850.738	617.389	224.562	440.61	708.064	847.229	636.633	87.234	106.352	327.006	GATA5
ENSG00000162367	12.0072	-3.6316	2.6498	16.8648	25.8142	12.9173	3.95166	10.8629	32.1077	13.4635	1.91723	0	2.1728	TAL1
ENSG00000136826	233.714	-2.66024	2.6498	99.3152	135.524	672.694	90.8882	237.009	177.11	776.077	47.9307	31.0584	69.5295	KLF4
ENSG00000137474	64.4844	-3.02342	2.6498	40.2882	100.03	189.785	68.1661	3.95015	116.002	94.2448	12.462	4.70582	15.2096	MYO7A
ENSG00000103546	24.0869	-2.50375	2.64531	27.1711	47.326	28.8155	49.3957	27.651	31.072	12.5019	11.5034	0	5.43199	SLC6A2
ENSG00000224750	27.4882	-5.86243	2.63876	11.2432	18.285	156.995	3.95166	0.987537	21.7504	59.6243	0.958615	0	1.0864
ENSG00000287467	18.6473	-2.22121	2.63361	43.0991	31.1921	19.8728	17.7825	20.7383	23.8218	14.4252	10.5448	2.82349	2.1728
ENSG00000171094	94.8908	-2.64851	2.60334	156.468	246.31	135.135	158.066	21.7258	99.4302	71.1644	44.0963	5.64699	10.864	ALK
ENSG00000248174	628.067	-1.81443	2.60334	1117.76	1197.13	797.892	670.794	285.398	987.052	542.388	347.019	87.5283	247.699	LINC02268
ENSG00000175538	172.843	-2.80348	2.60303	121.802	214.043	598.171	51.3716	39.5015	237.183	366.401	53.6824	16.941	29.3328	KCNE3
ENSG00000197322	17.2038	-1.99518	2.60006	18.7387	18.285	20.8664	13.8308	36.5389	29.0005	18.2719	3.83446	9.41165	3.2592	TMEM132E-DT
ENSG00000136859	6053.11	-2.12457	2.58978	4359.56	6435.26	13487.7	3416.21	2805.59	9508.02	15102.2	3069.48	1024.93	1322.15	ANGPTL2
ENSG00000197580	215.449	-2.51142	2.58911	144.288	169.943	499.8	96.8157	57.2772	526.152	509.691	67.103	50.8229	32.592	BCO2
ENSG00000232392	18.9422	-2.82228	2.58844	36.5405	31.1921	17.8855	45.4441	15.8006	27.9648	3.84673	5.75169	2.82349	2.1728	GOT2P7
ENSG00000173406	427.693	-2.62151	2.58741	377.585	466.806	1176.47	278.592	36.5389	763.334	899.172	85.3167	107.293	85.8255	DAB1
ENSG00000159166	56.217	-1.77582	2.55325	106.811	94.652	25.8346	81.009	72.0902	70.4298	49.0458	33.5515	17.8821	10.864	LAD1
ENSG00000260971	62.4483	-2.31963	2.54831	153.657	120.466	65.5802	118.55	41.4766	56.9652	18.2719	19.1723	7.52932	22.8144
ENSG00000092529	25.4023	-1.81016	2.53967	39.3513	39.7969	35.771	34.577	8.88784	37.2863	30.7738	11.5034	8.47048	7.60479	CAPN3
ENSG00000280375	12.7263	-3.40867	2.52712	18.7387	18.285	6.95547	31.6133	31.6012	10.3573	4.80841	2.87584	0.941165	1.0864
ENSG00000283930	42.8705	-6.56783	2.51316	167.712	52.7039	0.993639	141.272	2.96261	21.7504	39.4289	0	1.88233	0	PLD5P1
ENSG00000140470	390.827	-2.00295	2.49662	438.486	449.597	257.352	344.782	1408.23	317.97	314.47	191.723	106.352	79.3071	ADAMTS17
ENSG00000271447	320.427	-2.69112	2.48768	193.946	291.485	1470.59	170.909	182.694	189.539	505.844	112.158	62.1169	24.9872	MMP28
ENSG00000103460	977.158	-4.81886	2.47127	157.405	676.546	3814.58	113.61	18.7632	935.266	3909.24	26.8412	57.411	61.9247	TOX3
ENSG00000236671	31.3785	-1.69938	2.46343	41.2252	40.8724	28.8155	40.5045	21.7258	71.4655	32.6972	19.1723	7.52932	9.77759	PRKG1-AS1
ENSG00000167772	27.8387	-1.78409	2.41652	28.1081	41.948	39.7456	50.3837	29.6261	41.4293	16.3486	17.2551	3.76466	9.77759	ANGPTL4
ENSG00000113196	6721.74	-1.69148	2.4076	4183.42	7970.13	15160.9	4351.77	4817.21	9056.44	13803	2483.77	1654.57	3736.13	HAND1
ENSG00000157765	59.5691	-3.58692	2.40385	73.081	67.7622	28.8155	7.90332	5.92522	217.504	174.064	3.83446	3.76466	13.0368	SLC34A2
ENSG00000154734	53427.8	-1.7365	2.40385	55365.4	80203.6	93419	51640.3	24207.5	78033.1	90524	24465.8	6767.91	29651.1	ADAMTS1
ENSG00000162409	539.733	-1.59321	2.38141	747.675	859.397	677.662	642.145	166.894	1093.73	538.542	266.495	178.821	225.971	PRKAA2
ENSG00000165556	133.492	-3.00554	2.37519	138.667	294.712	75.5166	38.5287	21.7258	308.648	389.481	40.2618	5.64699	21.728	CDX2
ENSG00000286449	12.0023	-5.57911	2.36274	16.8648	7.52913	55.6438	21.7341	4.93769	11.393	0.961682	0.958615	0	0
ENSG00000259030	20.1192	-1.60273	2.36274	28.1081	34.4189	16.8919	17.7825	20.7383	36.2506	22.1187	10.5448	5.64699	8.69119	FPGT-TNNI3K
ENSG00000288013	21.3163	-2.59436	2.36027	19.6757	13.9827	28.8155	10.8671	14.8131	69.394	41.3523	3.83446	2.82349	7.60479
ENSG00000156042	98.387	-1.57315	2.36003	123.676	110.786	203.696	96.8157	45.4267	107.716	172.141	48.8894	50.8229	23.9008	CFAP70
ENSG00000106537	1258.75	-1.90906	2.36003	1188.03	1264.89	3542.32	835.776	410.816	2341.79	1714.68	531.073	395.289	362.857	TSPAN13
ENSG00000127954	135.384	-3.02902	2.3514	172.396	112.937	13.9109	294.399	276.51	348.006	68.2794	51.7652	11.294	4.3456	STEAP4
ENSG00000105664	31.9836	-4.26979	2.33235	10.3063	83.8961	4.96819	4.93957	5.92522	160.538	42.314	3.83446	0.941165	2.1728	COMP
ENSG00000215196	58.5368	-2.54876	2.32045	31.8558	35.4945	129.173	47.4199	24.6884	120.145	156.754	4.79307	26.3526	8.69119	BASP1-AS1
ENSG00000146013	595.058	-1.96025	2.31456	401.946	715.268	1625.59	308.229	1108.02	529.259	672.215	226.233	296.467	67.3567	GFRA3
ENSG00000286156	15.3563	-5.93741	2.30481	0.936936	9.68032	0.993639	10.8671	42.4641	15.536	72.1261	0.958615	0	0	BMS1P23
ENSG00000154263	20.0105	-2.65404	2.29512	41.2252	59.1575	16.8919	10.8671	7.9003	33.1434	18.2719	6.7103	3.76466	2.1728	ABCA10
ENSG00000166106	10607.5	-2.14815	2.2925	8822.19	13571.8	24962.2	4626.41	4564.4	22914.5	17261.2	2678.37	1126.57	5547.15	ADAMTS15
ENSG00000130595	21.1987	-3.49209	2.28929	11.2432	26.8898	72.5356	6.9154	8.88784	12.4288	65.3943	0.958615	5.64699	1.0864	TNNT3
ENSG00000117154	33.1084	-2.84452	2.28625	66.5224	43.0236	101.351	15.8066	9.87537	35.2149	40.3906	3.83446	0.941165	14.1232	IGSF21
ENSG00000251216	66.7883	-2.32475	2.27354	38.4144	86.0472	148.052	58.287	22.7134	109.788	151.946	31.6343	4.70582	16.296
ENSG00000168830	192.416	-2.22268	2.26509	334.486	266.746	577.304	245.003	104.679	88.0372	146.176	106.406	21.6468	33.6784	HTR1E
ENSG00000107984	5409.45	-2.07936	2.26403	5649.72	7229.04	8135.92	3041.79	1141.59	10273.4	13642.4	2318.89	985.399	1676.31	DKK1
ENSG00000226383	45.1616	-2.96305	2.25644	135.856	64.5354	30.8028	67.1782	5.92522	91.1444	32.6972	0.958615	15.9998	6.51839	LINC01876
ENSG00000099251	41.5579	-7.37856	2.25177	169.585	36.5701	0	136.332	0.987537	11.393	59.6243	0	0	1.0864	HSD17B7P2
ENSG00000115252	47.3852	-3.50007	2.25114	6.55855	32.2677	181.836	16.7946	17.7757	154.324	47.1224	4.79307	11.294	1.0864	PDE1A
ENSG00000164920	231.009	-4.41285	2.24999	45.9099	93.5764	1364.27	41.4924	35.5513	93.2159	590.472	19.1723	4.70582	21.728	OSR2
ENSG00000264659	14.5658	-5.85928	2.24487	28.1081	31.1921	8.94275	1.97583	0	60.0724	14.4252	0	0.941165	0
ENSG00000111341	2679.41	-2.53584	2.24426	2682.45	2647.03	2238.67	2840.26	2569.57	10807.9	1164.6	1350.69	374.584	118.417	MGP
ENSG00000213626	6711.07	-2.08902	2.24058	4249	5007.95	26838.2	3780.75	3958.05	8273.42	8861.9	2640.98	1871.98	1628.51	LBH
ENSG00000260398	204.383	-2.78542	2.20873	147.099	211.891	805.841	138.308	27.651	284.826	308.7	86.2753	16.941	16.296
ENSG00000273792	17.7079	-2.12933	2.20603	34.6666	22.5874	15.8982	29.6374	23.7009	30.0362	4.80841	5.75169	5.64699	4.3456
ENSG00000179270	15.8144	-2.85807	2.2058	21.5495	37.6457	13.9109	26.6737	2.96261	34.1791	12.5019	5.75169	1.88233	1.0864	PCARE
ENSG00000207870	23.22	-2.53994	2.2058	24.3603	40.8724	65.5802	12.8429	5.92522	31.072	35.5822	1.91723	7.52932	6.51839	MIR221
ENSG00000249096	13.959	-2.08772	2.2058	15.9279	20.4362	33.7837	15.8066	17.7757	15.536	7.69345	5.75169	4.70582	2.1728	LINC02362
ENSG00000205683	37.0563	-1.85156	2.20471	14.054	60.2331	90.4211	35.5649	37.5264	58.001	35.5822	12.462	16.941	9.77759	DPF3
ENSG00000273151	18.0321	-1.56704	2.19466	17.8018	18.285	19.8728	30.6254	23.7009	14.5002	32.6972	9.58615	5.64699	7.60479
ENSG00000163687	13.3384	-3.45755	2.16158	5.62162	20.4362	26.8283	5.92749	4.93769	42.465	22.1187	2.87584	0	2.1728	DNASE1L3
ENSG00000063015	25.9681	-2.44022	2.15957	49.6576	33.3433	33.7837	4.93957	16.7881	55.9295	46.1607	1.91723	8.47048	8.69119	SEZ6
ENSG00000285444	33.3483	-2.01191	2.15807	78.7026	66.6866	12.9173	32.6012	39.5015	50.7509	20.1953	6.7103	11.294	14.1232
ENSG00000137731	34.5667	-1.75085	2.1575	59.9639	48.4016	34.7774	40.5045	63.2024	45.5722	14.4252	8.62753	22.588	7.60479	FXYD2
ENSG00000008226	18.3043	-1.76354	2.15301	29.045	24.7386	36.7646	21.7341	15.8006	14.5002	20.1953	11.5034	6.58815	2.1728	DLEC1
ENSG00000142615	15.2288	-5.05126	2.1479	7.49549	7.52913	42.7265	5.92749	0.987537	29.0005	56.7392	0	1.88233	0	CELA2A
ENSG00000010278	712.844	-1.56844	2.14164	428.18	950.822	2039.94	405.045	645.849	802.692	955.911	301.005	300.232	298.76	CD9
ENSG00000162407	23444.5	-1.91309	2.13781	20581.7	34475.9	60398.3	20164.3	5296.16	40490.9	29084.1	11091.2	4582.53	8279.45	PLPP3
ENSG00000103056	106.971	-2.45157	2.12874	77.7657	133.373	107.313	35.5649	37.5264	325.22	275.041	23.0068	10.3528	44.5424	SMPD3
ENSG00000288106	21.9982	-1.88263	2.12874	43.0991	38.7213	16.8919	33.5891	7.9003	27.9648	28.8504	8.62753	5.64699	8.69119
ENSG00000167701	13.2901	-1.78328	2.12815	23.4234	20.4362	17.8855	14.8187	10.8629	16.5717	14.4252	3.83446	8.47048	2.1728	GPT
ENSG00000162493	14096.1	-2.06714	2.12411	14892.6	16807.2	27235.6	7545.69	4349.11	26743.6	30308.4	4557.26	1344.92	7176.75	PDPN
ENSG00000166394	897.886	-1.70489	2.12411	1091.53	1190.68	1124.8	431.719	463.155	2386.33	1247.3	421.791	189.174	432.387	CYB5R2
ENSG00000280309	22.4127	-1.94549	2.11317	47.7837	31.1921	16.8919	23.71	38.514	34.1791	9.61682	8.62753	10.3528	3.2592
ENSG00000146374	2748.78	-3.73681	2.10955	1602.16	2990.14	8368.43	803.175	85.9158	3241.84	9539.88	125.579	172.233	558.409	RSPO3
ENSG00000184588	148.145	-2.49541	2.091	79.6396	124.769	522.654	58.287	49.3769	181.253	360.631	23.0068	18.8233	63.0111	PDE4B
ENSG00000215704	13.4662	-5.74569	2.08472	2.81081	17.2094	32.7901	1.97583	0	41.4293	37.5056	0	0.941165	0	CELA2B
ENSG00000146072	3732.57	-2.38596	2.07641	1962.88	2971.86	17178	1951.13	1285.77	4305.54	4842.07	1413	880.93	534.508	TNFRSF21
ENSG00000113594	22209.1	-1.85716	2.07074	14910.4	24048.1	40506.7	18447.3	6711.3	44768.5	49205.4	6903.94	4498.77	12090.5	LIFR
ENSG00000167077	15.893	-1.78956	2.06779	24.3603	18.285	26.8283	12.8429	12.838	18.6432	27.8888	8.62753	7.52932	1.0864	MEI1
ENSG00000284727	59.3944	-2.7733	2.06655	108.685	129.071	12.9173	132.381	91.841	73.537	10.5785	25.8826	4.70582	4.3456
ENSG00000273108	20.3666	-1.62799	2.06228	27.1711	25.8142	34.7774	28.6495	15.8006	34.1791	12.5019	12.462	4.70582	7.60479
ENSG00000239704	57.5206	-1.84847	2.03574	129.297	106.483	41.7328	83.9728	54.3146	72.5012	25.9654	34.5101	18.8233	7.60479	CDRT4
ENSG00000189223	257.587	-7.29064	2.03313	0	2.15118	1.98728	43.4683	1536.61	979.802	4.80841	0.958615	2.82349	3.2592	PAX8-AS1
ENSG00000171476	129.078	-5.58384	2.03313	5.62162	34.4189	361.685	3.95166	4.93769	220.611	648.173	4.79307	6.58815	0	HOPX
ENSG00000169129	2158.44	-2.16558	2.02411	821.693	1986.62	6150.62	1274.41	1480.32	3728.63	4260.25	1255.79	399.054	227.057	AFAP1L2
ENSG00000115267	281.629	-2.81316	2.02285	258.594	559.307	828.695	172.885	21.7258	601.76	211.57	123.661	20.7056	17.3824	IFIH1
ENSG00000268388	407.682	-3.58673	2.0161	39.3513	161.339	1328.5	33.5891	482.906	673.226	1217.49	65.1858	26.3526	48.8879	FENDRR
ENSG00000125618	21.7645	-7.41067	2.0161	1.87387	1.07559	1.98728	6.9154	132.33	72.5012	0.961682	0	0	0	PAX8
ENSG00000124772	142.305	-1.51881	2.01418	244.54	292.561	84.4593	122.501	91.841	284.826	117.325	59.4341	73.4108	52.1471	CPNE5
ENSG00000259126	13.9874	-1.56271	2.01301	22.4865	22.5874	15.8982	14.8187	138.255	13.4645	18.2719	8.62753	5.64699	3.2592
ENSG00000257702	77.2867	-1.53244	2.00873	69.3333	66.6866	129.173	30.6254	128.38	145.002	103.862	41.2204	21.6468	36.9376	LBX2-AS1
ENSG00000254139	24.5939	-5.1701	2.007	3.74774	3.22677	85.4529	1.97583	2.96261	7.25012	138.482	0.958615	1.88233	0
ENSG00000259921	24.3388	-1.80407	2.00288	38.4144	51.6283	13.9109	35.5649	31.6012	35.2149	10.5785	10.5448	9.41165	6.51839
ENSG00000169715	235.656	-2.74204	1.9949	55.2792	148.432	851.549	79.0332	125.417	417.4	537.58	89.1512	10.3528	42.3696	MT1E
ENSG00000255185	14.3111	-1.51128	1.99366	18.7387	19.3606	12.9173	22.722	14.8131	20.7146	15.3869	7.66892	7.52932	3.2592	PDXDC2P
ENSG00000251379	12.557	-2.49545	1.98865	28.1081	16.1339	22.8537	27.6616	8.88784	8.28585	4.80841	3.83446	2.82349	2.1728
ENSG00000283108	22.1368	-4.25744	1.97565	55.2792	43.0236	0	54.3353	37.5264	19.6789	6.73177	4.79307	0	0
ENSG00000270571	19.8378	-1.58459	1.95641	32.7928	25.8142	12.9173	29.6374	16.7881	38.3221	17.3103	5.75169	10.3528	8.69119
ENSG00000237094	14.6923	-3.33537	1.95641	9.36936	11.8315	27.8219	3.95166	4.93769	44.5365	38.4673	3.83446	0	2.1728
ENSG00000152207	1872.4	-3.46354	1.95558	1416.65	1356.32	9363.06	617.447	141.218	1218.02	3911.16	140.916	431.053	128.195	CYSLTR2
ENSG00000253731	87.4313	-2.25464	1.95558	178.955	247.386	32.7901	56.3111	124.43	129.466	32.6972	16.2965	10.3528	45.6288	PCDHGA6
ENSG00000164512	10.8501	-3.47922	1.95558	15.9279	24.7386	21.8601	2.96374	0.987537	19.6789	18.2719	0.958615	0.941165	2.1728	ANKRD55
ENSG00000108309	94.8608	-1.55222	1.95558	111.495	111.861	251.391	57.2991	53.327	93.2159	149.061	49.848	31.9996	39.1104	RUNDC3A
ENSG00000140538	304.527	-5.12033	1.95488	19.6757	26.8898	2137.32	30.6254	9.87537	54.8938	728.955	14.3792	15.0586	7.60479	NTRK3
ENSG00000081138	2556.5	-2.21606	1.95105	1679.93	1880.13	11538.1	968.157	2047.17	2118.07	3174.51	1192.52	453.641	512.78	CDH7
ENSG00000259158	24.3352	-1.81939	1.94835	55.2792	31.1921	22.8537	24.6979	34.5638	34.1791	14.4252	17.2551	5.64699	3.2592	ADAM20P1
ENSG00000240964	20.4821	-1.92235	1.93654	33.7297	34.4189	7.94911	27.6616	37.5264	33.1434	9.61682	7.66892	6.58815	6.51839	RN7SL751P
ENSG00000125430	2182.68	-1.52345	1.93234	1646.2	1710.19	5389.5	1701.19	1504.02	2387.36	4656.46	1146.5	581.64	1103.78	HS3ST3B1
ENSG00000224430	27.476	-2.49037	1.93234	61.8378	31.1921	17.8855	65.2024	44.4392	30.0362	4.80841	13.4206	3.76466	2.1728	MKRN5P
ENSG00000241679	32.606	-2.48511	1.89239	27.1711	21.5118	89.4275	10.8671	26.6635	46.6079	80.7812	16.2965	5.64699	1.0864
ENSG00000279174	12.8895	-3.10469	1.8855	20.6126	48.4016	24.841	7.90332	3.95015	8.28585	8.65513	0.958615	0.941165	4.3456
ENSG00000111816	341.112	-4.64008	1.8855	17.8018	45.1748	1711.05	25.6858	18.7632	230.968	1304.04	16.2965	20.7056	20.6416	FRK
ENSG00000286977	27.3791	-1.53583	1.8855	45.9099	40.8724	14.9046	41.4924	47.4018	27.9648	20.1953	16.2965	12.2351	6.51839
ENSG00000256721	33.056	-2.94277	1.88409	69.3333	64.5354	11.9237	64.2145	45.4267	54.8938	2.88504	14.3792	1.88233	1.0864	CACNA1C-IT3
ENSG00000248228	105.481	-1.91815	1.88399	189.261	220.496	108.307	207.462	24.6884	148.11	49.0458	46.9721	23.5291	36.9376	SLIT2-IT1
ENSG00000189139	11.5269	-5.52029	1.87172	6.55855	13.9827	0.993639	1.97583	80.9781	3.1072	6.73177	0	0.941165	0	FSCB
ENSG00000180440	40.6196	-4.03532	1.8709	6.55855	15.0583	151.033	6.9154	0.987537	37.2863	177.911	0.958615	1.88233	7.60479	SERTM1
ENSG00000274265	52.556	-1.55783	1.86796	89.0089	83.8961	47.6947	78.0453	82.9531	32.1077	45.199	42.1791	10.3528	14.1232
ENSG00000281103	21.2451	-2.42424	1.86796	22.4865	17.2094	60.612	11.855	5.92522	24.8576	53.8542	8.62753	3.76466	3.2592	TRG-AS1
ENSG00000229954	17.6634	-2.59671	1.86796	34.6666	34.4189	6.95547	34.577	25.676	25.8933	2.88504	6.7103	3.76466	1.0864	MTND2P2
ENSG00000153064	32.8982	-3.07193	1.86365	10.3063	59.1575	42.7265	10.8671	7.9003	152.253	29.8121	9.58615	0.941165	5.43199	BANK1
ENSG00000118160	210.133	-2.00844	1.85919	143.351	232.328	818.758	130.405	73.0778	228.897	272.156	42.1791	74.352	85.8255	SLC8A2
ENSG00000177103	14.3058	-2.0381	1.85127	25.2973	12.9071	20.8664	9.87915	16.7881	24.8576	19.2336	2.87584	10.3528	0	DSCAML1
ENSG00000258815	12.0628	-3.07525	1.85109	40.2882	26.8898	13.9109	3.95166	12.838	9.32159	7.69345	4.79307	0.941165	0	LINC02820
ENSG00000125148	89.8286	-2.75927	1.84527	24.3603	84.9717	306.041	8.89123	76.0404	151.217	193.298	33.5515	4.70582	15.2096	MT2A
ENSG00000169744	653.39	-1.8144	1.83845	787.963	716.343	1830.28	437.646	296.261	698.083	1057.85	434.253	194.821	80.3935	LDB2
ENSG00000252343	11.502	-2.98554	1.83717	25.2973	19.3606	2.98092	24.6979	24.6884	8.28585	3.84673	3.83446	0.941165	1.0864	RNU2-34P
ENSG00000215808	151.181	-2.63069	1.83353	209.874	476.487	192.766	45.4441	18.7632	368.72	101.938	7.66892	56.4699	33.6784	LINC01139
ENSG00000163827	728.443	-2.0857	1.83229	111.495	1051.93	2206.87	523.595	1161.34	531.33	1029.96	369.067	168.468	130.368	LRRC2
ENSG00000118640	369.162	-1.60857	1.82659	602.45	695.907	365.659	431.719	148.131	537.545	454.875	86.2753	72.4697	296.587	VAMP8
ENSG00000177363	17.6474	-1.75744	1.82309	14.054	25.8142	34.7774	22.722	6.91276	33.1434	19.2336	6.7103	6.58815	6.51839	LRRN4CL
ENSG00000213901	13.166	-1.5512	1.82157	17.8018	11.8315	20.8664	16.7946	22.7134	11.393	13.4635	3.83446	7.52932	5.43199	SLC23A3
ENSG00000111846	403.54	-2.06506	1.82144	677.405	491.545	229.531	166.958	122.455	1211.81	760.69	59.4341	137.41	178.169	GCNT2
ENSG00000279875	113.517	-1.502	1.81907	83.3873	104.332	243.442	78.0453	65.1775	172.967	238.497	52.7238	35.7643	60.8383
ENSG00000110675	69.153	-2.4518	1.81885	25.2973	48.4016	283.187	56.3111	20.7383	47.6437	159.639	19.1723	9.41165	21.728	ELMOD1
ENSG00000232855	1479.1	-2.54114	1.81795	999.711	1425.16	5344.78	846.643	227.134	2670.12	2262.84	280.874	53.6464	680.086
ENSG00000237061	24.3625	-2.29174	1.81379	44.036	53.7795	6.95547	20.7462	7.9003	58.001	32.6972	5.75169	9.41165	4.3456
ENSG00000184254	13.8287	-4.81881	1.81205	7.49549	8.60472	56.6374	0.987915	0.987537	24.8576	36.5439	0	0	2.1728	ALDH1A3
ENSG00000150782	15.5859	-3.44924	1.80392	6.55855	8.60472	13.9109	4.93957	2.96261	47.6437	65.3943	2.87584	1.88233	1.0864	IL18
ENSG00000269821	15492.7	-1.51907	1.79664	26505	27489.9	8740.05	26272.6	17387.6	22298.3	6080.71	10731.7	4807.47	4613.94	KCNQ1OT1
ENSG00000115353	54.1607	-3.08536	1.79329	14.054	119.391	254.372	46.432	4.93769	20.7146	55.7775	12.462	11.294	2.1728	TACR1
ENSG00000130612	10.0558	-2.32245	1.79205	17.8018	25.8142	6.95547	11.855	7.9003	16.5717	5.77009	3.83446	1.88233	2.1728	CYP2G1P
ENSG00000254186	23.2346	-1.75757	1.77256	29.9819	44.0992	42.7265	36.5529	9.87537	20.7146	22.1187	11.5034	2.82349	11.9504
ENSG00000266378	22.5477	-1.55147	1.77172	31.8558	38.7213	22.8537	33.5891	16.7881	41.4293	11.5402	13.4206	6.58815	8.69119
ENSG00000275888	11.9598	-2.39179	1.76353	9.36936	19.3606	13.9109	3.95166	7.9003	30.0362	25.9654	2.87584	1.88233	4.3456
ENSG00000225349	12.5091	-2.49391	1.76238	16.8648	31.1921	9.93639	18.7704	8.88784	25.8933	4.80841	6.7103	0.941165	1.0864	ANKRD49P2
ENSG00000152661	41191	-1.70226	1.75737	27669.6	40173.3	114411	28988.4	15090.6	46044.5	91596.3	18381.4	11064.3	18490.5	GJA1
ENSG00000171557	17.0056	-3.77439	1.75129	16.8648	22.5874	31.7964	8.89123	0	13.4645	71.1644	0	0.941165	4.3456	FGG
ENSG00000274976	24.3115	-1.50358	1.746	34.6666	47.326	40.7392	24.6979	11.8504	25.8933	25.9654	14.3792	5.64699	11.9504
ENSG00000198133	175.057	-2.38662	1.74381	143.351	208.665	132.154	96.8157	15.8006	549.974	471.224	68.0617	25.4114	39.1104	TMEM229B
ENSG00000223704	60.5277	-1.54535	1.74085	106.811	95.7276	46.701	123.489	33.5763	73.537	48.0841	45.0549	15.9998	16.296	LINC01422
ENSG00000198732	784.755	-4.21456	1.73061	87.135	312.997	3948.72	179.801	27.651	1039.87	2074.35	151.461	10.3528	15.2096	SMOC1
ENSG00000236709	50.5968	-2.69281	1.72162	80.5765	69.9134	10.93	148.187	44.4392	111.859	8.65513	23.0068	1.88233	6.51839	DAPK1-IT1
ENSG00000186442	11.5132	-2.69273	1.71771	10.3063	18.285	12.9173	4.93957	5.92522	21.7504	33.6589	1.91723	0	5.43199	KRT3
ENSG00000237757	11.761	-1.94061	1.71205	24.3603	25.8142	7.94911	13.8308	8.88784	14.5002	10.5785	5.75169	3.76466	2.1728	EEF1A1P30
ENSG00000179676	31.7507	-2.94685	1.70381	15.9279	24.7386	177.861	2.96374	20.7383	39.3578	19.2336	5.75169	6.58815	4.3456	LINC00305
ENSG00000257277	16.105	-2.66748	1.70053	12.1802	5.37795	35.771	8.89123	6.91276	51.7866	29.8121	1.91723	1.88233	6.51839
ENSG00000235513	78.722	-1.75551	1.6897	82.4504	115.088	183.823	32.6012	149.118	69.394	66.356	43.1377	37.6466	7.60479	L3MBTL2-AS1
ENSG00000272219	82.3381	-2.01698	1.68677	178.018	155.961	32.7901	147.199	91.841	125.324	13.4635	40.2618	17.8821	20.6416
ENSG00000102802	13.9487	-1.97304	1.68522	14.054	34.4189	5.96183	9.87915	16.7881	21.7504	23.0804	4.79307	6.58815	2.1728	MEDAG
ENSG00000133110	5025.99	-2.21138	1.66837	7366.19	19410.1	9285.56	2247.51	3876.08	2523.04	1294.42	997.918	2549.61	709.418	POSTN
ENSG00000278716	27.9275	-2.67526	1.6453	67.4594	67.7622	6.95547	45.4441	21.7258	47.6437	4.80841	13.4206	1.88233	2.1728
ENSG00000127362	31.6789	-1.8551	1.64501	69.3333	45.1748	14.9046	60.2628	37.5264	44.5365	11.5402	19.1723	5.64699	8.69119	TAS2R3
ENSG00000261292	26.3677	-2.05185	1.63854	34.6666	13.9827	26.8283	43.4683	7.9003	62.1439	50.0074	15.3378	2.82349	6.51839
ENSG00000235997	21.3811	-1.84928	1.63348	22.4865	29.0409	61.6056	11.855	8.88784	34.1791	23.0804	8.62753	7.52932	6.51839	LINC01936
ENSG00000145934	260.64	-1.81599	1.63167	456.288	376.457	52.6629	199.559	468.093	648.368	122.134	80.5237	96.94	105.381	TENM2
ENSG00000280042	29.7109	-2.05608	1.62682	65.5855	48.4016	21.8601	60.2628	42.4641	26.929	3.84673	13.4206	5.64699	8.69119
ENSG00000271533	491.267	-1.55568	1.6194	858.233	801.315	442.169	909.87	713.99	438.115	124.057	334.557	159.998	130.368
ENSG00000102359	566.487	-1.87518	1.6194	255.784	425.934	1165.54	389.238	1436.87	738.477	660.675	400.701	144.939	46.7152	SRPX2
ENSG00000196581	312.09	-4.58886	1.61036	18.7387	25.8142	587.241	127.441	1.97507	1720.35	584.702	1.91723	24.4703	28.2464	AJAP1
ENSG00000284624	25.9584	-1.9243	1.60391	51.5315	43.0236	13.9109	64.2145	17.7757	31.072	11.5402	8.62753	3.76466	14.1232
ENSG00000119630	248.2	-3.62447	1.60169	43.0991	132.298	1325.51	31.6133	21.7258	229.932	614.514	18.2137	49.8817	15.2096	PGF
ENSG00000184860	11.5105	-4.63173	1.59952	19.6757	31.1921	0.993639	12.8429	0.987537	45.5722	1.92336	1.91723	0	0	SDR42E1
ENSG00000286855	33.2427	-1.84442	1.59551	45.9099	54.8551	24.841	56.3111	38.514	63.1796	13.4635	24.924	2.82349	7.60479
ENSG00000258604	118.937	-2.23875	1.59551	118.991	390.439	91.4148	114.598	27.651	92.1801	254.846	22.0481	6.58815	70.6159
ENSG00000103241	1181.59	-1.7254	1.59531	442.234	911.025	3208.46	496.921	1227.51	1592.96	2581.15	665.279	313.408	376.98	FOXF1
ENSG00000232282	17.9058	-2.47094	1.5939	39.3513	26.8898	10.93	40.5045	20.7383	25.8933	1.92336	8.62753	0.941165	3.2592	MTND1P32
ENSG00000250387	12.6314	-3.30791	1.59221	20.6126	16.1339	2.98092	10.8671	5.92522	52.8223	11.5402	0	0	5.43199	LINC02197
ENSG00000141338	883.659	-1.84268	1.59205	1083.1	2455.57	958.862	580.894	224.171	710.512	1880.09	241.571	147.763	554.063	ABCA8
ENSG00000140678	33.8054	-2.98761	1.59153	13.1171	19.3606	107.313	19.7583	3.95015	18.6432	138.482	6.7103	0.941165	9.77759	ITGAX
ENSG00000225192	15.8938	-3.08102	1.59121	45.9099	32.2677	4.96819	22.722	15.8006	25.8933	3.84673	0	7.52932	0	ZNF33BP1
ENSG00000164946	6051.35	-2.30208	1.5887	4516.97	6179.27	23597.9	2869.89	3315.16	6169.85	9026.34	3759.69	889.401	189.033	FREM1
ENSG00000232983	14.1333	-2.37293	1.58366	35.6036	30.1165	2.98092	26.6737	11.8504	17.6074	5.77009	4.79307	3.76466	2.1728
ENSG00000227560	23.9334	-2.10398	1.58267	59.027	37.6457	12.9173	47.4199	22.7134	33.1434	4.80841	12.462	3.76466	5.43199	RPS15AP30
ENSG00000091262	71.8028	-3.08162	1.57325	23.4234	162.414	354.729	17.7825	8.88784	39.3578	76.9345	25.8826	7.52932	1.0864	ABCC6
ENSG00000163794	17.1471	-1.6277	1.57001	22.4865	22.5874	27.8219	20.7462	7.9003	12.4288	36.5439	9.58615	3.76466	7.60479	UCN
ENSG00000239794	17.7498	-2.89162	1.56974	33.7297	33.3433	17.8855	24.6979	6.91276	45.5722	5.77009	9.58615	0	0	RN7SL653P
ENSG00000165194	15583.9	-1.85761	1.56877	14525.3	12262.8	43191.5	19110.2	6039.78	19118.6	25110.5	11511	1218.81	3750.25	PCDH19
ENSG00000264292	11.8148	-2.74592	1.56421	22.4865	21.5118	0.993639	27.6616	15.8006	18.6432	3.84673	1.91723	0.941165	4.3456	MIR2467
ENSG00000198074	199.477	-3.24722	1.56171	183.639	530.266	58.6247	33.5891	36.5389	663.904	401.983	2.87584	30.1173	53.2335	AKR1B10
ENSG00000139915	38.758	-3.66654	1.55518	5.62162	29.0409	246.422	1.97583	0.987537	34.1791	56.7392	4.79307	5.64699	2.1728	MDGA2
ENSG00000250641	20.753	-1.6596	1.55184	19.6757	27.9654	50.6756	10.8671	12.838	29.0005	31.7355	12.462	4.70582	7.60479	LY6G6F-LY6G6D
ENSG00000147202	5234.23	-1.92939	1.55115	7436.46	9411.42	17352.9	3802.48	1161.34	3644.74	4239.09	2471.31	654.109	2168.45	DIAPH2
ENSG00000186854	23.637	-3.17066	1.54941	12.1802	15.0583	93.4021	6.9154	0.987537	13.4645	83.6663	2.87584	5.64699	2.1728	TRABD2A
ENSG00000274717	25.253	-1.59213	1.5469	55.2792	48.4016	14.9046	32.6012	27.651	27.9648	14.4252	17.2551	7.52932	6.51839
ENSG00000188869	10.6784	-2.65506	1.54183	17.8018	26.8898	22.8537	6.9154	1.97507	8.28585	15.3869	4.79307	1.88233	0	TMC3
ENSG00000231401	10.28	-2.00383	1.53879	21.5495	20.4362	4.96819	13.8308	13.8255	13.4645	4.80841	3.83446	2.82349	3.2592
ENSG00000183484	18.8171	-2.0654	1.53875	14.054	5.37795	23.8473	32.6012	20.7383	15.536	58.6626	6.7103	8.47048	2.1728	GPR132
ENSG00000079257	611.189	-1.94086	1.53628	324.18	557.156	2462.24	232.16	236.021	680.476	1005.92	267.454	149.645	196.638	LXN
ENSG00000204472	59.7841	-2.21812	1.53613	43.0991	107.559	192.766	25.6858	8.88784	111.859	57.7009	25.8826	17.8821	6.51839	AIF1
ENSG00000101850	19.5101	-1.66221	1.53609	23.4234	18.285	27.8219	15.8066	8.88784	46.6079	30.7738	5.75169	4.70582	13.0368	GPR143
ENSG00000163703	90.3288	-1.6734	1.53043	44.036	53.7795	148.052	123.489	169.856	32.1077	225.033	39.3032	40.4701	27.16	CRELD1
ENSG00000267313	33.2523	-1.99706	1.52583	112.432	54.8551	39.7456	10.8671	30.6137	25.8933	25.9654	20.1309	6.58815	5.43199	KC6
ENSG00000200895	10.4429	-2.61902	1.52483	20.6126	22.5874	4.96819	5.92749	8.88784	29.0005	5.77009	4.79307	1.88233	0	RN7SKP245
ENSG00000258599	45.5926	-1.87857	1.51941	78.7026	58.0819	70.5484	67.1782	28.6386	61.1082	44.2373	40.2618	2.82349	4.3456
ENSG00000254141	65.5196	-2.24878	1.51655	148.973	146.28	20.8664	120.526	77.0279	78.7156	8.65513	35.4688	5.64699	13.0368
ENSG00000157005	34.9834	-2.92563	1.51452	82.4504	164.565	40.7392	3.95166	7.9003	1735.89	6.73177	9.58615	4.70582	4.3456	SST
ENSG00000257178	140.639	-1.55279	1.51002	277.333	264.595	59.6183	196.595	195.532	175.039	58.6626	53.6824	95.9988	29.3328
ENSG00000235618	12.0654	-2.11915	1.50573	19.6757	9.68032	9.93639	19.7583	11.8504	34.1791	4.80841	6.7103	1.88233	2.1728	FAM21EP
ENSG00000100302	40.1528	-2.91646	1.50305	10.3063	23.663	151.033	3.95166	6.91276	73.537	110.593	13.4206	3.76466	4.3456	RASD2
ENSG00000122176	9406.72	-2.05784	1.50024	12988.7	15417.5	9897.64	5929.47	19195.8	15217	6642.33	7646.87	761.402	370.462	FMOD
ENSG00000179219	15.8222	-2.54943	1.49949	32.7928	32.2677	3.97456	21.7341	24.6884	31.072	0.961682	4.79307	3.76466	2.1728	LINC00311
ENSG00000138792	31.9148	-1.53304	1.49441	24.3603	52.7039	40.7392	12.8429	22.7134	64.2154	60.5859	16.2965	15.9998	8.69119	ENPEP
ENSG00000162494	236.104	-4.22804	1.49261	147.099	121.542	799.879	37.5408	2.96261	322.113	877.054	19.1723	0	33.6784	LRRC38
ENSG00000127241	483.198	-3.50774	1.49136	96.5044	390.439	2093.6	26.6737	22.7134	1175.56	851.088	82.4409	59.2934	33.6784	MASP1
ENSG00000258918	14.0352	-1.75946	1.48946	27.1711	21.5118	19.8728	15.8066	7.9003	22.7861	9.61682	10.5448	1.88233	3.2592
ENSG00000127364	100.592	-1.68727	1.48529	174.27	208.665	44.7138	169.921	104.679	149.145	36.5439	73.8133	23.5291	20.6416	TAS2R4
ENSG00000249363	20.0389	-1.98496	1.46615	38.4144	51.6283	6.95547	27.6616	24.6884	24.8576	6.73177	10.5448	5.64699	3.2592
ENSG00000134548	40.6583	-1.9719	1.4612	40.2882	62.3843	142.09	20.7462	8.88784	39.3578	52.8925	18.2137	14.1175	7.60479	SPX
ENSG00000168329	17.8921	-2.75566	1.4612	6.55855	17.2094	84.4593	3.95166	5.92522	30.0362	20.1953	4.79307	4.70582	1.0864	CX3CR1
ENSG00000235568	46.6793	-1.83527	1.46022	59.9639	89.274	107.313	52.3595	10.8629	41.4293	55.7775	23.9654	22.588	3.2592	NFAM1
ENSG00000235529	15.9108	-1.87403	1.45934	32.7928	22.5874	6.95547	23.71	22.7134	29.0005	4.80841	5.75169	7.52932	3.2592	AGAP1-IT1
ENSG00000158022	31.2641	-2.01319	1.45592	17.8018	73.1402	75.5166	23.71	9.87537	41.4293	41.3523	19.1723	8.47048	2.1728	TRIM63
ENSG00000132854	43.7018	-2.43887	1.44091	74.0179	72.0646	50.6756	13.8308	1.97507	79.7513	112.517	5.75169	4.70582	21.728	KANK4
ENSG00000148655	16.188	-1.88985	1.43832	21.5495	33.3433	32.7901	10.8671	2.96261	18.6432	25.0037	7.66892	4.70582	4.3456	LRMDA
ENSG00000135333	4169.24	-3.1581	1.43684	498.45	1658.56	21723.9	701.42	2105.43	3973.07	9121.55	1287.42	295.526	327.006	EPHA7
ENSG00000259554	18.3114	-3.64363	1.43516	69.3333	61.3087	4.96819	33.5891	3.95015	0	3.84673	1.91723	0.941165	3.2592
ENSG00000196218	19.3605	-1.54363	1.42622	11.2432	30.1165	22.8537	13.8308	21.7258	51.7866	17.3103	10.5448	6.58815	7.60479	RYR1
ENSG00000279594	14.4326	-1.90252	1.42042	33.7297	23.663	10.93	22.722	13.8255	21.7504	2.88504	6.7103	3.76466	4.3456
ENSG00000132530	17.9386	-4.71239	1.41712	1.87387	3.22677	89.4275	0	1.97507	3.1072	76.9345	0.958615	1.88233	0	XAF1
ENSG00000279476	53.3334	-1.89537	1.41318	100.252	109.71	13.9109	100.767	54.3146	84.93	14.4252	31.6343	10.3528	13.0368
ENSG00000171033	3352.49	-2.07106	1.41099	1985.37	3147.18	12074.7	2170.45	348.601	4466.08	6229.77	1680.45	942.106	480.188	PKIA
ENSG00000197467	57.8521	-2.42101	1.40385	13.1171	65.611	251.391	11.855	31.6012	48.6794	113.478	27.7998	8.47048	6.51839	COL13A1
ENSG00000213606	11.2745	-3.13507	1.40351	14.991	22.5874	8.94275	1.97583	2.96261	27.9648	27.8888	0	0	5.43199	AKR1B10P1
ENSG00000254656	190.616	-1.75651	1.4028	338.234	336.66	63.5929	148.187	434.516	274.469	96.1682	116.951	79.999	17.3824	RTL1
ENSG00000224822	15.6383	-2.38429	1.39822	23.4234	49.4772	1.98728	15.8066	11.8504	36.2506	5.77009	4.79307	3.76466	3.2592	THRB-IT1
ENSG00000249395	31.3783	-1.96647	1.38921	66.5224	70.989	18.8791	11.855	43.4516	41.4293	29.8121	23.9654	4.70582	2.1728	CASC9
ENSG00000274403	23.1585	-1.71524	1.38672	41.2252	37.6457	11.9237	41.4924	42.4641	17.6074	12.5019	16.2965	2.82349	7.60479
ENSG00000232872	1082.45	-1.55516	1.37937	2105.29	2155.48	250.397	1492.74	1401.32	1571.21	470.262	575.169	269.173	533.422	CTAGE3P
ENSG00000128262	12.1329	-1.72585	1.37754	12.1802	15.0583	12.9173	9.87915	5.92522	19.6789	31.7355	2.87584	5.64699	5.43199	POM121L9P
ENSG00000131094	288.756	-1.82718	1.37435	185.513	339.887	1236.09	145.223	114.554	297.255	257.731	95.8615	61.1757	154.269	C1QL1
ENSG00000106034	2889.77	-1.62364	1.37305	1809.22	3255.81	6738.86	2142.79	1234.42	3058.52	7129.91	2157.84	941.165	429.128	CPED1
ENSG00000130812	13.4988	-2.33485	1.36806	10.3063	9.68032	39.7456	7.90332	7.9003	13.4645	35.5822	2.87584	7.52932	0	ANGPTL6
ENSG00000184408	37.7586	-2.51498	1.36641	12.1802	34.4189	139.109	5.92749	12.838	114.966	31.7355	2.87584	9.41165	14.1232	KCND2
ENSG00000130222	385.883	-1.78145	1.35721	207.063	372.154	1662.36	239.075	171.832	265.147	513.538	181.178	148.704	97.7759	GADD45G
ENSG00000216817	11.9105	-2.83872	1.35508	26.2342	25.8142	2.98092	21.7341	2.96261	27.9648	4.80841	0.958615	5.64699	0	R3HDM2P2
ENSG00000130813	314.296	-1.5213	1.35507	156.468	249.537	859.498	197.583	158.994	457.793	654.905	185.013	130.822	92.3439	SHFL
ENSG00000248456	10.2533	-1.87005	1.35507	10.3063	10.7559	23.8473	3.95166	11.8504	19.6789	11.5402	5.75169	3.76466	1.0864	LINC02485
ENSG00000149527	173.013	-1.67621	1.35355	292.324	494.772	58.6247	131.393	115.542	322.113	110.593	46.9721	40.4701	117.331	PLCH2
ENSG00000236532	678.468	-1.54133	1.34907	498.45	349.567	2015.1	1085.72	362.426	743.655	858.782	350.853	107.293	412.832	LINC01695
ENSG00000007062	99.1043	-2.33003	1.34907	92.7567	19.3606	215.62	16.7946	70.1152	397.721	100.977	32.5929	38.5877	6.51839	PROM1
ENSG00000163803	112.05	-1.88198	1.34893	46.8468	86.0472	280.206	39.5166	58.2647	101.502	391.404	31.6343	47.0582	38.024	PLB1
ENSG00000275850	26.7069	-2.0171	1.34632	67.4594	54.8551	10.93	42.4803	13.8255	41.4293	10.5785	17.2551	2.82349	5.43199
ENSG00000279078	98.8347	-1.59917	1.33886	222.054	143.054	40.7392	173.873	125.417	136.717	24.042	60.3927	27.2938	34.7648	SND1-IT1
ENSG00000250682	13.5609	-1.71649	1.33849	23.4234	19.3606	18.8791	6.9154	16.7881	29.0005	5.77009	6.7103	6.58815	2.1728	LINC00491
ENSG00000251179	10.1016	-2.58046	1.33155	5.62162	7.52913	31.7964	1.97583	21.7258	10.3573	15.3869	1.91723	4.70582	0	TMEM92-AS1
ENSG00000264230	162.009	-2.38664	1.32842	55.2792	171.019	57.6311	53.3474	28.6386	436.043	695.296	24.924	27.2938	70.6159	ANXA8L1
ENSG00000242853	12.4385	-1.54934	1.32683	20.6126	16.1339	5.96183	13.8308	25.676	17.6074	8.65513	6.7103	3.76466	5.43199	RN7SL749P
ENSG00000212126	17.0944	-1.89468	1.32401	20.6126	36.5701	11.9237	34.577	16.7881	30.0362	2.88504	9.58615	4.70582	3.2592	TAS2R50
ENSG00000188738	174.103	-1.71561	1.32366	297.946	354.945	278.219	90.8882	265.648	222.682	29.8121	121.744	29.1761	49.9743	FSIP2
ENSG00000185904	38.536	-7.2691	1.31766	0.936936	48.4016	0	0	323.912	6.21439	4.80841	0	0	1.0864	LINC00839
ENSG00000288025	41.8684	-1.76437	1.31579	71.2071	62.3843	27.8219	97.8036	51.3519	50.7509	10.5785	32.5929	6.58815	7.60479
ENSG00000163710	1085.93	-1.57353	1.30846	569.657	893.816	2257.55	588.797	431.554	1472.81	3278.37	572.293	469.641	324.833	PCOLCE2
ENSG00000152910	122.622	-4.88197	1.30507	360.72	433.463	146.065	257.846	0	0	10.5785	9.58615	4.70582	3.2592	CNTNAP4
ENSG00000261476	20.0379	-1.58025	1.30492	42.1621	43.0236	12.9173	16.7946	26.6635	25.8933	7.69345	5.75169	7.52932	11.9504
ENSG00000287617	10.6933	-1.77643	1.30103	22.4865	25.8142	9.93639	10.8671	8.88784	10.3573	6.73177	6.7103	1.88233	3.2592

## Sheet: Table S3
Ingenuity Canonical Pathways	-log(p-value)	Ratio	z-score	Molecules
Gαi Signaling	1.47	0.05	-2	CAV1,CXCR2,GNG11,GUCY1A1,HTR1E,NPY1R,RASD2
RHOGDI Signaling	3.55	0.0651	-1.667	ACTA2,ACTG2,CDH6,CDH7,GNG11,ITGA2,ITGA4,ITGA6,ITGAX,ITGB3,MYL7,PAK3,RAC2,RHOU
HIF1α Signaling	1.79	0.0481	-1.667	CAMK2A,EGLN3,IGF1,IL6R,KDR,MMP24,MMP28,PGF,RAC2,RASD2
IL-8 Signaling	1.77	0.0476	-1.667	CXCR2,GNG11,ITGAX,ITGB3,KDR,MYL7,PGF,RAC2,RASD2,RHOU
Opioid Signaling Pathway	2.06	0.0464	-1.508	CACNA2D4,CAMK2A,FRK,GNG11,GUCY1A1,KCNJ6,PDE1A,PDE1C,RAC2,RASD2,RPS6KA5,RYR1,RYR3
Endothelin-1 Signaling	1.6	0.0469	-1.414	CASP10,GUCY1A1,GUCY1A2,PLA2G3,PLB1,PLCH1,PLCH2,PTGS1,RASD2
Gustation Pathway	1.47	0.0443	-1.414	CACNA2D4,GUCY1A1,LRRC8C,P2RX6,P2RY6,SCN2A,TAS2R3,TAS2R4,TAS2R50
Protein Kinase A Signaling	2.77	0.0465	-1.291	CAMK2A,ENPP1,GNG11,GUCY1A1,MPPED2,MYL7,MYLK,PDE1A,PDE1C,PDE2A,PDE4B,PDE5A,PDE7B,PLCH1,PLCH2,PPP1R14A,PTPRQ,RYR1,RYR3
ID1 Signaling Pathway	2.82	0.06	-1.155	AMHR2,BMPR1B,CAV1,CCN2,CHRNA9,FRK,IL6R,LIFR,PGF,RASD2,TGFBR3,TGM2
Nitric Oxide Signaling in the Cardiovascular System	3.53	0.0833	-1	CACNA2D4,CAV1,GUCY1A1,GUCY1A2,KDR,PDE1A,PDE1C,PDE2A,PDE5A,PGF
P2Y Purigenic Receptor Signaling Pathway	1.58	0.0526	-1	GNG11,GUCY1A1,ITGB3,P2RY6,PLCH1,PLCH2,RASD2
Regulation of Actin-based Motility by Rho	5.06	0.103	1	ACTA2,ACTG2,ITGA2,ITGA4,ITGA6,ITGAX,ITGB3,MYL7,MYLK,PAK3,RAC2,RHOU
Regulation of Cellular Mechanics by Calpain Protease	3.14	0.0899	1	CAPN3,CAPN6,ITGA2,ITGA4,ITGA6,ITGAX,ITGB3,RASD2
Factors Promoting Cardiogenesis in Vertebrates	2.19	0.0588	1	BMPR1B,CAMK2A,DKK1,FZD5,NPPB,PLCH1,PLCH2,TGFBR3,WNT2B
Inhibition of Matrix Metalloproteases	2	0.103	1	A2M,MMP24,MMP28,THBS2
GDNF Family Ligand-Receptor Interactions	1.6	0.0658	1	DOK6,GFRA1,GFRA2,GFRA3,RASD2
SNARE Signaling Pathway	1.53	0.0515	1.134	CAMK2A,GUCY1A1,MYL7,MYO5C,SNAP91,SYT13,SYT4
D-myo-inositol-5-phosphate Metabolism	1.53	0.0455	1.134	ENPP1,EYA4,PLCH1,PLCH2,PPFIA4,PPM1H,PPP1R14A,PPP2R2B,PTPN20
Adrenomedullin signaling pathway	1.51	0.0452	1.134	CFH,GUCY1A1,GUCY1A2,IL18,IL33,MYLK,PLCH1,PLCH2,RASD2
GP6 Signaling Pathway	3.97	0.0866	1.265	COL12A1,COL13A1,COL26A1,COL5A3,COL6A6,COL8A1,FGG,FYB1,ITGB3,LAMA1,LAMA4
Integrin Signaling	5.33	0.0798	1.291	ACTA2,ACTG2,CAPN3,CAPN6,CAV1,ITGA2,ITGA4,ITGA6,ITGAX,ITGB3,MYL7,MYLK,PAK3,RAC2,RASD2,RHOU,TSPAN2
Pulmonary Fibrosis Idiopathic Signaling Pathway	4.97	0.0644	1.342	ACTA2,ACTG2,ADAMTS1,CAV1,CCN2,COL12A1,COL13A1,COL26A1,COL5A3,COL6A6,COL8A1,F2R,FZD5,ITGA2,JAG1,MMP24,MMP28,RASD2,RPS6KA5,TGFBR3,WNT2B
PAK Signaling	2.95	0.0763	1.342	ITGA2,ITGA4,ITGA6,ITGAX,ITGB3,MYL7,MYLK,PAK3,RASD2
Signaling by Rho Family GTPases	3.55	0.0597	1.508	ACTA2,ACTG2,CDC42EP3,CDH6,CDH7,GNG11,ITGA2,ITGA4,ITGA6,ITGAX,ITGB3,MYL7,MYLK,PAK3,RAC2,RHOU
Agrin Interactions at Neuromuscular Junction	3.09	0.1	1.633	ACTA2,ACTG2,ITGA4,NRG3,PAK3,RAC2,RASD2
Actin Cytoskeleton Signaling	4.54	0.0694	1.667	ACTA2,ACTG2,DIAPH2,F2R,FGF10,FGF13,ITGA2,ITGA4,ITGA6,ITGAX,ITGB3,MYL7,MYLK,MYO5C,PAK3,RAC2,RASD2
Paxillin Signaling	3.23	0.0833	2.236	ACTA2,ACTG2,ITGA2,ITGA4,ITGA6,ITGAX,ITGB3,PAK3,RASD2
cAMP-mediated signaling	3.17	0.0596	-0.905	CAMK2A,CXCR2,ENPP1,GUCY1A1,HTR1E,MPPED2,NPY1R,PDE1A,PDE1C,PDE2A,PDE4B,PDE5A,PDE7B,PKIA
Synaptogenesis Signaling Pathway	2.37	0.0473	-0.832	CADM1,CAMK2A,CDH6,CDH7,COMP,DAB1,EPHA10,EPHA5,EPHA6,EPHA7,GUCY1A1,RASD2,SYT13,SYT4,THBS2
Thrombin Signaling	2.4	0.0533	-0.816	CAMK2A,F2R,GATA5,GNG11,GUCY1A1,MYL7,MYLK,PLCH1,PLCH2,RAC2,RASD2,RHOU
eNOS Signaling	1.63	0.0503	-0.816	AQP4,CAV1,CHRNA9,GUCY1A1,GUCY1A2,KDR,PGF,PRKAA2
CREB Signaling in Neurons	4.54	0.0495	-0.756	ACKR3,ADGRE5,ADGRG6,ADGRL4,BMPR1B,CACNA2D4,CAMK2A,CCKBR,CX3CR1,CYSLTR2,F2R,FZD5,GNG11,GPR132,GPR143,GPR176,GRIK1,GUCY1A1,HTR1E,IGF1,KDR,LGR5,NPY1R,NTRK3,P2RY6,PLCH1,PLCH2,RASD2,TACR1,TGFBR3
Calcium Signaling	2.51	0.055	-0.707	ACTA2,CACNA2D4,CAMK2A,CHRNA9,GRIK1,MYL7,MYO5C,RYR1,RYR3,SLC8A1,SLC8A2,TNNT3
Role of NFAT in Cardiac Hypertrophy	2.01	0.0495	-0.707	CACNA2D4,CAMK2A,GNG11,GUCY1A1,HAND1,IGF1,PLCH1,PLCH2,RASD2,SLC8A1,SLC8A2
Colorectal Cancer Metastasis Signaling	1.45	0.0406	-0.707	FZD5,GNG11,GUCY1A1,IL6R,MMP24,MMP28,PGF,RAC2,RASD2,RHOU,WNT2B
ERK/MAPK Signaling	3.53	0.0648	-0.632	ETS2,ITGA2,ITGA4,ITGA6,ITGAX,ITGB3,KSR1,PAK3,PLA2G3,PPP1R14A,PPP2R2B,RAC2,RASD2,RPS6KA5
Semaphorin Neuronal Repulsive Signaling Pathway	4.56	0.0861	-0.577	DPYSL5,GUCY1A1,GUCY1A2,ITGA2,ITGA4,ITGA6,ITGAX,ITGB3,MYL7,PAK3,PDE4B,SEMA3E,SEMA6D
Estrogen Receptor Signaling	1.45	0.0367	-0.577	CACNA2D4,CAV1,FBXO32,GNG11,GUCY1A1,IGF1,MMP24,MMP28,MYL7,PGF,PLCH1,PLCH2,PRKAA2,RASD2,TRIM63
FAK Signaling	1.69	0.0317	-0.522	ACKR3,ADGRE5,ADGRG6,ADGRL4,CAPN3,CAPN6,CCKBR,COL5A3,CX3CR1,CXCR2,CYSLTR2,ETS2,F2R,FZD5,GPR132,GPR143,GPR176,HTR1E,IL33,IL6R,ITGA2,ITGA4,ITGA6,ITGAX,ITGB3,KDR,LGR5,NPY1R,P2RY6,PAK3,RASD2,TACR1,TGFBR3
Pulmonary Healing Signaling Pathway	5.09	0.0804	-0.5	ACKR3,BMPR1B,CELA2A,CELA2B,DLK1,FGF10,FRK,FZD5,JAG1,KDR,MMP24,MMP28,PGF,PRKAA2,RASD2,WNT2B
STAT3 Pathway	2.02	0.0593	-0.447	BMPR1B,CXCR2,IGF1,IL6R,KDR,NTRK3,RASD2,TGFBR3
Cholecystokinin/Gastrin-mediated Signaling	1.81	0.0588	-0.447	CCKBR,IL18,IL33,RAC2,RASD2,RHOU,SST
Sphingosine-1-phosphate Signaling	1.79	0.0583	-0.447	CASP10,GUCY1A1,PLCH1,PLCH2,RAC2,RHOU,SMPD3
Acute Phase Response Signaling	1.69	0.0486	-0.447	A2M,FGG,IL18,IL33,IL6R,ITIH3,RASD2,SERPINF1,SERPINF2
Cardiac Hypertrophy Signaling	1.91	0.046	-0.378	CACNA2D4,GNG11,GUCY1A1,HAND1,IGF1,IL6R,MYL7,PLCH1,PLCH2,RAC2,RASD2,RHOU
Cardiac β-adrenergic Signaling	5.69	0.0894	-0.333	CACNA2D4,ENPP1,GNG11,GUCY1A1,MPPED2,PDE1A,PDE1C,PDE2A,PDE4B,PDE5A,PDE7B,PKIA,PPP1R14A,PPP2R2B,SLC8A1,SLC8A2
Cardiac Hypertrophy Signaling (Enhanced)	8.42	0.0663	-0.192	CACNA2D4,CAMK2A,CXCR2,DIAPH2,ENPP1,FGF10,FGF13,FZD5,GNG11,GUCY1A1,HAND1,IGF1,IL18,IL33,IL6R,ITGA2,ITGA4,ITGA6,ITGAX,ITGB3,MPPED2,NPPB,PDE1A,PDE1C,PDE2A,PDE4B,PDE5A,PDE7B,PLCH1,PLCH2,RASD2,RPS6KA5,RYR1,RYR3,TGFBR3,WNT2B
G-Protein Coupled Receptor Signaling	4.86	0.0484	-0.174	ACKR3,ADGRE5,ADGRG6,ADGRL4,CAMK2A,CCKBR,CX3CR1,CXCR2,CYSLTR2,ENPP1,F2R,FZD5,GNG11,GPR132,GPR143,GPR176,GUCY1A1,HTR1E,LGR5,MPPED2,MYL7,MYLK,NPY1R,P2RY6,PAK3,PDE1A,PDE1C,PDE2A,PDE4B,PDE5A,PDE7B,RAC2,RASD2,TACR1
tRNA Splicing	5.22	0.174	0	ENPP1,MPPED2,PDE1A,PDE1C,PDE2A,PDE4B,PDE5A,PDE7B
Dilated Cardiomyopathy Signaling Pathway	2.82	0.0676	0	ACTA2,ACTG2,CACNA2D4,CAMK2A,GUCY1A1,LAMA4,MYL7,MYO5C,PDE2A,TNNT3
Tumor Microenvironment Pathway	2.22	0.0559	0	FGF10,FGF13,IGF1,IL6R,ITGB3,LGALS9,MMP24,MMP28,PGF,RASD2
Coagulation System	2.17	0.114	0	A2M,F2R,FGG,SERPINF2
ILK Signaling	1.9	0.05	0	ACTA2,ACTG2,ITGB3,MYL7,MYO5C,PGF,PPP2R2B,RAC2,RHOU,RPS6KA5
CXCR4 Signaling	1.5	0.0473	0	ELMO1,GNG11,GUCY1A1,MYL7,PAK3,RAC2,RASD2,RHOU
WNT/β-catenin Signaling	1.44	0.0462	0	DKK1,FZD5,GJA1,PPP2R2B,SFRP1,SOX11,TGFBR3,WNT2B
Breast Cancer Regulation by Stathmin1	2.85	0.0421	0.2	ACKR3,ADGRE5,ADGRG6,ADGRL4,CAMK2A,CCKBR,CX3CR1,CYSLTR2,F2R,FZD5,GNG11,GPR132,GPR143,GPR176,HTR1E,IGF1,LGR5,NPY1R,P2RY6,PGF,PPP1R14A,PPP2R2B,RAC2,RASD2,TACR1
Wound Healing Signaling Pathway	3.35	0.0595	0.258	ACTA2,COL12A1,COL13A1,COL26A1,COL5A3,COL6A6,COL8A1,IL18,IL33,ITGA6,KRT17,LAMA1,PGF,RASD2,TGFBR3
Synaptic Long Term Depression	2.91	0.0615	0.302	CACNA2D4,GUCY1A1,GUCY1A2,IGF1,PLA2G3,PLB1,PLCH1,PLCH2,PPP2R2B,RASD2,RYR1,RYR3
Phagosome Formation	4.25	0.0463	0.354	ACKR3,ADGRE5,ADGRG6,ADGRL4,AP1S3,CCKBR,CX3CR1,CYSLTR2,ELMO1,F2R,FZD5,GPR132,GPR143,GPR176,HTR1E,ITGA2,ITGA4,ITGA6,ITGAX,ITGB3,LGR5,MYL7,MYLK,MYO5C,NPY1R,P2RY6,PAK3,PLA2G3,PLB1,RAC2,RASD2,TACR1
PTEN Signaling	3.34	0.0733	0.378	BMPR1B,ITGA2,ITGA4,ITGA6,ITGAX,ITGB3,KDR,NTRK3,RAC2,RASD2,TGFBR3
Ephrin Receptor Signaling	3.81	0.069	0.447	EPHA10,EPHA5,EPHA6,EPHA7,GNG11,ITGA2,ITGA4,ITGA6,ITGAX,ITGB3,PAK3,PGF,RAC2,RASD2
Osteoarthritis Pathway	2.68	0.0551	0.632	ADAMTS5,CASP10,CXCR2,DKK1,FZD5,ITGA2,ITGA4,ITGA6,ITGAX,ITGB3,JAG1,PGF,PRKAA2
Hepatic Fibrosis Signaling Pathway	3.38	0.0498	0.728	ACTA2,CACNA2D4,CCN2,COL5A3,FZD5,IL18,IL33,ITGA2,ITGA4,ITGA6,ITGAX,ITGB3,KDR,MYL7,MYLK,PGF,RAC2,RASD2,RHOU,TGFBR3,WNT2B
Death Receptor Signaling	1.73	0.0625	0.816	ACTA2,ACTG2,CASP10,GAS2,TNFRSF10A,TNFRSF21
Apelin Cardiomyocyte Signaling Pathway	1.68	0.0606	0.816	MYL7,MYLK,PLCH1,PLCH2,SLC8A1,SLC8A2
Glioblastoma Multiforme Signaling	1.47	0.0468	0.816	FZD5,IGF1,PLCH1,PLCH2,RAC2,RASD2,RHOU,WNT2B
Sperm Motility	5.45	0.0745	0.832	ALK,EPHA5,EPHA6,FRK,GNG11,GUCY1A1,GUCY1A2,KDR,NPPB,NTRK3,PDE1A,PDE1C,PDE2A,PDE4B,PLA2G3,PLB1,PLCH1,PLCH2,ZP3
Neurovascular Coupling Signaling Pathway	2.86	0.0578	0.832	CACNA2D4,ENTPD1,ENTPD3,GJA1,GUCY1A1,GUCY1A2,KCNJ6,KCNMB1,PLA2G3,PLB1,PTGS1,RYR1,RYR3
Oxytocin Signaling Pathway	2.04	0.0461	0.832	CACNA2D4,GJA1,GNG11,GUCY1A1,GUCY1A2,KCNA5,MYL7,MYLK,MYO5C,PLA2G3,PPP1R14A,PRKAA2,RASD2
Axonal Guidance Signaling	9.17	0.0707	#NUM!	ADAM28,ADAMTS1,ADAMTS15,ADAMTS16,ADAMTS17,ADAMTS18,ADAMTS5,ADAMTS8,DPYSL5,EPHA10,EPHA5,EPHA6,EPHA7,FZD5,GNG11,HHIP,IGF1,ITGA2,ITGA4,ITGA6,ITGAX,ITGB3,MMP24,MMP28,MYL7,NTRK3,PAK3,PGF,PLCH1,PLCH2,RAC2,RASD2,SEMA3D,SEMA3E,SEMA6D,WNT2B
Hepatic Fibrosis / Hepatic Stellate Cell Activation	7.27	0.0979	#NUM!	A2M,ACTA2,CCN2,COL12A1,COL13A1,COL26A1,COL5A3,COL6A6,COL8A1,CYP2E1,IGF1,IGFBP3,IGFBP5,IL6R,KDR,LAMA1,MYL7,MYO5C,PGF
Cellular Effects of Sildenafil (Viagra)	5.98	0.1	#NUM!	ACTA2,ACTG2,CACNA2D4,GUCY1A1,GUCY1A2,MYL7,MYLK,MYO5C,PDE1A,PDE1C,PDE2A,PDE4B,PDE5A,PLCH1,PLCH2
Sertoli Cell-Sertoli Cell Junction Signaling	4.91	0.0777	#NUM!	A2M,ACTA2,ACTG2,CLDN19,GUCY1A1,GUCY1A2,ITGA2,ITGA4,ITGA6,ITGAX,ITGB3,MYO7A,OCLN,RASD2,SPTB,TGFBR3
Caveolar-mediated Endocytosis Signaling	3.65	0.107	#NUM!	ACTA2,ACTG2,CAV1,ITGA2,ITGA4,ITGA6,ITGAX,ITGB3
Agranulocyte Adhesion and Diapedesis	3.58	0.0654	#NUM!	ACKR3,ACTA2,ACTG2,CLDN19,CXCR2,IL18,IL33,ITGA2,ITGA4,ITGA6,MMP24,MMP28,MYL7,MYO5C
Relaxin Signaling	3.22	0.071	#NUM!	ENPP1,GNG11,GUCY1A1,GUCY1A2,MPPED2,PDE1A,PDE1C,PDE2A,PDE4B,PDE5A,PDE7B
Actin Nucleation by ARP-WASP Complex	3.02	0.086	#NUM!	ITGA2,ITGA4,ITGA6,ITGAX,ITGB3,RAC2,RASD2,RHOU
Germ Cell-Sertoli Cell Junction Signaling	2.36	0.0585	#NUM!	A2M,ACTA2,ACTG2,ITGA2,ITGA6,MYO7A,PAK3,RAC2,RASD2,RHOU
Circadian Rhythm Signaling	2.2	0.0483	#NUM!	CACNA2D4,CAMK2A,FRK,GNG11,GUCY1A1,GUCY1A2,PLCH1,PLCH2,PRKAA2,RASD2,RPS6KA5,RYR1,RYR3
Virus Entry via Endocytic Pathways	2.11	0.0673	#NUM!	ACTA2,ACTG2,CAV1,ITGA2,ITGB3,RAC2,RASD2
IGF-1 Signaling	2.11	0.0673	#NUM!	CCN2,IGF1,IGFBP3,IGFBP5,IGFBP6,IGFBP7,RASD2
Clathrin-mediated Endocytosis Signaling	2	0.0518	#NUM!	ACTA2,ACTG2,F2R,FGF10,FGF13,IGF1,ITGB3,PGF,SNAP91,STON2
RAC Signaling	1.97	0.058	#NUM!	ITGA2,ITGA4,ITGA6,ITGAX,ITGB3,PAK3,RAC2,RASD2
Gap Junction Signaling	1.93	0.0505	#NUM!	ACTA2,ACTG2,CAV1,GJA1,GRIK1,GUCY1A1,GUCY1A2,PLCH1,PLCH2,RASD2
CDK5 Signaling	1.91	0.0614	#NUM!	GUCY1A1,ITGA2,ITGA6,LAMA1,PPP1R14A,PPP2R2B,RASD2
Bladder Cancer Signaling	1.87	0.0603	#NUM!	FGF10,FGF13,MMP24,MMP28,PGF,RASD2,RPS6KA5
Role of Tissue Factor in Cancer	1.87	0.0603	#NUM!	CCN2,FGG,FRK,ITGA6,ITGB3,RASD2,RPS6KA5
Neuregulin Signaling	1.85	0.0598	#NUM!	ITGA2,ITGA4,ITGA6,ITGAX,ITGB3,NRG3,RASD2
Eicosanoid Signaling	1.79	0.0735	#NUM!	ALOX15B,CYSLTR2,PLA2G3,PLB1,PTGS1
Ephrin A Signaling	1.72	0.0851	#NUM!	EPHA10,EPHA5,EPHA6,EPHA7
nNOS Signaling in Skeletal Muscle Cells	1.69	0.0833	#NUM!	CACNA2D4,CAPN3,RYR1,RYR3
Glioma Invasiveness Signaling	1.67	0.0685	#NUM!	F2R,ITGB3,RAC2,RASD2,RHOU
Atherosclerosis Signaling	1.61	0.0534	#NUM!	ALOX15B,COL5A3,IL18,IL33,ITGA4,PLA2G3,PLB1
Role of Osteoblasts, Osteoclasts and Chondrocytes in Rheumatoid Arthritis	1.6	0.0446	#NUM!	ADAMTS5,BMPR1B,DKK1,FZD5,IGF1,IL18,IL33,ITGB3,SFRP1,WNT2B
HGF Signaling	1.59	0.053	#NUM!	ETS2,ITGA2,ITGA4,ITGA6,ITGAX,ITGB3,RASD2
Antiproliferative Role of Somatostatin Receptor 2	1.58	0.0649	#NUM!	GNG11,GUCY1A1,GUCY1A2,RASD2,SST
VDR/RXR Activation	1.56	0.0641	#NUM!	COL13A1,IGFBP3,IGFBP5,IGFBP6,KLF4
Methylglyoxal Degradation III	1.53	0.0968	#NUM!	AKR1B10,CYP2E1,PTGR3
Transcriptional Regulatory Network in Embryonic Stem Cells	1.53	0.0741	#NUM!	CDX2,FOXC1,HAND1,ISL1
PI3K/AKT Signaling	1.51	0.0452	#NUM!	CXCR2,IL6R,ITGA2,ITGA4,ITGA6,ITGAX,ITGB3,PPP2R2B,RASD2
Molecular Mechanisms of Cancer	1.44	0.0358	#NUM!	BMPR1B,CAMK2A,CASP10,FZD5,GNG11,GUCY1A1,ITGA2,ITGA4,ITGA6,ITGAX,ITGB3,PAK3,RAC2,RASD2,RHOU,WNT2B
Inhibition of Angiogenesis by TSP1	1.43	0.0882	#NUM!	GUCY1A1,GUCY1A2,KDR
Pyrimidine Ribonucleotides Interconversion	1.4	0.0857	#NUM!	CMPK2,ENTPD1,ENTPD3
Amyotrophic Lateral Sclerosis Signaling	1.38	0.0517	-0.447	CACNA2D4,CAPN3,CAPN6,GRIK1,IGF1,PGF
Tight Junction Signaling	1.38	0.0449	#NUM!	ACTA2,ACTG2,CLDN19,MYL7,MYLK,MYO5C,OCLN,PPP2R2B
Choline Degradation I	1.37	0.5	#NUM!	CHDH
Alanine Degradation III	1.37	0.5	#NUM!	GPT
Alanine Biosynthesis II	1.37	0.5	#NUM!	GPT
Semaphorin Signaling in Neurons	1.34	0.0645	#NUM!	DPYSL5,PAK3,RAC2,RHOU
Complement System	1.34	0.0811	#NUM!	CFH,ITGAX,MASP1
Role of NANOG in Mammalian Embryonic Stem Cell Pluripotency	1.32	0.05	#NUM!	BMPR1B,CDX2,FZD5,LIFR,RASD2,WNT2B
Crosstalk between Dendritic Cells and Natural Killer Cells	1.31	0.0549	#NUM!	ACTA2,ACTG2,CAMK2A,IL18,MICB
Dopamine-DARPP32 Feedback in cAMP Signaling	1.31	0.0435	0.816	CACNA2D4,GUCY1A1,GUCY1A2,KCNJ6,PLCH1,PLCH2,PPP1R14A,PPP2R2B
Pyrimidine Ribonucleotides De Novo Biosynthesis	1.31	0.0789	#NUM!	CMPK2,ENTPD1,ENTPD3
Notch Signaling	1.31	0.0789	#NUM!	CNTN1,JAG1,LFNG
IL-15 Production	1.28	0.0488	-1.633	ALK,EPHA5,EPHA6,FRK,KDR,NTRK3
RHOA Signaling	1.27	0.0484	1.633	ACTA2,ACTG2,CDC42EP3,IGF1,MYL7,MYLK
Granulocyte Adhesion and Diapedesis	1.26	0.0423	#NUM!	ACKR3,CLDN19,CXCR2,IL18,IL33,ITGA4,MMP24,MMP28
WNT/Ca+ pathway	1.26	0.0606	0	CAMK2A,FZD5,PLCH1,PLCH2
Role of Macrophages, Fibroblasts and Endothelial Cells in Rheumatoid Arthritis	1.25	0.0366	#NUM!	CAMK2A,DKK1,FZD5,IL18,IL33,IL6R,PGF,PLCH1,PLCH2,RASD2,SFRP1,WNT2B
Phospholipases	1.24	0.0597	0	PLA2G3,PLB1,PLCH1,PLCH2
Leukocyte Extravasation Signaling	1.21	0.0415	1.134	ACTA2,ACTG2,CLDN19,ITGA2,ITGA4,MMP24,MMP28,RAC2
UVA-Induced MAPK Signaling	1.2	0.051	#NUM!	PLCH1,PLCH2,RASD2,RPS6KA5,SMPD3
Retinoate Biosynthesis I	1.2	0.0714	#NUM!	AKR1B10,ALDH1A3,RDH10
Acetone Degradation I (to Methylglyoxal)	1.2	0.0714	#NUM!	AKR1B10,CYP2E1,PTGR3
SPINK1 General Cancer Pathway	1.2	0.058	#NUM!	IL6R,MT1E,MT2A,RASD2
Thyronamine and Iodothyronamine Metabolism	1.19	0.333	#NUM!	DIO3
Thyroid Hormone Metabolism I (via Deiodination)	1.19	0.333	#NUM!	DIO3
VEGF Signaling	1.19	0.0505	0	ACTA2,ACTG2,KDR,PGF,RASD2
Growth Hormone Signaling	1.16	0.0563	#NUM!	A2M,IGF1,IGFBP3,RPS6KA5
Netrin Signaling	1.14	0.0556	-1	CACNA2D4,RAC2,RYR1,RYR3
Serotonin Receptor Signaling	1.13	0.0667	#NUM!	GUCY1A1,HTR1E,SLC18A3
Superpathway of Inositol Phosphate Compounds	1.12	0.038	1.134	ENPP1,EYA4,PLCH1,PLCH2,PPFIA4,PPM1H,PPP1R14A,PPP2R2B,PTPN20
Histamine Degradation	1.12	0.0952	#NUM!	ALDH1A3,HNMT
Fatty Acid α-oxidation	1.12	0.0952	#NUM!	ALDH1A3,BCO2
Apoptosis Signaling	1.11	0.0481	0	CAPN3,CAPN6,CASP10,GAS2,RASD2
GPCR-Mediated Integration of Enteroendocrine Signaling Exemplified by an L Cell	1.09	0.0533	#NUM!	GUCY1A1,PLCH1,PLCH2,SST
White Adipose Tissue Browning Pathway	1.09	0.0435	0	CACNA2D4,GUCY1A1,GUCY1A2,KDR,NPPB,PRKAA2
nNOS Signaling in Neurons	1.08	0.0638	#NUM!	CAMK2A,CAPN3,CAPN6
Retinol Biosynthesis	1.08	0.0638	#NUM!	AKR1B10,PLB1,RDH10
α-Adrenergic Signaling	1.06	0.0463	#NUM!	GNG11,GUCY1A1,RASD2,SLC8A1,SLC8A2
Cardiomyocyte Differentiation via BMP Receptors	1.05	0.087	#NUM!	BMPR1B,NPPB
The Visual Cycle	1.05	0.087	#NUM!	AKR1B10,RDH10
Apelin Cardiac Fibroblast Signaling Pathway	1.05	0.087	#NUM!	CCN2,PRKAA2
NF-κB Activation by Viruses	1.04	0.0513	#NUM!	ITGA2,ITGA6,ITGB3,RASD2
Thyroid Cancer Signaling	1.03	0.0506	-1	ALK,IGF1,NTRK3,RASD2
Dopamine Receptor Signaling	1.03	0.0506	#NUM!	GUCY1A1,PPP1R14A,PPP2R2B,SLC18A3
Regulation of eIF4 and p70S6K Signaling	1.01	0.0391	#NUM!	ITGA2,ITGA4,ITGA6,ITGAX,ITGB3,PPP2R2B,RASD2
Antioxidant Action of Vitamin C	1.01	0.0446	0	PLA2G3,PLB1,PLCH1,PLCH2,SLC23A3
BEX2 Signaling Pathway	0.999	0.0494	-1	BEX1,MAP2,PGF,PPP2R2B
D-myo-inositol (1,4,5,6)-Tetrakisphosphate Biosynthesis	0.986	0.0385	1.342	ENPP1,EYA4,PPFIA4,PPM1H,PPP1R14A,PPP2R2B,PTPN20
D-myo-inositol (3,4,5,6)-tetrakisphosphate Biosynthesis	0.986	0.0385	1.342	ENPP1,EYA4,PPFIA4,PPM1H,PPP1R14A,PPP2R2B,PTPN20
Protein Citrullination	0.982	0.2	#NUM!	PADI2
Endocannabinoid Neuronal Synapse Pathway	0.97	0.0403	-0.447	CACNA2D4,GNG11,GUCY1A1,KCNJ6,PLCH1,PLCH2
D-myo-inositol (1,4,5)-Trisphosphate Biosynthesis	0.962	0.0769	#NUM!	PLCH1,PLCH2
Apelin Liver Signaling Pathway	0.962	0.0769	#NUM!	COL5A3,EDN3
IL-13 Signaling Pathway	0.961	0.0431	-1.342	ALOX15B,FRK,IL33,POSTN,SERPINE3
VEGF Family Ligand-Receptor Interactions	0.956	0.0476	#NUM!	KDR,PGF,PLA2G3,RASD2
GPCR-Mediated Nutrient Sensing in Enteroendocrine Cells	0.938	0.0424	-1	CACNA2D4,GNG11,GUCY1A1,PLCH1,PLCH2
Tryptophan Degradation X (Mammalian, via Tryptamine)	0.935	0.0741	#NUM!	AKR1B10,ALDH1A3
CNTF Signaling	0.895	0.0526	#NUM!	LIFR,RASD2,RPS6KA5
Epithelial Adherens Junction Signaling	0.891	0.0382	0.816	MYL7,PAK3,PPP2R2B,PRKAA2,RASD2,TGFBR3
Necroptosis Signaling Pathway	0.891	0.0382	0	CAMK2A,CAPN3,CAPN6,CASP10,PLA2G3,TNFRSF10A
Ovarian Cancer Signaling	0.882	0.038	#NUM!	FZD5,GJA1,PGF,PTGS1,RASD2,WNT2B
3-phosphoinositide Degradation	0.88	0.0361	1.342	ENPP1,EYA4,PPFIA4,PPM1H,PPP1R14A,PPP2R2B,PTPN20
Ceramide Signaling	0.876	0.0444	#NUM!	KSR1,PPP2R2B,RASD2,SMPD3
Oxytocin In Brain Signaling Pathway	0.856	0.0355	-1.89	CACNA2D4,GNG11,KCNJ13,PLA2G3,PLB1,PTGS1,RASD2
PCP (Planar Cell Polarity) Pathway	0.847	0.05	#NUM!	FZD5,RSPO3,WNT2B
IL-6 Signaling	0.832	0.0391	0	A2M,IL18,IL33,IL6R,RASD2
Fcγ Receptor-mediated Phagocytosis in Macrophages and Monocytes	0.828	0.0426	0	ACTA2,ACTG2,FYB1,RAC2
G Beta Gamma Signaling	0.822	0.0388	0	CACNA2D4,CAV1,GNG11,KCNJ6,RASD2
Human Embryonic Stem Cell Pluripotency	0.811	0.0361	#NUM!	BMPR1B,FZD5,GNG11,INHBA,NTRK3,WNT2B
TGF-β Signaling	0.804	0.0417	#NUM!	AMHR2,BMPR1B,INHBA,RASD2
Synaptic Long Term Potentiation	0.802	0.0382	-1	CAMK2A,PLCH1,PLCH2,PPP1R14A,RASD2
p70S6K Signaling	0.793	0.0379	0	F2R,PLCH1,PLCH2,PPP2R2B,RASD2
Histidine Degradation III	0.792	0.125	#NUM!	FTCD
Sphingomyelin Metabolism	0.792	0.125	#NUM!	SMPD3
Gα12/13 Signaling	0.783	0.0376	1	CDH6,CDH7,F2R,MYL7,RASD2
Stearate Biosynthesis I (Animals)	0.774	0.0462	#NUM!	AKR1B10,CYP2E1,PTGR3
3-phosphoinositide Biosynthesis	0.772	0.0337	1.342	ENPP1,EYA4,PPFIA4,PPM1H,PPP1R14A,PPP2R2B,PTPN20
CLEAR Signaling Pathway	0.768	0.0316	0.333	ATP6V0E2,BMPR1B,IGF1,KDR,NTRK3,PPP2R2B,PRKAA2,RASD2,TGFBR3
CCR3 Signaling in Eosinophils	0.765	0.037	#NUM!	GNG11,MYLK,PAK3,PLA2G3,RASD2
Th1 and Th2 Activation Pathway	0.761	0.0349	#NUM!	IL18,IL33,IL6R,JAG1,LGALS9,TGFBR3
Nicotine Degradation II	0.761	0.0455	#NUM!	CYP2E1,FMO1,FMO4
Glutamate Receptor Signaling	0.761	0.0455	#NUM!	GNG11,GRIK1,SLC1A6
Oxytocin In Spinal Neurons Signaling Pathway	0.754	0.0571	#NUM!	GUCY1A1,GUCY1A2
Neuropathic Pain Signaling In Dorsal Horn Neurons	0.75	0.0396	-1	CAMK2A,PLCH1,PLCH2,TACR1
mTOR Signaling	0.743	0.033	-1	PGF,PPP2R2B,PRKAA2,RAC2,RASD2,RHOU,RPS6KA5
MSP-RON Signaling In Cancer Cells Pathway	0.721	0.0357	-0.447	ACTA2,ETS2,ITGA6,PGF,RASD2
LPS/IL-1 Mediated Inhibition of RXR Function	0.72	0.0315	#NUM!	ALDH1A3,CHST7,CYP2E1,FMO1,FMO4,HS3ST3B1,IL18,IL33
GM-CSF Signaling	0.709	0.0429	#NUM!	CAMK2A,RASD2,RUNX1
Embryonic Stem Cell Differentiation into Cardiac Lineages	0.704	0.1	#NUM!	ISL1
Prostanoid Biosynthesis	0.704	0.1	#NUM!	PTGS1
Senescence Pathway	0.692	0.0302	-1.414	CACNA2D4,CAPN3,CAPN6,ETS2,GADD45G,PPP2R2B,RASD2,RPS6KA5,TGFBR3
Melatonin Signaling	0.685	0.0417	#NUM!	CAMK2A,PLCH1,PLCH2
Basal Cell Carcinoma Signaling	0.685	0.0417	#NUM!	FZD5,HHIP,WNT2B
Sucrose Degradation V (Mammalian)	0.668	0.0909	#NUM!	KHK
GDP-glucose Biosynthesis	0.668	0.0909	#NUM!	PGM5
Endocannabinoid Cancer Inhibition Pathway	0.664	0.034	-1	CASP10,GUCY1A1,PGF,PRKAA2,SMPD3
Mechanisms of Viral Exit from Host Cells	0.65	0.0488	#NUM!	ACTA2,ACTG2
Leptin Signaling in Obesity	0.64	0.0395	#NUM!	GUCY1A1,PLCH1,PLCH2
Role of MAPK Signaling in Promoting the Pathogenesis of Influenza	0.635	0.0354	0	ATP6V0E2,PLA2G3,PLB1,RASD2
Glucose and Glucose-1-phosphate Degradation	0.634	0.0833	#NUM!	PGM5
Glycogen Degradation II	0.634	0.0833	#NUM!	PGM5
Intrinsic Prothrombin Activation Pathway	0.634	0.0476	#NUM!	COL5A3,FGG
NAD Signaling Pathway	0.633	0.0331	-0.447	GJA1,IGF1,PRKAA2,RYR1,RYR3
Xenobiotic Metabolism CAR Signaling Pathway	0.631	0.0316	-0.816	ALDH1A3,CHST7,FMO1,FMO4,HS3ST3B1,PPP2R2B
TREM1 Signaling	0.629	0.039	#NUM!	IL18,ITGAX,NLRC5
Angiopoietin Signaling	0.629	0.039	#NUM!	ANGPTL1,PAK3,RASD2
Oncostatin M Signaling	0.619	0.0465	#NUM!	MT2A,RASD2
GNRH Signaling	0.618	0.0312	#NUM!	CACNA2D4,CAMK2A,GNG11,GUCY1A1,PAK3,RASD2
Regulation Of The Epithelial Mesenchymal Transition By Growth Factors Pathway	0.618	0.0312	0	DOCK10,FGF10,FGF13,IL6R,OCLN,RASD2
Insulin Secretion Signaling Pathway	0.61	0.0293	-0.816	CACNA2D4,CAMK2A,GUCY1A1,PLCH1,PLCH2,RPS6KA5,RYR1,RYR3
NAD Phosphorylation and Dephosphorylation	0.604	0.0769	#NUM!	ACP3
Guanosine Nucleotides Degradation III	0.604	0.0769	#NUM!	ACP3
PPARα/RXRα Activation	0.599	0.0308	#NUM!	GUCY1A1,PLCH1,PLCH2,PRKAA2,RASD2,TGFBR3
Regulation of the Epithelial-Mesenchymal Transition Pathway	0.599	0.0308	#NUM!	FGF10,FGF13,FZD5,JAG1,RASD2,WNT2B
Renal Cell Carcinoma Signaling	0.598	0.0375	#NUM!	EGLN3,PAK3,RASD2
Airway Pathology in Chronic Obstructive Pulmonary Disease	0.593	0.0339	#NUM!	FGF10,FGF13,IL18,IL33
Estrogen Biosynthesis	0.591	0.0444	#NUM!	AKR1B10,CYP2E1
Estrogen-Dependent Breast Cancer Signaling	0.588	0.037	#NUM!	AKR1B10,IGF1,RASD2
Role of MAPK Signaling in the Pathogenesis of Influenza	0.578	0.0366	#NUM!	PLA2G3,PLB1,RASD2
Role of RIG1-like Receptors in Antiviral Innate Immunity	0.578	0.0435	#NUM!	CASP10,IFIH1
Role of OCT4 in Mammalian Embryonic Stem Cell Pluripotency	0.578	0.0435	#NUM!	CDX2,ETS2
Glycogen Degradation III	0.577	0.0714	#NUM!	PGM5
Urate Biosynthesis/Inosine 5'-phosphate Degradation	0.577	0.0714	#NUM!	ACP3
p38 MAPK Signaling	0.577	0.0333	0	IL18,IL33,PLA2G3,RPS6KA5
Natural Killer Cell Signaling	0.574	0.0302	-0.816	COL5A3,IL18,MICB,PAK3,RAC2,RASD2
Role of IL-17F in Allergic Inflammatory Airway Diseases	0.565	0.0426	#NUM!	IGF1,RPS6KA5
Dermatan Sulfate Biosynthesis (Late Stages)	0.565	0.0426	#NUM!	CHST7,HS3ST3B1
LXR/RXR Activation	0.553	0.0325	-1	IL18,IL33,SERPINF1,SERPINF2
Apelin Muscle Signaling Pathway	0.552	0.0417	#NUM!	GNG11,PRKAA2
FGF Signaling	0.541	0.0349	#NUM!	FGF10,FGF13,RPS6KA5
Gαs Signaling	0.539	0.032	#NUM!	GNG11,GUCY1A1,RYR1,RYR3
Regulation Of The Epithelial Mesenchymal Transition In Development Pathway	0.532	0.0345	#NUM!	FZD5,JAG1,WNT2B
FXR/RXR Activation	0.531	0.0317	#NUM!	IL18,IL33,SERPINF1,SERPINF2
Extrinsic Prothrombin Activation Pathway	0.528	0.0625	#NUM!	FGG
Chondroitin Sulfate Degradation (Metazoa)	0.528	0.0625	#NUM!	CEMIP
Adenosine Nucleotides Degradation II	0.528	0.0625	#NUM!	ACP3
Chondroitin Sulfate Biosynthesis (Late Stages)	0.527	0.04	#NUM!	CHST7,HS3ST3B1
FAT10 Cancer Signaling Pathway	0.527	0.04	#NUM!	ACKR3,TGFBR3
Xenobiotic Metabolism Signaling	0.526	0.0276	#NUM!	ALDH1A3,CAMK2A,CHST7,FMO1,FMO4,HS3ST3B1,PPP2R2B,RASD2
HMGB1 Signaling	0.525	0.0299	#NUM!	IL18,IL33,RAC2,RASD2,RHOU
Endocannabinoid Developing Neuron Pathway	0.524	0.0315	#NUM!	GNG11,GUCY1A1,RAC2,RASD2
Triacylglycerol Biosynthesis	0.516	0.0392	#NUM!	PLPP3,PLPP4
UVC-Induced MAPK Signaling	0.516	0.0392	#NUM!	RASD2,SMPD3
Amyloid Processing	0.516	0.0392	#NUM!	CAPN3,CAPN6
Dermatan Sulfate Degradation (Metazoa)	0.506	0.0588	#NUM!	CEMIP
Apelin Adipocyte Signaling Pathway	0.498	0.033	#NUM!	GUCY1A1,PRKAA2,RAC2
Ferroptosis Signaling Pathway	0.49	0.0303	-2	ALOX15B,ANGPTL4,PRKAA2,RASD2
Role of Cytokines in Mediating Communication between Immune Cells	0.483	0.037	#NUM!	IL18,IL33
Phototransduction Pathway	0.483	0.037	#NUM!	GUCY1A1,GUCY1A2
ERBB Signaling	0.474	0.0319	#NUM!	NRG3,PAK3,RASD2
Purine Nucleotides Degradation II (Aerobic)	0.466	0.0526	#NUM!	ACP3
Oxidative Ethanol Degradation III	0.462	0.0357	#NUM!	ALDH1A3,CYP2E1
Inflammasome pathway	0.449	0.05	#NUM!	IL18
Reelin Signaling in Neurons	0.446	0.0288	-1	CAMK2A,DAB1,DCX,FRK
Iron homeostasis signaling pathway	0.446	0.0288	#NUM!	ATP6V0E2,BMPR1B,HEPH,IL6R
Melanocyte Development and Pigmentation Signaling	0.444	0.0306	#NUM!	GUCY1A1,RASD2,RPS6KA5
Salvage Pathways of Pyrimidine Ribonucleotides	0.444	0.0306	#NUM!	CMPK2,PAK3,PRKAA2
MSP-RON Signaling Pathway	0.443	0.0345	#NUM!	ACTA2,ACTG2
Chondroitin Sulfate Biosynthesis	0.443	0.0345	#NUM!	CHST7,HS3ST3B1
Apelin Endothelial Signaling Pathway	0.434	0.0284	#NUM!	GNG11,GUCY1A1,PRKAA2,RASD2
Dermatan Sulfate Biosynthesis	0.424	0.0333	#NUM!	CHST7,HS3ST3B1
SPINK1 Pancreatic Cancer Pathway	0.424	0.0333	#NUM!	CELA2A,CELA2B
PI3K Signaling in B Lymphocytes	0.423	0.028	#NUM!	CAMK2A,PLCH1,PLCH2,RASD2
TEC Kinase Signaling	0.418	0.0242	1	ACTA2,ACTG2,FRK,GNG11,ITGA2,ITGA4,ITGA6,ITGAX,ITGB3,PAK3,RAC2,RHOU,TNFRSF10A,TNFRSF21
Putrescine Degradation III	0.416	0.0455	#NUM!	ALDH1A3
Mouse Embryonic Stem Cell Pluripotency	0.404	0.0288	#NUM!	FZD5,LIFR,RASD2
Pyrimidine Deoxyribonucleotides De Novo Biosynthesis I	0.401	0.0435	#NUM!	CMPK2
Vitamin-C Transport	0.401	0.0435	#NUM!	LRRC8C
Ethanol Degradation IV	0.387	0.0417	#NUM!	ALDH1A3
Xenobiotic Metabolism PXR Signaling Pathway	0.387	0.0259	0.447	ALDH1A3,CAMK2A,CHST7,HS3ST3B1,PPP1R14A
Telomerase Signaling	0.385	0.028	#NUM!	ETS2,PPP2R2B,RASD2
PPAR Signaling	0.385	0.028	#NUM!	IL18,IL33,RASD2
ERB2-ERBB3 Signaling	0.382	0.0308	#NUM!	NRG3,RASD2
Corticotropin Releasing Hormone Signaling	0.38	0.0265	1	CACNA2D4,GUCY1A1,GUCY1A2,UCN
Pyridoxal 5'-phosphate Salvage Pathway	0.374	0.0303	#NUM!	PAK3,PRKAA2
Role of JAK family kinases in IL-6-type Cytokine Signaling	0.374	0.04	#NUM!	IL6R
Bupropion Degradation	0.374	0.04	#NUM!	CYP2E1
ERBB4 Signaling	0.359	0.0294	#NUM!	NRG3,RASD2
Remodeling of Epithelial Adherens Junctions	0.359	0.0294	#NUM!	ACTA2,ACTG2
NAD Salvage Pathway II	0.349	0.037	#NUM!	ACP3
Pregnenolone Biosynthesis	0.349	0.037	#NUM!	CYP2E1
RAR Activation	0.34	0.0245	#NUM!	AKR1B10,ALDH1A3,GUCY1A1,IGFBP3,RDH10
Histidine Degradation VI	0.337	0.0357	#NUM!	CYP2E1
IL-10 Signaling	0.331	0.0278	#NUM!	IL18,IL33
Ephrin B Signaling	0.331	0.0278	#NUM!	GNG11,RAC2
Sonic Hedgehog Signaling	0.326	0.0345	#NUM!	HHIP
Fc Epsilon RI Signaling	0.323	0.0254	#NUM!	PLA2G3,RAC2,RASD2
Aldosterone Signaling in Epithelial Cells	0.319	0.0244	#NUM!	HSPB6,KCNMB1,PLCH1,PLCH2
ERK5 Signaling	0.318	0.027	#NUM!	RASD2,RPS6KA5
Ubiquinol-10 Biosynthesis (Eukaryotic)	0.316	0.0333	#NUM!	CYP2E1
Neuroprotective Role of THOP1 in Alzheimer's Disease	0.313	0.025	#NUM!	MASP1,PRSS12,SST
NGF Signaling	0.313	0.025	#NUM!	RASD2,RPS6KA5,SMPD3
Macropinocytosis Signaling	0.306	0.0263	#NUM!	ITGB3,RASD2
Renin-Angiotensin Signaling	0.303	0.0246	#NUM!	GUCY1A1,PAK3,RASD2
Th1 Pathway	0.303	0.0246	#NUM!	IL18,IL6R,LGALS9
Glucocorticoid Receptor Signaling	0.302	0.0224	#NUM!	A2M,CAV1,CXCR2,FGG,GJA1,IGF1,IL6R,KRT17,KRT3,PLA2G3,PRKAA2,RASD2,RPS6KA5
Role of MAPK Signaling in Inhibiting the Pathogenesis of Influenza	0.3	0.026	#NUM!	PLA2G3,PLB1
Dopamine Degradation	0.296	0.0312	#NUM!	ALDH1A3
Glioma Signaling	0.294	0.0242	#NUM!	CAMK2A,IGF1,RASD2
Role of WNT/GSK-3β Signaling in the Pathogenesis of Influenza	0.294	0.0256	#NUM!	FZD5,WNT2B
Toll-like Receptor Signaling	0.294	0.0256	#NUM!	IL18,IL33
Neurotrophin/TRK Signaling	0.294	0.0256	#NUM!	NTRK3,RASD2
Airway Inflammation in Asthma	0.287	0.0303	#NUM!	IL33
Chemokine Signaling	0.282	0.025	#NUM!	CAMK2A,RASD2
14-3-3-mediated Signaling	0.281	0.0236	#NUM!	PLCH1,PLCH2,RASD2
Ethanol Degradation II	0.278	0.0294	#NUM!	ALDH1A3
Heparan Sulfate Biosynthesis (Late Stages)	0.277	0.0247	#NUM!	CHST7,HS3ST3B1
FLT3 Signaling in Hematopoietic Progenitor Cells	0.271	0.0244	#NUM!	RASD2,RPS6KA5
JAK/STAT Signaling	0.271	0.0244	#NUM!	CCKBR,RASD2
Neuroinflammation Signaling Pathway	0.27	0.0221	-0.816	CX3CR1,IL18,IL6R,KCNJ6,PLA2G3,RAC2,TGFBR3
Erythropoietin Signaling Pathway	0.268	0.0226	-1	IL18,IL33,RAC2,RASD2
fMLP Signaling in Neutrophils	0.264	0.0229	#NUM!	GNG11,RAC2,RASD2
MIF-mediated Glucocorticoid Regulation	0.262	0.0278	#NUM!	PLA2G3
TR/RXR Activation	0.261	0.0238	#NUM!	DIO3,NRGN
PEDF Signaling	0.261	0.0238	#NUM!	RASD2,SERPINF1
FcγRIIB Signaling in B Lymphocytes	0.256	0.0235	#NUM!	CACNA2D4,RASD2
HIPPO signaling	0.256	0.0235	#NUM!	PPP1R14A,PPP2R2B
GABA Receptor Signaling	0.255	0.0226	#NUM!	CACNA2D4,GNG11,GUCY1A1
Cell Cycle Regulation by BTG Family Proteins	0.254	0.027	#NUM!	PPP2R2B
Noradrenaline and Adrenaline Degradation	0.254	0.027	#NUM!	ALDH1A3
Prolactin Signaling	0.251	0.0233	#NUM!	KCNMB1,RASD2
Role of Hypercytokinemia/hyperchemokinemia in the Pathogenesis of Influenza	0.251	0.0233	#NUM!	IL18,IL33
PDGF Signaling	0.251	0.0233	#NUM!	CAV1,RASD2
Adipogenesis pathway	0.248	0.0222	#NUM!	BMPR1B,DLK1,FZD5
Docosahexaenoic Acid (DHA) Signaling	0.247	0.0263	#NUM!	SERPINF1
BMP signaling pathway	0.246	0.023	#NUM!	BMPR1B,RASD2
Heparan Sulfate Biosynthesis	0.241	0.0227	#NUM!	CHST7,HS3ST3B1
Th2 Pathway	0.24	0.0219	#NUM!	IL33,JAG1,TGFBR3
Antigen Presentation Pathway	0.239	0.0256	#NUM!	NLRC5
Thyroid Hormone Metabolism II (via Conjugation and/or Degradation)	0.233	0.025	#NUM!	DIO3
Acute Myeloid Leukemia Signaling	0.228	0.022	#NUM!	RASD2,RUNX1
MIF Regulation of Innate Immunity	0.207	0.0227	#NUM!	PLA2G3
G Protein Signaling Mediated by Tubby	0.207	0.0227	#NUM!	GNG11
Pyroptosis Signaling Pathway	0	0.0215	#NUM!	IL18,KCNQ1OT1
Huntington's Disease Signaling	0	0.0212	0.447	CAPN3,CAPN6,CASP10,GNG11,IGF1,TGM2
NRF2-mediated Oxidative Stress Response	0	0.0211	#NUM!	ACTA2,ACTG2,CYP2E1,FMO1,RASD2
Aryl Hydrocarbon Receptor Signaling	0	0.0126	#NUM!	ALDH1A3,TGM2
p53 Signaling	0	0.0204	#NUM!	GADD45G,TNFRSF10A
Hepatic Cholestasis	0	0.0157	#NUM!	GUCY1A1,IL18,IL33
Activation of IRF by Cytosolic Pattern Recognition Receptors	0	0.0154	#NUM!	IFIH1
IL-12 Signaling and Production in Macrophages	0	0.00735	#NUM!	IL18
Role of Pattern Recognition Receptors in Recognition of Bacteria and Viruses	0	0.0192	#NUM!	IFIH1,IL18,IL33
Role of PKR in Interferon Induction and Antiviral Response	0	0.0147	#NUM!	IFIH1,IL18
Role of NFAT in Regulation of the Immune Response	0	0.0034	#NUM!	GNG11,RASD2
LPS-stimulated MAPK Signaling	0	0.0118	#NUM!	RASD2
CCR5 Signaling in Macrophages	0	0.00401	#NUM!	CACNA2D4,GNG11
CD40 Signaling	0	0.0149	#NUM!	PTGS1
IL-3 Signaling	0	0.0127	#NUM!	RASD2
IL-17 Signaling	0	0.0214	-1	IL18,IL33,PGF,RASD2
Thrombopoietin Signaling	0	0.0159	#NUM!	RASD2
CTLA4 Signaling in Cytotoxic T Lymphocytes	0	0.00418	#NUM!	AP1S3,PPP2R2B
T Helper Cell Differentiation	0	0.00425	#NUM!	IL18,IL6R
IL-15 Signaling	0	0.00189	#NUM!	RASD2
Dendritic Cell Maturation	0	0.00845	0.447	COL5A3,IL18,IL33,PLCH1,PLCH2
ICOS-ICOSL Signaling in T Helper Cells	0	0.00197	#NUM!	CAMK2A
Mitotic Roles of Polo-Like Kinase	0	0.0152	#NUM!	PPP2R2B
Maturity Onset Diabetes of Young (MODY) Signaling	0	0.0127	#NUM!	CACNA2D4
Role of CHK Proteins in Cell Cycle Checkpoint Control	0	0.0175	#NUM!	PPP2R2B
ATM Signaling	0	0.0202	#NUM!	GADD45G,PPP2R2B
Androgen Signaling	0	0.0118	#NUM!	CACNA2D4,GNG11
Melanoma Signaling	0	0.02	#NUM!	RASD2
Prostate Cancer Signaling	0	0.00877	#NUM!	RASD2
Endometrial Cancer Signaling	0	0.0167	#NUM!	RASD2
Graft-versus-Host Disease Signaling	0	0.00448	#NUM!	IL18,IL33
Type II Diabetes Mellitus Signaling	0	0.0196	#NUM!	CACNA2D4,PRKAA2,SMPD3
Chronic Myeloid Leukemia Signaling	0	0.00935	#NUM!	RASD2
Non-Small Cell Lung Cancer Signaling	0	0.0106	#NUM!	RASD2
Production of Nitric Oxide and Reactive Oxygen Species in Macrophages	0	0.0209	#NUM!	PPP1R14A,PPP2R2B,RAC2,RHOU
Pancreatic Adenocarcinoma Signaling	0	0.0159	#NUM!	CYP2E1,PGF
Communication between Innate and Adaptive Immune Cells	0	0.00215	#NUM!	IL18,IL33
Systemic Lupus Erythematosus Signaling	0	0.00643	#NUM!	IL18,IL33,IL6R,RASD2
CDC42 Signaling	0	0.0139	1.342	ITGA2,ITGA4,ITGA6,ITGAX,ITGB3,MYL7,MYLK,PAK3
EIF2 Signaling	0	0.0134	#NUM!	ACTA2,ACTG2,RASD2
Retinoic acid Mediated Apoptosis Signaling	0	0.0167	#NUM!	TNFRSF10A
AMPK Signaling	0	0.0205	#NUM!	CHRNA9,GNG11,PPM1H,PPP2R2B,PRKAA2
Hereditary Breast Cancer Signaling	0	0.0141	#NUM!	GADD45G,RASD2
Phospholipase C Signaling	0	0.0206	0.707	GNG11,GUCY1A1,ITGA2,ITGA4,ITGA6,ITGAX,ITGB3,MYL7,PLA2G3,PPP1R14A,RAC2,RASD2,RHOU,TGM2
HER-2 Signaling in Breast Cancer	0	0.0176	-1	ETS2,FRK,ITGB3,RASD2
Altered T Cell and B Cell Signaling in Rheumatoid Arthritis	0	0.00407	#NUM!	IL18,IL33
IL-1 Signaling	0	0.0208	#NUM!	GNG11,GUCY1A1
Regulation of IL-2 Expression in Activated and Anergic T Lymphocytes	0	0.00217	#NUM!	RASD2
PKCθ Signaling in T Lymphocytes	0	0.00717	#NUM!	CACNA2D4,CAMK2A,RAC2,RASD2
TNFR1 Signaling	0	0.0192	#NUM!	PAK3
Cyclins and Cell Cycle Regulation	0	0.0119	#NUM!	PPP2R2B
Role of JAK1 and JAK3 in γc Cytokine Signaling	0	0.0145	#NUM!	RASD2
GADD45 Signaling	0	0.0167	#NUM!	GADD45G
Nicotine Degradation III	0	0.0172	#NUM!	CYP2E1
Melatonin Degradation I	0	0.0161	#NUM!	CYP2E1
Triacylglycerol Degradation	0	0.0169	#NUM!	PLB1
Serotonin Degradation	0	0.0141	#NUM!	ALDH1A3
Superpathway of Melatonin Degradation	0	0.0149	#NUM!	CYP2E1
Gαq Signaling	0	0.0176	#NUM!	GNG11,RAC2,RHOU
UVB-Induced MAPK Signaling	0	0.0192	#NUM!	RPS6KA5
SAPK/JNK Signaling	0	0.00598	#NUM!	GNG11,RAC2,RASD2
Protein Ubiquitination Pathway	0	0.00364	#NUM!	HSPB6
IL-2 Signaling	0	0.0164	#NUM!	RASD2
IL-4 Signaling	0	0.0108	#NUM!	RASD2
B Cell Receptor Signaling	0	0.00475	#NUM!	CAMK2A,RAC2,RASD2
Insulin Receptor Signaling	0	0.0143	#NUM!	PPP1R14A,RASD2
NF-κB Signaling	0	0.0123	-0.816	BMPR1B,IL18,IL33,KDR,NTRK3,RASD2,TGFBR3
T Cell Receptor Signaling	0	0.00489	#NUM!	FYB1,ITGA2,RASD2
Phagosome Maturation	0	0.0126	#NUM!	ATP6V0E2,RAC2
Autophagy	0	0.0186	-1	IGF1,PPP2R2B,PRKAA2,VAMP8
Cancer Drug Resistance By Drug Efflux	0	0.0172	#NUM!	RASD2
Sumoylation Pathway	0	0.0194	#NUM!	RAC2,RHOU
Sirtuin Signaling Pathway	0	0.00685	#NUM!	GADD45G,PRKAA2
Th17 Activation Pathway	0	0.00413	#NUM!	IL6R,RUNX1
Apelin Pancreas Signaling Pathway	0	0.0217	#NUM!	PRKAA2
PFKFB4 Signaling Pathway	0	0.0208	#NUM!	RPS6KA5
T Cell Exhaustion Signaling Pathway	0	0.0106	-1.342	IL6R,KDR,LGALS9,PPP2R2B,RASD2,TGFBR3
IL-23 Signaling Pathway	0	0.0217	#NUM!	RUNX1
Systemic Lupus Erythematosus In T Cell Signaling Pathway	0	0.0078	0.447	CASP10,PPP2R2B,RAC2,RASD2,RHOU
Systemic Lupus Erythematosus In B Cell Signaling Pathway	0	0.00968	-1.134	IFIH1,IL18,IL33,IL6R,RAC2,RASD2,RASGRP3
Inhibition of ARE-Mediated mRNA Degradation Pathway	0	0.00621	#NUM!	PPP2R2B
HOTAIR Regulatory Pathway	0	0.0184	#NUM!	MMP24,MMP28,WNT2B
Xenobiotic Metabolism General Signaling Pathway	0	0.00699	#NUM!	RASD2
Xenobiotic Metabolism AHR Signaling Pathway	0	0.0115	#NUM!	ALDH1A3
Kinetochore Metaphase Signaling Pathway	0	0.00901	#NUM!	PPP1R14A
MSP-RON Signaling In Macrophages Pathway	0	0.0084	#NUM!	RASD2

## Sheet: Table S4
ID	Description	GeneRatio	BgRatio	pvalue	p.adjust	qvalue	geneID	Count
hsa04974	Protein digestion and absorption	15/226	103/8223	1.15814e-07	2.93008e-05	2.70638e-05	COL8A1/COL26A1/KCNJ13/SLC8A1/COL12A1/COL5A3/COL6A6/ATP1A3/COL14A1/KCNE3/FXYD2/CELA2A/CELA2B/SLC8A2/COL13A1	15
hsa04512	ECM-receptor interaction	12/226	88/8223	4.50413e-06	0.000569772	0.000526272	LAMA1/ITGA4/ITGB3/THBS2/LAMA4/ITGA2/COL6A6/FREM2/TNXB/ITGA6/COMP/FREM1	12
hsa04510	Focal adhesion	18/226	203/8223	1.10046e-05	0.000928054	0.0008572	PAK3/MYLK/LAMA1/CAV1/ITGA4/ITGB3/IGF1/MYL7/THBS2/LAMA4/ITGA2/COL6A6/TNXB/RAC2/ITGA6/KDR/COMP/PGF	18
hsa05410	Hypertrophic cardiomyopathy	10/226	90/8223	0.000168267	0.0102189	0.00943872	LAMA1/ITGA4/SLC8A1/ITGB3/IGF1/ITGA2/CACNA2D4/ITGA6/PRKAA2/SLC8A2	10
hsa04978	Mineral absorption	8/226	60/8223	0.000214594	0.0102189	0.00943872	HEPH/SLC8A1/ATP1A3/SLC34A2/FXYD2/MT1E/SLC8A2/MT2A	8
hsa05412	Arrhythmogenic right ventricular cardiomyopathy	9/226	77/8223	0.000242345	0.0102189	0.00943872	LAMA1/ITGA4/SLC8A1/ITGB3/ITGA2/CACNA2D4/ITGA6/SLC8A2/GJA1	9
hsa00230	Purine metabolism	11/226	128/8223	0.000764918	0.0276463	0.0255356	PDE2A/PDE1C/GUCY1A2/PDE5A/ENTPD1/GUCY1A1/ENPP1/ENTPD3/PDE7B/PDE1A/PDE4B	11
hsa04020	Calcium signaling pathway	16/226	240/8223	0.000918346	0.0290427	0.0268254	CCKBR/MYLK/FGF10/SLC8A1/PDE1C/RYR3/F2R/CAMK2A/P2RX6/KDR/PDE1A/CYSLTR2/NTRK3/SLC8A2/TACR1/RYR1	16
hsa04270	Vascular smooth muscle contraction	11/226	134/8223	0.0011189	0.0313948	0.0289979	MYLK/PPP1R14A/ACTA2/ACTG2/KCNMB1/IRAG1/GUCY1A2/PLA2G3/EDN3/NPPB/GUCY1A1	11
hsa05414	Dilated cardiomyopathy	9/226	96/8223	0.0012409	0.0313948	0.0289979	LAMA1/ITGA4/SLC8A1/ITGB3/IGF1/ITGA2/CACNA2D4/ITGA6/SLC8A2	9
hsa04022	cGMP-PKG signaling pathway	12/226	167/8223	0.00213281	0.0490546	0.0453095	MYLK/PDE2A/KCNMB1/SLC8A1/IRAG1/GUCY1A2/PDE5A/NPPB/GUCY1A1/ATP1A3/FXYD2/SLC8A2	12
hsa04151	PI3K-Akt signaling pathway	19/226	354/8223	0.00395678	0.083422	0.077053	PPP2R2B/FGF10/LAMA1/ITGA4/ITGB3/IGF1/THBS2/LAMA4/ITGA2/F2R/IL6R/COL6A6/TNXB/GNG11/ITGA6/KDR/PRKAA2/COMP/PGF	19
hsa04371	Apelin signaling pathway	10/226	139/8223	0.00487246	0.0919615	0.0849405	MYLK/CCN2/ACTA2/JAG1/SLC8A1/RYR3/GNG11/PRKAA2/SLC8A2/RYR1	10
hsa04713	Circadian entrainment	8/226	97/8223	0.00508878	0.0919615	0.0849405	KCNJ6/GUCY1A2/RYR3/GUCY1A1/CAMK2A/GNG11/RPS6KA5/RYR1	8
hsa04640	Hematopoietic cell lineage	8/226	99/8223	0.00575367	0.0970452	0.089636	ITGA4/ITGB3/CD24/ITGA2/IL6R/CD7/ITGA6/CD9	8
hsa00590	Arachidonic acid metabolism	6/226	61/8223	0.00634776	0.100374	0.0927107	PLA2G3/CYP2E1/ZADH2/PTGS1/ALOX15B/PLB1	6
hsa04611	Platelet activation	9/226	124/8223	0.00701616	0.104417	0.0964451	MYLK/ITGB3/GUCY1A2/ITGA2/F2R/GUCY1A1/PTGS1/VAMP8/FGG	9
hsa04610	Complement and coagulation cascades	7/226	86/8223	0.00921908	0.121561	0.11228	A2M/F2R/CFH/SERPINF2/FGG/ITGAX/MASP1	7
hsa04742	Taste transduction	7/226	86/8223	0.00921908	0.121561	0.11228	PDE1C/SCN2A/HTR1E/PDE1A/TAS2R3/TAS2R4/TAS2R50	7
hsa05165	Human papillomavirus infection	17/226	331/8223	0.00960954	0.121561	0.11228	PPP2R2B/FZD5/ATP6V0E2/LAMA1/JAG1/LFNG/ITGA4/ITGB3/HES6/WNT2B/THBS2/LAMA4/ITGA2/COL6A6/TNXB/ITGA6/COMP	17
hsa04810	Regulation of actin cytoskeleton	13/226	229/8223	0.0104094	0.125409	0.115834	PAK3/MYLK/FGF10/ITGA4/ITGB3/MYL7/ITGA2/F2R/INSRR/RAC2/ITGA6/ITGAX/DIAPH2	13
hsa04360	Axon guidance	11/226	182/8223	0.0115656	0.133004	0.12285	DPYSL5/PAK3/BMPR1B/SEMA3D/EPHA5/CAMK2A/SEMA6D/SEMA3E/RAC2/EPHA6/EPHA7	11
hsa05032	Morphine addiction	7/226	91/8223	0.0123835	0.136218	0.125818	PDE2A/KCNJ6/PDE1C/GNG11/PDE7B/PDE1A/PDE4B	7
hsa04550	Signaling pathways regulating pluripotency of stem cells	9/226	143/8223	0.0168865	0.178012	0.164422	FZD5/INHBA/ISL1/BMPR1B/IGF1/WNT2B/KLF4/HAND1/LIFR	9
hsa04310	Wnt signaling pathway	10/226	170/8223	0.0186572	0.188811	0.174396	FZD5/LGR5/SFRP1/WNT2B/RSPO1/CAMK2A/RAC2/SERPINF1/DKK1/RSPO3	10
hsa00340	Histidine metabolism	3/226	22/8223	0.0214561	0.208784	0.192844	HNMT/FTCD/CARNS1	3
hsa04921	Oxytocin signaling pathway	9/226	154/8223	0.0259399	0.243067	0.224509	MYLK/KCNJ6/GUCY1A2/RYR3/GUCY1A1/CAMK2A/CACNA2D4/PRKAA2/RYR1	9
hsa04924	Renin secretion	5/226	69/8223	0.0407226	0.367958	0.339865	PDE1C/GUCY1A2/EDN3/GUCY1A1/PDE1A	5
hsa04024	cAMP signaling pathway	11/226	225/8223	0.0458403	0.393647	0.363594	EDN3/F2R/HHIP/CAMK2A/NPY1R/RAC2/ATP1A3/HTR1E/FXYD2/PDE4B/SST	11
hsa00565	Ether lipid metabolism	4/226	50/8223	0.0478375	0.393647	0.363594	PLA2G3/ENPP2/PLPP3/PLB1	4
hsa00591	Linoleic acid metabolism	3/226	30/8223	0.0482335	0.393647	0.363594	PLA2G3/CYP2E1/PLB1	3

## Sheet: Table S5
ID	Description	GeneRatio	BgRatio	pvalue	p.adjust	qvalue	geneID	Count
GO:0030198	extracellular matrix organization	40/478	395/18866	8.72398e-14	2.0195e-10	1.60931e-10	COL8A1/GAS2/ADAMTS16/ADAMTS18/CCN2/MMP24/LAMA1/CAV1/ITGA4/ITGB3/COL12A1/A2M/COL5A3/FOXC1/LAMA4/ITGA2/ADAMTS8/FBLN2/TNXB/HAPLN1/NPHS1/ITGA6/COL14A1/KDR/ADAMTS5/SERPINF2/ADAMTS17/MMP28/ADAMTS1/COMP/ADAMTS15/SMPD3/PDPN/FGG/SMOC1/POSTN/FOXF1/ITGAX/FMOD/COL13A1	40
GO:0043062	extracellular structure organization	40/478	396/18866	9.48121e-14	2.0195e-10	1.60931e-10	COL8A1/GAS2/ADAMTS16/ADAMTS18/CCN2/MMP24/LAMA1/CAV1/ITGA4/ITGB3/COL12A1/A2M/COL5A3/FOXC1/LAMA4/ITGA2/ADAMTS8/FBLN2/TNXB/HAPLN1/NPHS1/ITGA6/COL14A1/KDR/ADAMTS5/SERPINF2/ADAMTS17/MMP28/ADAMTS1/COMP/ADAMTS15/SMPD3/PDPN/FGG/SMOC1/POSTN/FOXF1/ITGAX/FMOD/COL13A1	40
GO:0003012	muscle system process	37/478	467/18866	9.65072e-10	1.3704e-06	1.09206e-06	IGFBP5/MYLK/STAC/CCN2/CAV1/ACTA2/ACTG2/SLC8A1/IGF1/MYL7/MYOM2/PDE5A/KCNA5/FGF13/ITGA2/EDN3/FBXO32/SORBS2/F2R/GUCY1A1/P2RX6/HSPB6/STC1/KCNIP2/GATA5/KLF4/KCNE3/COMP/TNNT3/PDE4B/TACR1/GJA1/UCN/AIF1/SPX/TRIM63/RYR1	37
GO:0007411	axon guidance	27/478	284/18866	4.17319e-09	3.83668e-06	3.0574e-06	DPYSL5/ISL1/EMB/NRCAM/LAMA1/SPTB/BMPR1B/ETV1/KIF5C/LGI1/DRAXIN/GFRA2/GFRA1/SEMA3D/DOK6/EPHA5/ANOS1/EPHA10/SEMA6D/SEMA3E/RAC2/EPHA6/RPS6KA5/DAB1/GFRA3/DSCAML1/EPHA7	27
GO:0097485	neuron projection guidance	27/478	285/18866	4.50314e-09	3.83668e-06	3.0574e-06	DPYSL5/ISL1/EMB/NRCAM/LAMA1/SPTB/BMPR1B/ETV1/KIF5C/LGI1/DRAXIN/GFRA2/GFRA1/SEMA3D/DOK6/EPHA5/ANOS1/EPHA10/SEMA6D/SEMA3E/RAC2/EPHA6/RPS6KA5/DAB1/GFRA3/DSCAML1/EPHA7	27
GO:1903034	regulation of response to wounding	21/478	183/18866	8.46911e-09	5.80408e-06	4.6252e-06	CADM4/EPPK1/ADAMTS18/MYLK/CAV1/OCLN/F2R/WFDC1/CEACAM1/CLDN19/SERPINF2/KLF4/MIR221/CELA2A/CD9/PLPP3/PDPN/NTRK3/GJA1/FGG/AJAP1	21
GO:0061041	regulation of wound healing	19/478	151/18866	9.53723e-09	5.80408e-06	4.6252e-06	CADM4/EPPK1/ADAMTS18/MYLK/CAV1/OCLN/F2R/WFDC1/CEACAM1/CLDN19/SERPINF2/MIR221/CELA2A/CD9/PLPP3/PDPN/GJA1/FGG/AJAP1	19
GO:0006936	muscle contraction	30/478	362/18866	1.41232e-08	7.52059e-06	5.99306e-06	MYLK/STAC/CCN2/CAV1/ACTA2/ACTG2/SLC8A1/MYL7/MYOM2/PDE5A/KCNA5/FGF13/ITGA2/EDN3/F2R/GUCY1A1/P2RX6/HSPB6/STC1/KCNIP2/KCNE3/COMP/TNNT3/PDE4B/TACR1/GJA1/UCN/SPX/TRIM63/RYR1	30
GO:0003018	vascular process in circulatory system	20/478	190/18866	8.24116e-08	3.52648e-05	2.81021e-05	PDE2A/CAV1/ACTA2/KCNMB1/SLC8A1/DDAH1/OCLN/FOXC1/KCNA5/EDN3/NPPB/F2R/GUCY1A1/CEACAM1/CXCR2/SERPINF2/COMP/GJA1/FGG/UCN	20
GO:0007409	axonogenesis	34/478	482/18866	8.27812e-08	3.52648e-05	2.81021e-05	DPYSL5/PAK3/ISL1/EMB/NRCAM/LAMA1/SPTB/ITGA4/BMPR1B/ETV1/KIF5C/LGI1/DRAXIN/GFRA2/FGF13/GFRA1/SEMA3D/DOK6/MAP2/EPHA5/ANOS1/EPHA10/SEMA6D/SHOX2/SEMA3E/RAC2/LRP4/EPHA6/RPS6KA5/DAB1/GFRA3/NTRK3/DSCAML1/EPHA7	34
GO:0072001	renal system development	25/478	292/18866	1.23683e-07	4.7899e-05	3.81701e-05	RDH10/ADAMTS16/LGR5/FGF10/ACTA2/SFRP1/JAG1/WNT2B/FOXC1/CD24/DACT2/SOX11/CXCR2/IL6R/SERPINF1/LRP4/NPHS1/ADAMTS1/OSR2/PAX8/PGF/FOXF1/ENPEP/EPHA7/PROM1	25
GO:0090257	regulation of muscle system process	23/478	256/18866	1.67218e-07	5.93625e-05	4.73052e-05	IGFBP5/CCN2/CAV1/SLC8A1/IGF1/PDE5A/FGF13/ITGA2/FBXO32/F2R/GUCY1A1/HSPB6/STC1/GATA5/KLF4/KCNE3/TNNT3/PDE4B/TACR1/UCN/AIF1/SPX/TRIM63	23
GO:0010959	regulation of metal ion transport	29/478	396/18866	3.49475e-07	0.000107788	8.58949e-05	SLC30A10/JPH2/MYLK/STAC/CNTN1/CAV1/FHL1/KCNMB1/SLC8A1/WNK2/KCNA5/FGF13/PLPP4/EDN3/F2R/GRAMD2A/CAMK2A/P2RY6/CEMIP/STC1/KCNIP2/KCNE3/CAPN3/TSPAN13/FXYD2/PDE4B/GJA1/UCN/LRRC38	29
GO:0001655	urogenital system development	26/478	330/18866	3.54233e-07	0.000107788	8.58949e-05	RDH10/ADAMTS16/LGR5/FGF10/ACTA2/SFRP1/JAG1/WNT2B/FOXC1/CD24/DACT2/SOX11/CXCR2/IL6R/SERPINF1/ALOX15B/LRP4/NPHS1/ADAMTS1/OSR2/PAX8/PGF/FOXF1/ENPEP/EPHA7/PROM1	26
GO:0019932	second-messenger-mediated signaling	31/478	456/18866	6.93818e-07	0.000197044	0.000157022	JPH2/LGR5/FHL2/PDE2A/RIMS2/ADGRG6/SLC8A1/DDAH1/ADGRL4/MRAP2/IRAG1/GUCY1A2/ADGRE5/IGF1/PDE5A/EDN3/NPPB/EPHA5/GUCY1A1/CXCR2/KSR1/P2RY6/ACKR3/PDE7B/KDR/RUNDC3A/SLC8A2/UCN/GPR143/RASD2/CX3CR1	31
GO:0001763	morphogenesis of a branching structure	19/478	201/18866	9.22278e-07	0.000227495	0.000181287	FZD5/RDH10/ADAMTS16/TGM2/FGF10/LAMA1/SFRP1/NRARP/WNT2B/HHIP/SHOX2/SEMA3E/KDR/RSPO3/PAX8/PGF/FOXF1/EPHA7/COL13A1	19
GO:0022407	regulation of cell-cell adhesion	30/478	439/18866	9.44342e-07	0.000227495	0.000181287	PAK3/ADAMTS18/BTN2A2/ZP3/CAV1/JAG1/NRARP/ITGA4/IGF1/HLX/PDE5A/CD24/TESPA1/LGALS9/CEACAM1/RUNX1/ITGA6/SERPINF2/KLF4/MIR221/CELA2A/CD9/PLPP3/PDPN/TNFRSF21/GCNT2/IL18/FGG/AIF1/EPHA7	30
GO:0001822	kidney development	23/478	283/18866	9.86011e-07	0.000227495	0.000181287	RDH10/ADAMTS16/FGF10/ACTA2/SFRP1/JAG1/WNT2B/FOXC1/CD24/DACT2/SOX11/CXCR2/IL6R/SERPINF1/LRP4/NPHS1/ADAMTS1/OSR2/PAX8/PGF/ENPEP/EPHA7/PROM1	23
GO:0048880	sensory system development	28/478	394/18866	1.01465e-06	0.000227495	0.000181287	COL8A1/GPM6A/FZD5/INHBA/RDH10/ISL1/ADAMTS18/DCX/FGF10/LAMA1/GRHL3/JAG1/BMPR1B/WNT2B/MYOM2/FOXC1/SOX11/DIO3/FREM2/SERPINF1/HSF4/KLF4/MYO7A/OSR2/NTRK3/ALDH1A3/SMOC1/PROM1	28
GO:0018108	peptidyl-tyrosine phosphorylation	27/478	374/18866	1.17257e-06	0.000249758	0.000199029	CADM4/ISL1/CNTN1/FGF10/CAV1/SFRP1/ITGB3/IGF1/CD24/EPHA5/INSRR/ALKAL2/EPHA10/IL6R/LRP4/ENPP2/KDR/EPHA6/TAL1/ALK/MIR221/AFAP1L2/NTRK3/FRK/BANK1/IL18/EPHA7	27
GO:0018212	peptidyl-tyrosine modification	27/478	377/18866	1.36679e-06	0.000277262	0.000220947	CADM4/ISL1/CNTN1/FGF10/CAV1/SFRP1/ITGB3/IGF1/CD24/EPHA5/INSRR/ALKAL2/EPHA10/IL6R/LRP4/ENPP2/KDR/EPHA6/TAL1/ALK/MIR221/AFAP1L2/NTRK3/FRK/BANK1/IL18/EPHA7	27
GO:0045995	regulation of embryonic development	15/478	134/18866	1.58106e-06	0.000306151	0.000243968	LAMA1/GRHL3/SFRP1/NRARP/LFNG/IGF1/WNT2B/LAMA4/NRK/STOX1/KLF4/CDX2/DKK1/MIR221/GJA1	15
GO:0001654	eye development	27/478	384/18866	1.94058e-06	0.000351888	0.000280414	COL8A1/GPM6A/FZD5/INHBA/RDH10/ADAMTS18/DCX/FGF10/LAMA1/GRHL3/JAG1/BMPR1B/WNT2B/MYOM2/FOXC1/SOX11/DIO3/FREM2/SERPINF1/HSF4/KLF4/MYO7A/OSR2/NTRK3/ALDH1A3/SMOC1/PROM1	27
GO:0048661	positive regulation of smooth muscle cell proliferation	13/478	103/18866	2.0245e-06	0.000351888	0.000280414	IGFBP5/TGM2/IGF1/ITGA2/IL6R/P2RY6/SERPINF2/ADAMTS1/MIR221/SMPD3/IL18/GJA1/AIF1	13
GO:0048333	mesodermal cell differentiation	8/478	35/18866	2.06507e-06	0.000351888	0.000280414	INHBA/ITGB3/ITGA2/TAL1/KLF4/DKK1/GJA1/FOXF1	8
GO:0150063	visual system development	27/478	388/18866	2.36067e-06	0.000382548	0.000304847	COL8A1/GPM6A/FZD5/INHBA/RDH10/ADAMTS18/DCX/FGF10/LAMA1/GRHL3/JAG1/BMPR1B/WNT2B/MYOM2/FOXC1/SOX11/DIO3/FREM2/SERPINF1/HSF4/KLF4/MYO7A/OSR2/NTRK3/ALDH1A3/SMOC1/PROM1	27
GO:0046068	cGMP metabolic process	6/478	17/18866	2.50241e-06	0.000382548	0.000304847	PDE2A/GUCY1A2/PDE5A/NPPB/GUCY1A1/PDE1A	6
GO:0008016	regulation of heart contraction	21/478	256/18866	2.5144e-06	0.000382548	0.000304847	CCN2/CAV1/SLC8A1/RYR3/PDE5A/KCNA5/FGF13/EDN3/CACNA2D4/STC1/KCNIP2/ATP1A3/KCNE3/FXYD2/PDE4B/SLC8A2/GJA1/UCN/SPX/RYR1/KCND2	21
GO:0014911	positive regulation of smooth muscle cell migration	9/478	48/18866	2.78103e-06	0.000408524	0.000325548	IGFBP5/IGF1/ITGA2/SEMA6D/P2RY6/ADAMTS1/MIR221/POSTN/AIF1	9
GO:0016049	cell growth	31/478	490/18866	3.12861e-06	0.000434422	0.000346185	IGFBP7/IGFBP5/INHBA/NRCAM/RIMS2/FHL1/SFRP1/ITGA4/KRT17/NRG3/LGI1/IGF1/DRAXIN/FGF13/SEMA3D/MAP2/SORBS2/NPPB/WFDC1/ENPP1/CEACAM1/SEMA6D/SEMA3E/IGFBP3/SYT4/CPNE5/NTRK3/GJA1/POSTN/UCN/EPHA7	31
GO:1903522	regulation of blood circulation	23/478	303/18866	3.16129e-06	0.000434422	0.000346185	CCN2/CAV1/SLC8A1/RYR3/PDE5A/KCNA5/FGF13/EDN3/F2R/CACNA2D4/STC1/KCNIP2/ATP1A3/KCNE3/FXYD2/PDE4B/SLC8A2/GJA1/FGG/UCN/SPX/RYR1/KCND2	23
GO:0001558	regulation of cell growth	28/478	420/18866	3.51398e-06	0.000449798	0.000358438	IGFBP7/IGFBP5/INHBA/NRCAM/RIMS2/FHL1/SFRP1/KRT17/NRG3/LGI1/IGF1/DRAXIN/FGF13/SEMA3D/MAP2/NPPB/WFDC1/ENPP1/CEACAM1/SEMA6D/SEMA3E/IGFBP3/SYT4/CPNE5/NTRK3/GJA1/UCN/EPHA7	28
GO:0035296	regulation of tube diameter	15/478	143/18866	3.58994e-06	0.000449798	0.000358438	CAV1/ACTA2/KCNMB1/SLC8A1/FOXC1/KCNA5/EDN3/NPPB/F2R/GUCY1A1/SERPINF2/COMP/GJA1/FGG/UCN	15
GO:0097746	regulation of blood vessel diameter	15/478	143/18866	3.58994e-06	0.000449798	0.000358438	CAV1/ACTA2/KCNMB1/SLC8A1/FOXC1/KCNA5/EDN3/NPPB/F2R/GUCY1A1/SERPINF2/COMP/GJA1/FGG/UCN	15
GO:0043270	positive regulation of ion transport	22/478	284/18866	3.72333e-06	0.000453183	0.000361135	JPH2/MYLK/STAC/CNTN1/CAV1/FHL1/KCNMB1/WNK2/PLA2G3/EDN3/F2R/CAMK2A/P2RY6/CEMIP/STC1/KCNIP2/SYT4/KCNE3/CAPN3/VAMP8/UCN/LRRC38	22
GO:0035150	regulation of tube size	15/478	144/18866	3.91582e-06	0.000463372	0.000369255	CAV1/ACTA2/KCNMB1/SLC8A1/FOXC1/KCNA5/EDN3/NPPB/F2R/GUCY1A1/SERPINF2/COMP/GJA1/FGG/UCN	15
GO:0001704	formation of primary germ layer	14/478	127/18866	4.2165e-06	0.000485467	0.000386862	COL8A1/INHBA/ITGA4/ITGB3/COL12A1/FOXC1/ITGA2/ETS2/TAL1/KLF4/HAND1/DKK1/GJA1/FOXF1	14
GO:0060047	heart contraction	22/478	287/18866	4.4135e-06	0.000494777	0.000394281	CCN2/CAV1/SLC8A1/RYR3/PDE5A/KCNA5/FGF13/SGCZ/EDN3/CACNA2D4/STC1/KCNIP2/ATP1A3/KCNE3/FXYD2/PDE4B/SLC8A2/GJA1/UCN/SPX/RYR1/KCND2	22
GO:0060485	mesenchyme development	22/478	290/18866	5.21808e-06	0.000569974	0.000454205	RDH10/ISL1/FGF10/ACTA2/SFRP1/ACTG2/JAG1/FOXC1/SEMA3D/EDN3/RBM24/SOX11/SEMA6D/SEMA3E/TGFBR3/GATA5/HAND1/MIR221/PDPN/GCNT2/FOXF1/CRELD1	22
GO:0035637	multicellular organismal signaling	18/478	206/18866	5.44821e-06	0.000580234	0.000462381	NRCAM/CAV1/SLC8A1/SCN2A/RYR3/KCNA5/ITGA2/CLDN19/CACNA2D4/KCNIP2/ATP1A3/KCNE3/FXYD2/NTRK3/SLC8A2/GJA1/RYR1/KCND2	18
GO:0009187	cyclic nucleotide metabolic process	8/478	40/18866	6.03767e-06	0.000627328	0.000499909	PDE2A/GUCY1A2/PDE5A/NPPB/GUCY1A1/PDE7B/PDE1A/PDE4B	8
GO:0032102	negative regulation of response to external stimulus	28/478	433/18866	6.25823e-06	0.000634763	0.000505834	ISL1/EPPK1/ADAMTS18/PADI2/A2M/IGF1/MICB/SEMA3D/WFDC1/LGALS9/CEACAM1/SEMA6D/SEMA3E/CLDN19/SERPINF1/NLRC5/SERPINF2/KLF4/MMP28/MIR221/CD9/GJA1/FGG/AJAP1/FOXF1/UCN/AIF1/SPX	28
GO:0003015	heart process	22/478	297/18866	7.63785e-06	0.00075668	0.000602988	CCN2/CAV1/SLC8A1/RYR3/PDE5A/KCNA5/FGF13/SGCZ/EDN3/CACNA2D4/STC1/KCNIP2/ATP1A3/KCNE3/FXYD2/PDE4B/SLC8A2/GJA1/UCN/SPX/RYR1/KCND2	22
GO:0006937	regulation of muscle contraction	16/478	173/18866	8.79539e-06	0.00083263	0.000663512	CCN2/CAV1/SLC8A1/PDE5A/FGF13/ITGA2/F2R/GUCY1A1/HSPB6/STC1/KCNE3/TNNT3/PDE4B/TACR1/UCN/SPX	16
GO:0048660	regulation of smooth muscle cell proliferation	16/478	173/18866	8.79539e-06	0.00083263	0.000663512	IGFBP5/TGM2/IGF1/ITGA2/IL6R/IGFBP3/P2RY6/SERPINF2/KLF4/ADAMTS1/PDE1A/MIR221/SMPD3/IL18/GJA1/AIF1	16
GO:0030199	collagen fibril organization	9/478	55/18866	9.01073e-06	0.000834472	0.000664979	COL12A1/COL5A3/FOXC1/TNXB/COL14A1/SERPINF2/COMP/FMOD/COL13A1	9
GO:0090330	regulation of platelet aggregation	6/478	21/18866	1.00651e-05	0.000903342	0.000719861	ADAMTS18/CEACAM1/CELA2A/CD9/PDPN/FGG	6
GO:0048659	smooth muscle cell proliferation	16/478	175/18866	1.01785e-05	0.000903342	0.000719861	IGFBP5/TGM2/IGF1/ITGA2/IL6R/IGFBP3/P2RY6/SERPINF2/KLF4/ADAMTS1/PDE1A/MIR221/SMPD3/IL18/GJA1/AIF1	16
GO:0051271	negative regulation of cellular component movement	26/478	400/18866	1.22485e-05	0.00105668	0.000842051	IGFBP5/EPPK1/NAV3/PADI2/SFRP1/JAG1/NRG3/SPOCK3/SEMA3D/IL33/SEMA6D/SEMA3E/CLDN19/IGFBP3/TGFBR3/SERPINF1/STC1/ALOX15B/KLF4/KCNE3/MMP28/MIR221/CD9/GJA1/AIF1/CX3CR1	26
GO:0048771	tissue remodeling	16/478	178/18866	1.26176e-05	0.00105668	0.000842051	IGFBP5/TGM2/FGF10/CAV1/SFRP1/JAG1/ITGB3/TMEM119/SIGLEC15/FOXC1/F2R/CEACAM1/RAC2/RSPO3/IL18/GJA1	16
GO:0048638	regulation of developmental growth	24/478	353/18866	1.26503e-05	0.00105668	0.000842051	EPPK1/ZP3/NRCAM/RIMS2/SFRP1/IGF1/DRAXIN/FOXC1/HLX/FGF13/SEMA3D/MAP2/NRK/DIO3/SEMA6D/NPY1R/SEMA3E/TGFBR3/SYT4/CAPN3/CPNE5/NTRK3/GJA1/EPHA7	24
GO:0043010	camera-type eye development	23/478	332/18866	1.41826e-05	0.00114864	0.000915334	COL8A1/GPM6A/FZD5/INHBA/RDH10/DCX/FGF10/LAMA1/GRHL3/JAG1/BMPR1B/WNT2B/MYOM2/FOXC1/SOX11/DIO3/SERPINF1/HSF4/KLF4/OSR2/NTRK3/ALDH1A3/PROM1	23
GO:0045785	positive regulation of cell adhesion	27/478	428/18866	1.42906e-05	0.00114864	0.000915334	COL8A1/PAK3/TGM2/BTN2A2/ZP3/COL26A1/CAV1/SFRP1/ITGA4/IGF1/HLX/CD24/TESPA1/ITGA2/LGALS9/FBLN2/RUNX1/ITGA6/KDR/SERPINF2/PLPP3/PDPN/GCNT2/IL18/FGG/FOXF1/AIF1	27
GO:0009214	cyclic nucleotide catabolic process	5/478	14/18866	1.69418e-05	0.00133652	0.00106506	PDE2A/PDE5A/PDE7B/PDE1A/PDE4B	5
GO:0060537	muscle tissue development	26/478	409/18866	1.80281e-05	0.00139636	0.00111274	IGFBP5/JPH2/ISL1/FHL2/MYLK/ANKRD1/CAV1/SLC8A1/IGF1/MYOM2/FOXC1/HLX/PGM5/SGCZ/SORBS2/RBM24/SOX11/SHOX2/TGFBR3/NPHS1/VAMP5/GATA5/HAND1/DKK1/GJA1/RYR1	26
GO:0001707	mesoderm formation	10/478	75/18866	1.88341e-05	0.00143274	0.00114173	INHBA/ITGB3/FOXC1/ITGA2/TAL1/KLF4/HAND1/DKK1/GJA1/FOXF1	10
GO:0001503	ossification	26/478	412/18866	2.04456e-05	0.00152804	0.00121768	IGFBP5/FHL2/CCN2/SFRP1/JAG1/SLC8A1/BMPR1B/TMEM119/IGF1/FOXC1/SOX11/ENPP1/IL6R/SHOX2/RUNX1/IGFBP3/STC1/LRP4/COMP/DKK1/OSR2/MGP/SMPD3/SMOC1/RYR1/COL13A1	26
GO:0048705	skeletal system morphogenesis	18/478	228/18866	2.18987e-05	0.00160842	0.00128173	RDH10/CCN2/SFRP1/BMPR1B/TMEM119/FOXC1/HHIP/SOX11/SHOX2/STC1/PRRX1/COMP/OSR2/MGP/SMPD3/DSCAML1/FREM1/COL13A1	18
GO:0014909	smooth muscle cell migration	11/478	93/18866	2.31036e-05	0.00165774	0.00132103	IGFBP5/ITGB3/IGF1/ITGA2/SEMA6D/IGFBP3/P2RY6/ADAMTS1/MIR221/POSTN/AIF1	11
GO:0061138	morphogenesis of a branching epithelium	16/478	187/18866	2.33485e-05	0.00165774	0.00132103	FZD5/RDH10/ADAMTS16/TGM2/FGF10/LAMA1/SFRP1/NRARP/WNT2B/HHIP/SEMA3E/KDR/RSPO3/PAX8/PGF/FOXF1	16
GO:0048332	mesoderm morphogenesis	10/478	77/18866	2.38247e-05	0.00166382	0.00132588	INHBA/ITGB3/FOXC1/ITGA2/TAL1/KLF4/HAND1/DKK1/GJA1/FOXF1	10
GO:0007369	gastrulation	16/478	189/18866	2.66209e-05	0.00180669	0.00143972	COL8A1/INHBA/SFRP1/ITGA4/ITGB3/COL12A1/FOXC1/ITGA2/ETS2/TAL1/KLF4/HAND1/DKK1/MIR221/GJA1/FOXF1	16
GO:0061045	negative regulation of wound healing	10/478	78/18866	2.67186e-05	0.00180669	0.00143972	EPPK1/ADAMTS18/WFDC1/CEACAM1/CLDN19/SERPINF2/CD9/GJA1/FGG/AJAP1	10
GO:0098742	cell-cell adhesion via plasma-membrane adhesion molecules	20/478	277/18866	2.84558e-05	0.00189409	0.00150938	CDH6/EMB/MMP24/CADM1/CEACAM1/PCDHGA11/CLDN19/PCDHGA8/PCDHGB4/PCDHGA7/GATA5/KLF4/DAB1/IGSF21/MIR221/PCDHGA6/CDH7/DSCAML1/TENM2/PCDH19	20
GO:0050730	regulation of peptidyl-tyrosine phosphorylation	19/478	263/18866	4.45407e-05	0.00291913	0.00232622	CADM4/ISL1/CNTN1/FGF10/CAV1/SFRP1/ITGB3/IGF1/CD24/ALKAL2/IL6R/LRP4/ENPP2/TAL1/MIR221/AFAP1L2/BANK1/IL18/EPHA7	19
GO:1900046	regulation of hemostasis	10/478	83/18866	4.61405e-05	0.00297816	0.00237326	ADAMTS18/CAV1/F2R/CEACAM1/SERPINF2/COMP/CELA2A/CD9/PDPN/FGG	10
GO:0001508	action potential	13/478	138/18866	5.00068e-05	0.00317954	0.00253373	NRCAM/CAV1/SLC8A1/SCN2A/KCNA5/FGF13/CLDN19/KCNIP2/KCNE3/NTRK3/SLC8A2/GJA1/KCND2	13
GO:0033002	muscle cell proliferation	18/478	244/18866	5.36391e-05	0.00336033	0.0026778	IGFBP5/TGM2/IGF1/FOXC1/ITGA2/IL6R/IGFBP3/P2RY6/TGFBR3/SERPINF2/KLF4/ADAMTS1/PDE1A/MIR221/SMPD3/IL18/GJA1/AIF1	18
GO:0048736	appendage development	15/478	181/18866	6.03575e-05	0.00362986	0.00289259	RDH10/FGF10/BMPR1B/EVX2/SOX11/SHOX2/FREM2/LRP4/SP9/ITGA6/PRRX1/COMP/DKK1/OSR2/SMOC1	15
GO:0060173	limb development	15/478	181/18866	6.03575e-05	0.00362986	0.00289259	RDH10/FGF10/BMPR1B/EVX2/SOX11/SHOX2/FREM2/LRP4/SP9/ITGA6/PRRX1/COMP/DKK1/OSR2/SMOC1	15
GO:0014706	striated muscle tissue development	24/478	389/18866	6.04977e-05	0.00362986	0.00289259	JPH2/ISL1/FHL2/ANKRD1/CAV1/SLC8A1/IGF1/MYOM2/FOXC1/HLX/PGM5/SGCZ/SORBS2/RBM24/SOX11/SHOX2/TGFBR3/NPHS1/VAMP5/GATA5/HAND1/DKK1/GJA1/RYR1	24
GO:0014910	regulation of smooth muscle cell migration	10/478	86/18866	6.27795e-05	0.00370993	0.0029564	IGFBP5/IGF1/ITGA2/SEMA6D/IGFBP3/P2RY6/ADAMTS1/MIR221/POSTN/AIF1	10
GO:0051928	positive regulation of calcium ion transport	12/478	122/18866	6.3574e-05	0.00370993	0.0029564	JPH2/MYLK/STAC/CAV1/F2R/CAMK2A/P2RY6/CEMIP/STC1/KCNE3/CAPN3/UCN	12
GO:0050771	negative regulation of axonogenesis	9/478	70/18866	6.58729e-05	0.00378669	0.00301756	DRAXIN/FGF13/SEMA3D/MAP2/SEMA6D/SEMA3E/LRP4/DAB1/EPHA7	9
GO:0048557	embryonic digestive tract morphogenesis	5/478	18/18866	6.66671e-05	0.00378669	0.00301756	FGF10/HLX/SOX11/SHOX2/FOXF1	5
GO:0060350	endochondral bone morphogenesis	8/478	55/18866	6.85409e-05	0.00382541	0.00304842	BMPR1B/TMEM119/FOXC1/SHOX2/STC1/COMP/SMPD3/COL13A1	8
GO:0042391	regulation of membrane potential	26/478	443/18866	6.91448e-05	0.00382541	0.00304842	NRCAM/PIEZO2/CAV1/RIMS2/FHL1/SLC8A1/SCN2A/KCNA5/FGF13/NPAS4/GRIK1/SLC1A6/P2RX6/CLDN19/CHRNA9/KCNIP2/ATP1A3/KDR/STOX1/KCNE3/BCO2/SEZ6/NTRK3/SLC8A2/GJA1/KCND2	26
GO:0060441	epithelial tube branching involved in lung morphogenesis	6/478	29/18866	7.41794e-05	0.00403474	0.00321523	RDH10/FGF10/LAMA1/WNT2B/HHIP/FOXF1	6
GO:0070838	divalent metal ion transport	27/478	471/18866	7.48735e-05	0.00403474	0.00321523	SLC30A10/GPM6A/JPH2/MYLK/STAC/CCN2/CAV1/SLC8A1/RYR3/NIPAL4/PLPP4/F2R/GRAMD2A/CAMK2A/CACNA2D4/CHRNA9/P2RY6/CEMIP/STC1/KCNE3/CAPN3/TSPAN13/PDE4B/SLC8A2/GJA1/UCN/RYR1	27
GO:0032755	positive regulation of interleukin-6 production	10/478	88/18866	7.65024e-05	0.00403474	0.00321523	ISL1/INAVA/IL33/F2R/LGALS9/IL6R/SPON2/IFIH1/UCN/AIF1	10
GO:0031960	response to corticosteroid	14/478	164/18866	7.67169e-05	0.00403474	0.00321523	IGFBP7/ISL1/CCN2/HNMT/BCHE/NPAS4/FBXO32/SERPINF1/STC1/STAR/NTRK3/UCN/AIF1/TRIM63	14
GO:0014812	muscle cell migration	11/478	106/18866	7.84513e-05	0.00407564	0.00324782	IGFBP5/ITGB3/IGF1/ITGA2/SEMA6D/IGFBP3/P2RY6/ADAMTS1/MIR221/POSTN/AIF1	11
GO:0050866	negative regulation of cell activation	16/478	207/18866	7.9815e-05	0.00409653	0.00326447	INHBA/ADAMTS18/BTN2A2/SFRP1/NRARP/HLX/PDE5A/SOX11/LGALS9/CEACAM1/RUNX1/CD9/TNFRSF21/BANK1/FGG/FOXF1	16
GO:0014033	neural crest cell differentiation	10/478	89/18866	8.42676e-05	0.00427357	0.00340555	RDH10/ISL1/SFRP1/JAG1/FOXC1/SEMA3D/EDN3/SOX11/SEMA6D/SEMA3E	10
GO:0051924	regulation of calcium ion transport	18/478	253/18866	8.55422e-05	0.00428717	0.00341639	JPH2/MYLK/STAC/CAV1/SLC8A1/PLPP4/F2R/GRAMD2A/CAMK2A/P2RY6/CEMIP/STC1/KCNE3/CAPN3/TSPAN13/PDE4B/GJA1/UCN	18
GO:0008217	regulation of blood pressure	15/478	187/18866	8.74406e-05	0.00433136	0.0034516	ADAMTS16/ACTA2/DDAH1/EDN3/NPPB/F2R/GUCY1A1/NPY1R/PTGS1/SERPINF2/GJA1/POSTN/UCN/ENPEP/SPX	15
GO:0045926	negative regulation of growth	18/478	254/18866	8.99573e-05	0.00434827	0.00346508	IGFBP5/INHBA/FHL1/SFRP1/DRAXIN/FGF13/SEMA3D/MAP2/NPPB/WFDC1/ENPP1/SEMA6D/SEMA3E/ALOX15B/MT1E/MT2A/GJA1/EPHA7	18
GO:0034110	regulation of homotypic cell-cell adhesion	6/478	30/18866	9.07549e-05	0.00434827	0.00346508	ADAMTS18/CEACAM1/CELA2A/CD9/PDPN/FGG	6
GO:0007162	negative regulation of cell adhesion	20/478	301/18866	9.08442e-05	0.00434827	0.00346508	ADAMTS18/BTN2A2/JAG1/NRARP/HLX/PDE5A/DACT2/LGALS9/CEACAM1/SEMA3E/RUNX1/KLF4/DAB1/MIR221/CD9/TNFRSF21/GCNT2/FGG/POSTN/AJAP1	20
GO:0048568	embryonic organ development	26/478	451/18866	9.2572e-05	0.00435081	0.0034671	FZD5/RDH10/FGF10/GRHL3/FOXC1/HLX/NRK/SOX11/TSHZ1/SHOX2/PDZD7/CHRNA9/PRRX1/KDR/STOX1/TAL1/MYO7A/HAND1/CDX2/OSR2/RSPO3/PAX8/DSCAML1/ALDH1A3/FOXF1/COL13A1	26
GO:0007229	integrin-mediated signaling pathway	11/478	108/18866	9.30444e-05	0.00435081	0.0034671	CCN2/ITGA4/ITGB3/ITGA2/CEACAM1/FYB2/FYB1/ITGA6/ADAMTS1/PLPP3/ITGAX	11
GO:0006816	calcium ion transport	25/478	426/18866	9.51667e-05	0.00435081	0.0034671	GPM6A/JPH2/MYLK/STAC/CCN2/CAV1/SLC8A1/RYR3/PLPP4/F2R/GRAMD2A/CAMK2A/CACNA2D4/CHRNA9/P2RY6/CEMIP/STC1/KCNE3/CAPN3/TSPAN13/PDE4B/SLC8A2/GJA1/UCN/RYR1	25
GO:0072511	divalent inorganic cation transport	27/478	478/18866	9.57434e-05	0.00435081	0.0034671	SLC30A10/GPM6A/JPH2/MYLK/STAC/CCN2/CAV1/SLC8A1/RYR3/NIPAL4/PLPP4/F2R/GRAMD2A/CAMK2A/CACNA2D4/CHRNA9/P2RY6/CEMIP/STC1/KCNE3/CAPN3/TSPAN13/PDE4B/SLC8A2/GJA1/UCN/RYR1	27
GO:0051384	response to glucocorticoid	13/478	147/18866	9.60037e-05	0.00435081	0.0034671	IGFBP7/ISL1/HNMT/BCHE/NPAS4/FBXO32/SERPINF1/STC1/STAR/NTRK3/UCN/AIF1/TRIM63	13
GO:0022409	positive regulation of cell-cell adhesion	19/478	279/18866	9.81003e-05	0.00439902	0.00350552	PAK3/BTN2A2/ZP3/CAV1/ITGA4/IGF1/HLX/CD24/TESPA1/LGALS9/RUNX1/ITGA6/SERPINF2/PLPP3/PDPN/GCNT2/IL18/FGG/AIF1	19
GO:0006939	smooth muscle contraction	11/478	109/18866	0.000101171	0.00448947	0.00357759	MYLK/CAV1/ACTA2/SLC8A1/ITGA2/EDN3/F2R/GUCY1A1/COMP/TACR1/SPX	11
GO:0061337	cardiac conduction	13/478	148/18866	0.00010287	0.00451779	0.00360017	CAV1/SLC8A1/RYR3/KCNA5/CACNA2D4/KCNIP2/ATP1A3/KCNE3/FXYD2/SLC8A2/GJA1/RYR1/KCND2	13
GO:0002685	regulation of leukocyte migration	16/478	212/18866	0.000105699	0.00454824	0.00362443	PADI2/ZP3/ITGA4/ITGA2/EDN3/IL33/LGALS9/CXCR2/IL6R/RAC2/MMP28/CD9/SMPD3/PGF/AIF1/CX3CR1	16
GO:0030278	regulation of ossification	16/478	212/18866	0.000105699	0.00454824	0.00362443	IGFBP5/SFRP1/JAG1/SLC8A1/BMPR1B/TMEM119/IGF1/SOX11/ENPP1/IL6R/LRP4/COMP/DKK1/OSR2/MGP/SMOC1	16
GO:0060560	developmental growth involved in morphogenesis	17/478	236/18866	0.000115003	0.00489912	0.00390405	RDH10/NRCAM/FGF10/RIMS2/SFRP1/ITGA4/DRAXIN/FGF13/SEMA3D/MAP2/SEMA6D/SEMA3E/SYT4/CPNE5/NTRK3/POSTN/EPHA7	17
GO:0060562	epithelial tube morphogenesis	21/478	331/18866	0.000117281	0.0049467	0.00394196	RDH10/ADAMTS16/LGR5/FGF10/LAMA1/GRHL3/SFRP1/NRARP/WNT2B/HHIP/SOX11/CXCR2/SEMA3E/KDR/STOX1/HAND1/PAX8/PGF/FOXF1/ITGAX/EPHA7	21
GO:0007517	muscle organ development	24/478	407/18866	0.00012158	0.00506098	0.00403302	JPH2/TAGLN/ISL1/MYLK/ANKRD1/CAV1/FHL1/ETV1/IGF1/MYOM2/FOXC1/HLX/MKX/RBM24/SOX11/SHOX2/TGFBR3/NPHS1/VAMP5/CAPN3/HAND1/DKK1/GJA1/RYR1	24
GO:1903035	negative regulation of response to wounding	10/478	93/18866	0.000122366	0.00506098	0.00403302	EPPK1/ADAMTS18/WFDC1/CEACAM1/CLDN19/SERPINF2/CD9/GJA1/FGG/AJAP1	10
GO:0043114	regulation of vascular permeability	7/478	45/18866	0.000126471	0.00518046	0.00412824	PDE2A/DDAH1/OCLN/NPPB/CEACAM1/CXCR2/UCN	7
GO:0060349	bone morphogenesis	10/478	94/18866	0.000133889	0.00538853	0.00429405	BMPR1B/TMEM119/FOXC1/SHOX2/STC1/COMP/OSR2/SMPD3/FREM1/COL13A1	10
GO:0031589	cell-substrate adhesion	22/478	359/18866	0.000134081	0.00538853	0.00429405	COL8A1/COL26A1/CCN2/SFRP1/JAG1/ITGA4/ITGB3/COL5A3/ITGA2/FBLN2/SEMA3E/RAC2/ITGA6/KDR/PDPN/GCNT2/FGG/POSTN/AJAP1/FOXF1/FREM1/COL13A1	22
GO:0034765	regulation of ion transmembrane transport	27/478	489/18866	0.000139183	0.00551054	0.00439127	JPH2/STAC/KCNJ13/CAV1/FHL1/KCNJ6/KCNMB1/SLC8A1/WNK2/SCN2A/KCNS3/KCNA5/FGF13/SHISA6/EDN3/F2R/CACNA2D4/P2RY6/CEMIP/KCNIP2/KCNE3/CAPN3/TSPAN13/FXYD2/PDE4B/LRRC38/KCND2	27
GO:0050731	positive regulation of peptidyl-tyrosine phosphorylation	15/478	195/18866	0.000139704	0.00551054	0.00439127	ISL1/CNTN1/FGF10/ITGB3/IGF1/CD24/ALKAL2/IL6R/LRP4/ENPP2/TAL1/MIR221/AFAP1L2/BANK1/IL18	15
GO:0003205	cardiac chamber development	14/478	174/18866	0.000144469	0.00564623	0.0044994	ISL1/FHL2/PDE2A/JAG1/ADGRG6/FOXC1/SOX11/SHOX2/TGFBR3/HAND1/ADAMTS1/PAX8/FOXF1/CRELD1	14
GO:0003073	regulation of systemic arterial blood pressure	10/478	95/18866	0.000146313	0.00566632	0.00451542	ADAMTS16/DDAH1/EDN3/NPPB/F2R/SERPINF2/GJA1/POSTN/ENPEP/SPX	10
GO:0042310	vasoconstriction	9/478	78/18866	0.000154506	0.00592968	0.00472528	CAV1/ACTA2/SLC8A1/KCNA5/EDN3/F2R/COMP/GJA1/FGG	9
GO:0034113	heterotypic cell-cell adhesion	8/478	62/18866	0.000163049	0.00609288	0.00485534	NRCAM/ITGA4/ITGB3/KLF4/MIR221/GCNT2/FGG/ITGAX	8
GO:0070527	platelet aggregation	8/478	62/18866	0.000163049	0.00609288	0.00485534	ADAMTS18/ITGB3/CEACAM1/COMP/CELA2A/CD9/PDPN/FGG	8
GO:0140115	export across plasma membrane	8/478	62/18866	0.000163049	0.00609288	0.00485534	SLC8A1/KCNA5/KCNIP2/ATP1A3/KCNE3/FXYD2/SLC8A2/GJA1	8
GO:0090331	negative regulation of platelet aggregation	4/478	12/18866	0.000171362	0.00634786	0.00505852	ADAMTS18/CEACAM1/CD9/FGG	4
GO:0090596	sensory organ morphogenesis	18/478	269/18866	0.000184905	0.00678633	0.00540794	COL8A1/FZD5/FGF10/GRHL3/JAG1/WNT2B/SOX11/TSHZ1/DIO3/PDZD7/CHRNA9/PRRX1/STOX1/MYO7A/OSR2/PAX8/ALDH1A3/PROM1	18
GO:0014032	neural crest cell development	9/478	80/18866	0.000187905	0.00678633	0.00540794	RDH10/ISL1/JAG1/FOXC1/SEMA3D/EDN3/SOX11/SEMA6D/SEMA3E	9
GO:0006942	regulation of striated muscle contraction	10/478	98/18866	0.000189571	0.00678633	0.00540794	CCN2/CAV1/SLC8A1/PDE5A/FGF13/STC1/KCNE3/TNNT3/PDE4B/UCN	10
GO:0010771	negative regulation of cell morphogenesis involved in differentiation	10/478	98/18866	0.000189571	0.00678633	0.00540794	DRAXIN/FGF13/SEMA3D/MAP2/SEMA6D/SEMA3E/LRP4/DAB1/POSTN/EPHA7	10
GO:0022604	regulation of cell morphogenesis	27/478	499/18866	0.000193139	0.00685645	0.00546381	GAS2/CDC42EP3/PAK3/COCH/NRCAM/RIMS2/DRAXIN/FGF13/SEMA3D/MAP2/PALMD/SEMA6D/SHOX2/SEMA3E/RHOU/RAC2/LRP4/SYT4/ENPP2/KDR/DAB1/PDPN/CPNE5/NTRK3/FGG/POSTN/EPHA7	27
GO:0043583	ear development	16/478	224/18866	0.000199673	0.00702981	0.00560196	RDH10/LGR5/FGF10/GRHL3/JAG1/TSHZ1/FREM2/PDZD7/CHRNA9/PRRX1/STOX1/MYO7A/OSR2/PAX8/NTRK3/ALDH1A3	16
GO:0032835	glomerulus development	8/478	64/18866	0.000204228	0.00713124	0.00568279	ACTA2/JAG1/FOXC1/CD24/IL6R/NPHS1/ENPEP/PROM1	8
GO:0048545	response to steroid hormone	21/478	346/18866	0.000215942	0.00743883	0.0059279	IGFBP7/ISL1/PADI2/CCN2/CAV1/SFRP1/HNMT/BCHE/NPAS4/FBXO32/RUNX1/SERPINF1/STC1/ATP1A3/STAR/LBH/NTRK3/UCN/AIF1/SST/TRIM63	21
GO:0040013	negative regulation of locomotion	23/478	397/18866	0.000216529	0.00743883	0.0059279	IGFBP5/EPPK1/NAV3/PADI2/SFRP1/JAG1/NRG3/SPOCK3/SEMA3D/IL33/SEMA6D/SEMA3E/CLDN19/IGFBP3/SERPINF1/STC1/ALOX15B/KLF4/MMP28/MIR221/GJA1/AIF1/CX3CR1	23
GO:0030193	regulation of blood coagulation	9/478	82/18866	0.000227104	0.00773971	0.00616767	ADAMTS18/CAV1/F2R/CEACAM1/SERPINF2/CELA2A/CD9/PDPN/FGG	9
GO:0060348	bone development	15/478	204/18866	0.000229158	0.00774771	0.00617405	BMPR1B/TMEM119/IGF1/SIGLEC15/FOXC1/SHOX2/STC1/TAL1/COMP/OSR2/SMPD3/GJA1/FREM1/RYR1/COL13A1	15
GO:0072010	glomerular epithelium development	5/478	23/18866	0.000235803	0.0079096	0.00630306	JAG1/FOXC1/CD24/NPHS1/PROM1	5
GO:0061029	eyelid development in camera-type eye	4/478	13/18866	0.00024258	0.00801078	0.00638368	INHBA/GRHL3/SOX11/OSR2	4
GO:0071415	cellular response to purine-containing compound	4/478	13/18866	0.00024258	0.00801078	0.00638368	SLC8A1/RYR3/P2RY6/RYR1	4
GO:0055117	regulation of cardiac muscle contraction	9/478	83/18866	0.000249113	0.00816325	0.00650519	CCN2/CAV1/SLC8A1/PDE5A/FGF13/STC1/KCNE3/PDE4B/UCN	9
GO:0070371	ERK1 and ERK2 cascade	20/478	325/18866	0.000253278	0.00820006	0.00653451	SLC30A10/BTN2A2/CCN2/FGF10/WNK2/IGF1/F2R/LGALS9/CEACAM1/ALKAL2/CHRNA9/P2RY6/ACKR3/KDR/SERPINF2/KLF4/MIR221/GCNT2/FGG/EPHA7	20
GO:0048762	mesenchymal cell differentiation	16/478	229/18866	0.000256455	0.00820006	0.00653451	RDH10/ISL1/FGF10/SFRP1/JAG1/FOXC1/SEMA3D/EDN3/SOX11/SEMA6D/SEMA3E/TGFBR3/GATA5/MIR221/PDPN/GCNT2	16
GO:0050920	regulation of chemotaxis	16/478	229/18866	0.000256455	0.00820006	0.00653451	PADI2/FGF10/SEMA3D/ITGA2/EDN3/LGALS9/CXCR2/IL6R/SEMA6D/SEMA3E/RAC2/KDR/MMP28/NTRK3/PGF/AIF1	16
GO:0010092	specification of animal organ identity	6/478	36/18866	0.000261786	0.00820006	0.00653451	ISL1/FGF10/WNT2B/GATA5/DKK1/PAX8	6
GO:0010543	regulation of platelet activation	6/478	36/18866	0.000261786	0.00820006	0.00653451	ADAMTS18/CEACAM1/CELA2A/CD9/PDPN/FGG	6
GO:1905332	positive regulation of morphogenesis of an epithelium	6/478	36/18866	0.000261786	0.00820006	0.00653451	WNT2B/STOX1/MIR221/PAX8/GJA1/ITGAX	6
GO:0045765	regulation of angiogenesis	23/478	403/18866	0.000268476	0.00824391	0.00656947	ISL1/SFRP1/DDAH1/THBS2/FOXC1/NPPB/CCBE1/CEACAM1/CXCR2/SEMA3E/RUNX1/SERPINF1/HSPB6/ENPP2/KDR/KLF4/ANGPTL4/ADAMTS1/MIR221/SRPX2/PGF/ITGAX/CX3CR1	23
GO:0072073	kidney epithelium development	12/478	142/18866	0.000270406	0.00824391	0.00656947	ADAMTS16/SFRP1/JAG1/WNT2B/FOXC1/CD24/CXCR2/NPHS1/PAX8/PGF/EPHA7/PROM1	12
GO:0048562	embryonic organ morphogenesis	19/478	302/18866	0.000272149	0.00824391	0.00656947	FZD5/RDH10/FGF10/GRHL3/HLX/SOX11/TSHZ1/SHOX2/PDZD7/CHRNA9/PRRX1/STOX1/MYO7A/HAND1/OSR2/PAX8/DSCAML1/ALDH1A3/FOXF1	19
GO:0014031	mesenchymal cell development	9/478	84/18866	0.000272862	0.00824391	0.00656947	RDH10/ISL1/JAG1/FOXC1/SEMA3D/EDN3/SOX11/SEMA6D/SEMA3E	9
GO:0048864	stem cell development	9/478	84/18866	0.000272862	0.00824391	0.00656947	RDH10/ISL1/JAG1/FOXC1/SEMA3D/EDN3/SOX11/SEMA6D/SEMA3E	9
GO:0072006	nephron development	12/478	143/18866	0.000288549	0.00865647	0.00689823	ADAMTS16/ACTA2/JAG1/WNT2B/FOXC1/CD24/IL6R/NPHS1/PAX8/PGF/ENPEP/PROM1	12
GO:0042471	ear morphogenesis	11/478	123/18866	0.000296069	0.00881995	0.0070285	FGF10/GRHL3/TSHZ1/PDZD7/CHRNA9/PRRX1/STOX1/MYO7A/OSR2/PAX8/ALDH1A3	11
GO:0034329	cell junction assembly	24/478	434/18866	0.000316077	0.00932058	0.00742744	GPM6A/FZD5/CDH6/NRCAM/MPP7/CAV1/SFRP1/OCLN/THBS2/FGF13/NPAS4/ITGA2/CLDN19/RUNX1/LRP4/ITGA6/KDR/DKK1/CD9/NTRK3/CDH7/GJA1/SRPX2/EPHA7	24
GO:0060425	lung morphogenesis	7/478	52/18866	0.000320116	0.00932058	0.00742744	RDH10/FGF10/LAMA1/WNT2B/HHIP/SOX11/FOXF1	7
GO:0070372	regulation of ERK1 and ERK2 cascade	19/478	306/18866	0.000320979	0.00932058	0.00742744	SLC30A10/BTN2A2/CCN2/FGF10/WNK2/F2R/LGALS9/CEACAM1/ALKAL2/CHRNA9/P2RY6/ACKR3/KDR/SERPINF2/KLF4/MIR221/GCNT2/FGG/EPHA7	19
GO:1903531	negative regulation of secretion by cell	13/478	166/18866	0.000322146	0.00932058	0.00742744	INHBA/BTN2A2/SFRP1/IL33/F2R/LGALS9/VSNL1/CEACAM1/SYT4/VAMP8/GJA1/FOXF1/UCN	13
GO:0034109	homotypic cell-cell adhesion	9/478	86/18866	0.000326001	0.00932058	0.00742744	ADAMTS18/ITGB3/CEACAM1/COMP/CELA2A/CD9/PLPP3/PDPN/FGG	9
GO:0097756	negative regulation of blood vessel diameter	9/478	86/18866	0.000326001	0.00932058	0.00742744	CAV1/ACTA2/SLC8A1/KCNA5/EDN3/F2R/COMP/GJA1/FGG	9
GO:0050927	positive regulation of positive chemotaxis	5/478	25/18866	0.000357087	0.0100726	0.00802674	FGF10/ITGA2/KDR/NTRK3/PGF	5
GO:0030308	negative regulation of cell growth	14/478	190/18866	0.000359433	0.0100726	0.00802674	INHBA/FHL1/SFRP1/DRAXIN/FGF13/SEMA3D/MAP2/NPPB/WFDC1/ENPP1/SEMA6D/SEMA3E/GJA1/EPHA7	14
GO:0051048	negative regulation of secretion	14/478	190/18866	0.000359433	0.0100726	0.00802674	INHBA/BTN2A2/SFRP1/IL33/F2R/LGALS9/VSNL1/CEACAM1/SYT4/VAMP8/GJA1/FOXF1/UCN/SPX	14
GO:0007156	homophilic cell adhesion via plasma membrane adhesion molecules	13/478	168/18866	0.000361763	0.0100726	0.00802674	CDH6/EMB/CADM1/CEACAM1/PCDHGA11/PCDHGA8/PCDHGB4/PCDHGA7/IGSF21/PCDHGA6/CDH7/DSCAML1/PCDH19	13
GO:1904064	positive regulation of cation transmembrane transport	12/478	147/18866	0.000371814	0.0102853	0.00819618	JPH2/STAC/KCNMB1/WNK2/EDN3/F2R/P2RY6/CEMIP/KCNIP2/KCNE3/CAPN3/LRRC38	12
GO:0048588	developmental cell growth	16/478	237/18866	0.000376409	0.0103452	0.00824393	NRCAM/RIMS2/ITGA4/IGF1/DRAXIN/FGF13/SEMA3D/MAP2/SORBS2/SEMA6D/SEMA3E/SYT4/CPNE5/NTRK3/POSTN/EPHA7	16
GO:0022408	negative regulation of cell-cell adhesion	14/478	191/18866	0.00037909	0.0103521	0.00824942	ADAMTS18/BTN2A2/JAG1/NRARP/HLX/PDE5A/LGALS9/CEACAM1/RUNX1/KLF4/MIR221/CD9/TNFRSF21/FGG	14
GO:0050818	regulation of coagulation	9/478	88/18866	0.000387412	0.010512	0.00837683	ADAMTS18/CAV1/F2R/CEACAM1/SERPINF2/CELA2A/CD9/PDPN/FGG	9
GO:0007159	leukocyte cell-cell adhesion	21/478	364/18866	0.000425336	0.0111323	0.00887119	PAK3/BTN2A2/ZP3/CAV1/NRARP/ITGA4/IGF1/HLX/PDE5A/CD24/TESPA1/LGALS9/CEACAM1/RUNX1/RAC2/KLF4/MIR221/TNFRSF21/IL18/AIF1/CX3CR1	21
GO:0048863	stem cell differentiation	17/478	264/18866	0.000431935	0.0111323	0.00887119	GPM6A/RDH10/ISL1/SFRP1/JAG1/A2M/BCHE/FOXC1/SEMA3D/EDN3/RBM24/SOX11/SEMA6D/SEMA3E/RUNX1/TAL1/LBH	17
GO:0032967	positive regulation of collagen biosynthetic process	5/478	26/18866	0.000432977	0.0111323	0.00887119	CCN2/ITGA2/F2R/SERPINF2/UCN	5
GO:0050926	regulation of positive chemotaxis	5/478	26/18866	0.000432977	0.0111323	0.00887119	FGF10/ITGA2/KDR/NTRK3/PGF	5
GO:0060343	trabecula formation	5/478	26/18866	0.000432977	0.0111323	0.00887119	FHL2/SFRP1/ADGRG6/TGFBR3/ADAMTS1	5
GO:0060070	canonical Wnt signaling pathway	20/478	339/18866	0.000436255	0.0111323	0.00887119	FZD5/GPC5/LYPD6/ISL1/LGR5/FGF10/CAV1/SFRP1/NRARP/WNK2/WNT2B/DRAXIN/SHISA6/IGFBP6/RSPO1/LRP4/KLF4/DKK1/PLPP3/RSPO3	20
GO:1901342	regulation of vasculature development	24/478	444/18866	0.000438961	0.0111323	0.00887119	ISL1/SFRP1/DDAH1/THBS2/FOXC1/NPPB/CCBE1/CEACAM1/CXCR2/IL6R/SEMA3E/RUNX1/SERPINF1/HSPB6/ENPP2/KDR/KLF4/ANGPTL4/ADAMTS1/MIR221/SRPX2/PGF/ITGAX/CX3CR1	24
GO:2000146	negative regulation of cell motility	21/478	365/18866	0.000440938	0.0111323	0.00887119	IGFBP5/EPPK1/NAV3/PADI2/SFRP1/JAG1/NRG3/SPOCK3/IL33/SEMA6D/CLDN19/IGFBP3/SERPINF1/STC1/ALOX15B/KLF4/MMP28/MIR221/GJA1/AIF1/CX3CR1	21
GO:0046879	hormone secretion	19/478	314/18866	0.000441972	0.0111323	0.00887119	INHBA/ISL1/RIMS2/SFRP1/PLA2G3/KCNS3/KCNA5/EDN3/EPHA5/SOX11/VSNL1/DOC2B/CELA2A/SMPD3/PAX8/VAMP8/GJA1/FGG/UCN	19
GO:0010810	regulation of cell-substrate adhesion	15/478	217/18866	0.000443599	0.0111323	0.00887119	COL8A1/COL26A1/SFRP1/JAG1/FBLN2/SEMA3E/RAC2/ITGA6/KDR/PDPN/GCNT2/FGG/POSTN/AJAP1/FOXF1	15
GO:0034111	negative regulation of homotypic cell-cell adhesion	4/478	15/18866	0.000444817	0.0111323	0.00887119	ADAMTS18/CEACAM1/CD9/FGG	4
GO:0060347	heart trabecula formation	4/478	15/18866	0.000444817	0.0111323	0.00887119	FHL2/ADGRG6/TGFBR3/ADAMTS1	4
GO:0035107	appendage morphogenesis	12/478	150/18866	0.000446861	0.0111323	0.00887119	RDH10/FGF10/BMPR1B/EVX2/SOX11/SHOX2/FREM2/LRP4/SP9/PRRX1/DKK1/OSR2	12
GO:0035108	limb morphogenesis	12/478	150/18866	0.000446861	0.0111323	0.00887119	RDH10/FGF10/BMPR1B/EVX2/SOX11/SHOX2/FREM2/LRP4/SP9/PRRX1/DKK1/OSR2	12
GO:0051047	positive regulation of secretion	20/478	340/18866	0.000452894	0.011217	0.00893869	INHBA/ISL1/ZP3/ANKRD1/PLA2G3/IGF1/SYTL2/CADM1/EDN3/IL33/NPPB/SOX11/VSNL1/DOC2B/SYT4/SMPD3/VAMP8/GJA1/FGG/UCN	20
GO:0071805	potassium ion transmembrane transport	15/478	218/18866	0.000465572	0.0114644	0.00913581	KCNJ13/CAV1/FHL1/KCNJ6/KCNMB1/WNK2/KCNS3/KCNA5/EDN3/KCNIP2/ATP1A3/KCNE3/FXYD2/LRRC38/KCND2	15
GO:0031346	positive regulation of cell projection organization	22/478	394/18866	0.000487761	0.0119417	0.00951621	GPM6A/CDC42EP3/PAK3/NAV3/CNTN1/ANKRD1/RIMS2/PLA2G3/OCLN/ITGA2/ALKAL2/SHOX2/RAC2/SERPINF1/SYT4/ENPP2/ITGA6/ALK/MIR221/CPNE5/NTRK3/TENM2	22
GO:0046883	regulation of hormone secretion	17/478	267/18866	0.000491382	0.0119616	0.00953207	INHBA/ISL1/SFRP1/PLA2G3/KCNS3/KCNA5/EDN3/EPHA5/SOX11/VSNL1/DOC2B/CELA2A/PAX8/VAMP8/GJA1/FGG/UCN	17
GO:0003206	cardiac chamber morphogenesis	11/478	131/18866	0.000508832	0.0122465	0.00975905	ISL1/FHL2/JAG1/ADGRG6/FOXC1/SOX11/SHOX2/TGFBR3/HAND1/ADAMTS1/FOXF1	11
GO:0046887	positive regulation of hormone secretion	11/478	131/18866	0.000508832	0.0122465	0.00975905	INHBA/ISL1/PLA2G3/EDN3/SOX11/VSNL1/DOC2B/VAMP8/GJA1/FGG/UCN	11
GO:0010714	positive regulation of collagen metabolic process	5/478	27/18866	0.000520415	0.0124549	0.00992512	CCN2/ITGA2/F2R/SERPINF2/UCN	5
GO:1903036	positive regulation of response to wounding	8/478	74/18866	0.000557905	0.0132775	0.0105807	MYLK/OCLN/F2R/SERPINF2/MIR221/PLPP3/PDPN/NTRK3	8
GO:0051250	negative regulation of lymphocyte activation	12/478	154/18866	0.000566463	0.0134063	0.0106833	INHBA/BTN2A2/SFRP1/NRARP/HLX/PDE5A/SOX11/LGALS9/CEACAM1/RUNX1/TNFRSF21/BANK1	12
GO:0048754	branching morphogenesis of an epithelial tube	12/478	155/18866	0.000600241	0.0139841	0.0111437	RDH10/ADAMTS16/FGF10/LAMA1/NRARP/WNT2B/HHIP/SEMA3E/KDR/PAX8/PGF/FOXF1	12
GO:0032963	collagen metabolic process	10/478	113/18866	0.000600305	0.0139841	0.0111437	CCN2/MMP24/ITGA2/F2R/TNXB/SERPINF2/MMP28/SMPD3/UCN/COL13A1	10
GO:0007204	positive regulation of cytosolic calcium ion concentration	19/478	322/18866	0.000600726	0.0139841	0.0111437	JPH2/TGM2/CCKBR/CAV1/SLC8A1/RYR3/CD24/F2R/CXCR2/CHRNA9/P2RY6/CEMIP/ACKR3/CAPN3/SLC8A2/TACR1/GJA1/CX3CR1/RYR1	19
GO:0007498	mesoderm development	11/478	134/18866	0.000616149	0.0141077	0.0112423	INHBA/ITGB3/FOXC1/ITGA2/ETS2/TAL1/KLF4/HAND1/DKK1/GJA1/FOXF1	11
GO:0019935	cyclic-nucleotide-mediated signaling	15/478	224/18866	0.000617967	0.0141077	0.0112423	LGR5/PDE2A/RIMS2/ADGRG6/ADGRL4/MRAP2/IRAG1/ADGRE5/NPPB/EPHA5/KSR1/PDE7B/RUNDC3A/UCN/RASD2	15
GO:0001709	cell fate determination	6/478	42/18866	0.000620198	0.0141077	0.0112423	ISL1/JAG1/EBF2/PRRX1/KLF4/DSCAML1	6
GO:0007389	pattern specification process	24/478	455/18866	0.000620785	0.0141077	0.0112423	FZD5/ISL1/FGF10/GRHL3/SFRP1/NRARP/LFNG/BMPR1B/HES6/NRG3/WNT2B/FOXC1/HHIP/TSHZ1/STC1/LRP4/ETS2/GATA5/HAND1/CDX2/DKK1/PAX8/DSCAML1/FOXF1	24
GO:0009914	hormone transport	19/478	323/18866	0.00062367	0.0141077	0.0112423	INHBA/ISL1/RIMS2/SFRP1/PLA2G3/KCNS3/KCNA5/EDN3/EPHA5/SOX11/VSNL1/DOC2B/CELA2A/SMPD3/PAX8/VAMP8/GJA1/FGG/UCN	19
GO:0006941	striated muscle contraction	13/478	178/18866	0.000627847	0.0141077	0.0112423	STAC/CCN2/CAV1/SLC8A1/PDE5A/KCNA5/FGF13/STC1/KCNE3/TNNT3/PDE4B/GJA1/UCN	13
GO:1904062	regulation of cation transmembrane transport	20/478	349/18866	0.000629218	0.0141077	0.0112423	JPH2/STAC/CAV1/FHL1/KCNMB1/SLC8A1/WNK2/FGF13/SHISA6/EDN3/F2R/P2RY6/CEMIP/KCNIP2/KCNE3/CAPN3/TSPAN13/FXYD2/PDE4B/LRRC38	20
GO:0030336	negative regulation of cell migration	20/478	350/18866	0.000652062	0.0145434	0.0115894	IGFBP5/EPPK1/NAV3/PADI2/SFRP1/JAG1/NRG3/IL33/SEMA6D/CLDN19/IGFBP3/SERPINF1/STC1/ALOX15B/KLF4/MMP28/MIR221/GJA1/AIF1/CX3CR1	20
GO:1905330	regulation of morphogenesis of an epithelium	13/478	181/18866	0.000734309	0.0162925	0.0129833	FZD5/FGF10/GRHL3/SFRP1/WNT2B/STOX1/DKK1/MIR221/RSPO3/PAX8/GJA1/AJAP1/ITGAX	13
GO:0043117	positive regulation of vascular permeability	4/478	17/18866	0.000745	0.016444	0.013104	PDE2A/OCLN/CXCR2/UCN	4
GO:0003002	regionalization	20/478	355/18866	0.000777359	0.0169933	0.0135417	FZD5/ISL1/FGF10/SFRP1/NRARP/LFNG/BMPR1B/HES6/WNT2B/FOXC1/HHIP/TSHZ1/LRP4/ETS2/GATA5/CDX2/DKK1/PAX8/DSCAML1/FOXF1	20
GO:1903037	regulation of leukocyte cell-cell adhesion	19/478	329/18866	0.00077786	0.0169933	0.0135417	PAK3/BTN2A2/ZP3/CAV1/NRARP/ITGA4/IGF1/HLX/PDE5A/CD24/TESPA1/LGALS9/CEACAM1/RUNX1/KLF4/MIR221/TNFRSF21/IL18/AIF1	19
GO:2000027	regulation of animal organ morphogenesis	16/478	254/18866	0.000799132	0.0173689	0.013841	FZD5/ISL1/FGF10/GRHL3/SFRP1/JAG1/WNT2B/FOXC1/CEACAM1/DIO3/STOX1/GATA5/DKK1/RSPO3/PAX8/AJAP1	16
GO:0007160	cell-matrix adhesion	15/478	230/18866	0.000810959	0.0175365	0.0139746	CCN2/SFRP1/JAG1/ITGA4/ITGB3/COL5A3/ITGA2/SEMA3E/ITGA6/KDR/FGG/POSTN/AJAP1/FREM1/COL13A1	15
GO:0072503	cellular divalent inorganic cation homeostasis	25/478	492/18866	0.000823951	0.0177274	0.0141267	SLC30A10/JPH2/TGM2/CCKBR/CAV1/SLC8A1/RYR3/CD24/KCNA5/EDN3/F2R/CXCR2/CHRNA9/P2RY6/CEMIP/ACKR3/STC1/CAPN3/MT1E/SLC8A2/MT2A/TACR1/GJA1/CX3CR1/RYR1	25
GO:0051480	regulation of cytosolic calcium ion concentration	20/478	357/18866	0.000833003	0.0178321	0.0142102	JPH2/TGM2/CCKBR/CAV1/SLC8A1/RYR3/CD24/KCNA5/F2R/CXCR2/CHRNA9/P2RY6/CEMIP/ACKR3/CAPN3/SLC8A2/TACR1/GJA1/CX3CR1/RYR1	20
GO:0034767	positive regulation of ion transmembrane transport	12/478	161/18866	0.000840406	0.0179007	0.0142648	JPH2/STAC/KCNMB1/WNK2/EDN3/F2R/P2RY6/CEMIP/KCNIP2/KCNE3/CAPN3/LRRC38	12
GO:0002695	negative regulation of leukocyte activation	13/478	184/18866	0.000855571	0.0181062	0.0144286	INHBA/BTN2A2/SFRP1/NRARP/HLX/PDE5A/SOX11/LGALS9/CEACAM1/RUNX1/TNFRSF21/BANK1/FOXF1	13
GO:0090303	positive regulation of wound healing	7/478	61/18866	0.000858557	0.0181062	0.0144286	MYLK/OCLN/F2R/SERPINF2/MIR221/PLPP3/PDPN	7
GO:0060048	cardiac muscle contraction	11/478	140/18866	0.00088779	0.0186305	0.0148464	CCN2/CAV1/SLC8A1/PDE5A/KCNA5/FGF13/STC1/KCNE3/PDE4B/GJA1/UCN	11
GO:0046660	female sex differentiation	10/478	119/18866	0.00089946	0.01868	0.0148858	GAS2/INHBA/ZP3/FGF10/SFRP1/LFNG/BMPR1B/FOXC1/AMHR2/ADAMTS1	10
GO:0001974	blood vessel remodeling	6/478	45/18866	0.000903305	0.01868	0.0148858	TGM2/FGF10/JAG1/FOXC1/CEACAM1/RSPO3	6
GO:0003197	endocardial cushion development	6/478	45/18866	0.000903305	0.01868	0.0148858	ISL1/JAG1/RBM24/GATA5/FOXF1/CRELD1	6
GO:0003007	heart morphogenesis	16/478	258/18866	0.00094321	0.0193627	0.0154299	ISL1/FHL2/ANKRD1/JAG1/ADGRG6/FOXC1/SOX11/SHOX2/NPY1R/TGFBR3/GATA5/HAND1/ADAMTS1/DKK1/FOXF1/RYR1	16
GO:0050770	regulation of axonogenesis	13/478	186/18866	0.000945409	0.0193627	0.0154299	PAK3/NRCAM/DRAXIN/FGF13/SEMA3D/MAP2/SEMA6D/SHOX2/SEMA3E/LRP4/DAB1/NTRK3/EPHA7	13
GO:0034764	positive regulation of transmembrane transport	14/478	210/18866	0.000969218	0.0197554	0.0157428	JPH2/STAC/KCNMB1/WNK2/IGF1/OCLN/EDN3/F2R/P2RY6/CEMIP/KCNIP2/KCNE3/CAPN3/LRRC38	14
GO:0098727	maintenance of cell number	12/478	164/18866	0.000987738	0.0198781	0.0158406	FGF10/MMP24/SFRP1/JAG1/IGF1/PRRX1/TAL1/KLF4/CDX2/LBH/PAX8/LDB2	12
GO:0008585	female gonad development	9/478	100/18866	0.000988091	0.0198781	0.0158406	GAS2/INHBA/ZP3/SFRP1/LFNG/BMPR1B/FOXC1/AMHR2/ADAMTS1	9
GO:0048608	reproductive structure development	23/478	443/18866	0.00098924	0.0198781	0.0158406	FZD5/GAS2/INHBA/RDH10/ZP3/FGF10/SFRP1/LFNG/BMPR1B/MAMLD1/WNT2B/FOXC1/NRK/SERPINF1/STC1/ALOX15B/AMHR2/STAR/HAND1/ADAMTS1/CDX2/RSPO3/GJA1	23
GO:0002687	positive regulation of leukocyte migration	11/478	142/18866	0.000997833	0.0199567	0.0159032	ZP3/ITGA4/ITGA2/EDN3/LGALS9/CXCR2/IL6R/RAC2/PGF/AIF1/CX3CR1	11
GO:0009154	purine ribonucleotide catabolic process	5/478	31/18866	0.00100778	0.019987	0.0159274	PDE2A/PDE5A/PDE7B/PDE1A/PDE4B	5
GO:1904018	positive regulation of vasculature development	15/478	235/18866	0.00100873	0.019987	0.0159274	ISL1/DDAH1/CCBE1/CEACAM1/CXCR2/IL6R/RUNX1/HSPB6/KDR/KLF4/ANGPTL4/SRPX2/PGF/ITGAX/CX3CR1	15
GO:0042692	muscle cell differentiation	21/478	390/18866	0.00103085	0.0203307	0.0162013	IGFBP5/FHL2/FGF10/ANKRD1/SLC8A1/TMEM119/IGF1/PGM5/SGCZ/SORBS2/RBM24/SHOX2/NPHS1/CAPN3/COMP/TNNT3/DKK1/MIR221/CD9/FOXF1/RYR1	21
GO:1903532	positive regulation of secretion by cell	18/478	313/18866	0.00111124	0.0216674	0.0172664	INHBA/ISL1/ZP3/ANKRD1/PLA2G3/IGF1/CADM1/EDN3/IL33/SOX11/VSNL1/DOC2B/SYT4/SMPD3/VAMP8/GJA1/FGG/UCN	18
GO:0061458	reproductive system development	23/478	447/18866	0.00111428	0.0216674	0.0172664	FZD5/GAS2/INHBA/RDH10/ZP3/FGF10/SFRP1/LFNG/BMPR1B/MAMLD1/WNT2B/FOXC1/NRK/SERPINF1/STC1/ALOX15B/AMHR2/STAR/HAND1/ADAMTS1/CDX2/RSPO3/GJA1	23
GO:0050921	positive regulation of chemotaxis	11/478	144/18866	0.00111891	0.0216674	0.0172664	FGF10/ITGA2/EDN3/LGALS9/CXCR2/IL6R/RAC2/KDR/NTRK3/PGF/AIF1	11
GO:0035850	epithelial cell differentiation involved in kidney development	6/478	47/18866	0.00114117	0.0216674	0.0172664	ACTA2/JAG1/CD24/NPHS1/PAX8/PROM1	6
GO:0043268	positive regulation of potassium ion transport	6/478	47/18866	0.00114117	0.0216674	0.0172664	FHL1/KCNMB1/WNK2/EDN3/KCNIP2/LRRC38	6
GO:0043300	regulation of leukocyte degranulation	6/478	47/18866	0.00114117	0.0216674	0.0172664	PLA2G3/LGALS9/CEACAM1/RAC2/VAMP8/FOXF1	6
GO:0050919	negative chemotaxis	6/478	47/18866	0.00114117	0.0216674	0.0172664	ITGB3/NRG3/SEMA3D/SEMA6D/SEMA3E/EPHA7	6
GO:1903115	regulation of actin filament-based movement	6/478	47/18866	0.00114117	0.0216674	0.0172664	CAV1/FGF13/STC1/KCNE3/PDPN/PDE4B	6
GO:0010544	negative regulation of platelet activation	4/478	19/18866	0.00116553	0.0216674	0.0172664	ADAMTS18/CEACAM1/CD9/FGG	4
GO:0035988	chondrocyte proliferation	4/478	19/18866	0.00116553	0.0216674	0.0172664	CCN2/BMPR1B/STC1/COMP	4
GO:0061318	renal filtration cell differentiation	4/478	19/18866	0.00116553	0.0216674	0.0172664	JAG1/CD24/NPHS1/PROM1	4
GO:0072112	glomerular visceral epithelial cell differentiation	4/478	19/18866	0.00116553	0.0216674	0.0172664	JAG1/CD24/NPHS1/PROM1	4
GO:0009261	ribonucleotide catabolic process	5/478	32/18866	0.00116984	0.0216674	0.0172664	PDE2A/PDE5A/PDE7B/PDE1A/PDE4B	5
GO:0043304	regulation of mast cell degranulation	5/478	32/18866	0.00116984	0.0216674	0.0172664	PLA2G3/LGALS9/RAC2/VAMP8/FOXF1	5
GO:0043406	positive regulation of MAP kinase activity	16/478	264/18866	0.00120038	0.0221369	0.0176406	FZD5/PAK3/FGF10/INAVA/IGF1/PDE5A/CD24/IGFBP6/EDN3/NRK/F2R/KSR1/ALK/DKK1/NTRK3/GADD45G	16
GO:0042472	inner ear morphogenesis	9/478	103/18866	0.00121978	0.0223978	0.0178485	FGF10/GRHL3/PDZD7/CHRNA9/PRRX1/STOX1/MYO7A/PAX8/ALDH1A3	9
GO:0070482	response to oxygen levels	21/478	396/18866	0.00124649	0.0227899	0.018161	CCN2/ANKRD1/EGLN3/CAV1/SFRP1/KCNMB1/SLC8A1/DDAH1/SCN2A/CD24/KCNA5/ITGA2/TGFBR3/STC1/STOX1/ANGPTL4/PDPN/POSTN/PGF/RYR1/KCND2	21
GO:0048645	animal organ formation	7/478	65/18866	0.00125635	0.0228721	0.0182264	RDH10/ISL1/FGF10/WNT2B/GATA5/DKK1/PAX8	7
GO:0010721	negative regulation of cell development	19/478	343/18866	0.00126993	0.0230209	0.0183451	ISL1/JAG1/NRG3/IGF1/DRAXIN/FGF13/SEMA3D/MAP2/SOX11/DIO3/SEMA6D/SEMA3E/LRP4/SYT4/DAB1/DKK1/NTRK3/POSTN/EPHA7	19
GO:0051592	response to calcium ion	11/478	147/18866	0.00132301	0.0236612	0.0188553	CAV1/KCNMB1/RYR3/SYT13/KCNIP2/SYT4/CAPN3/PRKAA2/CPNE5/FGG/RYR1	11
GO:0071248	cellular response to metal ion	13/478	193/18866	0.00132448	0.0236612	0.0188553	SLC30A10/RYR3/SYT13/SERPINF1/SYT4/STAR/CAPN3/PRKAA2/SMPD3/CPNE5/MT1E/MT2A/RYR1	13
GO:0050673	epithelial cell proliferation	23/478	453/18866	0.00132731	0.0236612	0.0188553	COL8A1/IGFBP5/ISL1/EPPK1/LGR5/FGF10/CAV1/SFRP1/NRARP/ITGA4/ITGB3/IGF1/WFDC1/SOX11/CEACAM1/IGFBP3/TGFBR3/SERPINF1/KDR/STOX1/OSR2/GJA1/PGF	23
GO:0036293	response to decreased oxygen levels	20/478	371/18866	0.00132747	0.0236612	0.0188553	CCN2/ANKRD1/EGLN3/CAV1/SFRP1/KCNMB1/SLC8A1/DDAH1/SCN2A/CD24/KCNA5/ITGA2/TGFBR3/STC1/STOX1/ANGPTL4/POSTN/PGF/RYR1/KCND2	20
GO:0032635	interleukin-6 production	12/478	170/18866	0.00134727	0.0237181	0.0189006	ISL1/INAVA/IL33/F2R/LGALS9/IL6R/SPON2/AFAP1L2/IFIH1/IL18/UCN/AIF1	12
GO:2000241	regulation of reproductive process	12/478	170/18866	0.00134727	0.0237181	0.0189006	INHBA/ZP3/SFRP1/LFNG/IGF1/PDE5A/NRK/SERPINF1/TPPP2/TACR1/GJA1/PLB1	12
GO:0033006	regulation of mast cell activation involved in immune response	5/478	33/18866	0.00135039	0.0237181	0.0189006	PLA2G3/LGALS9/RAC2/VAMP8/FOXF1	5
GO:0006813	potassium ion transport	15/478	242/18866	0.00135293	0.0237181	0.0189006	KCNJ13/CAV1/FHL1/KCNJ6/KCNMB1/WNK2/KCNS3/KCNA5/EDN3/KCNIP2/ATP1A3/KCNE3/FXYD2/LRRC38/KCND2	15
GO:0051961	negative regulation of nervous system development	18/478	319/18866	0.001375	0.0240062	0.0191302	ISL1/JAG1/NRG3/DRAXIN/FGF13/SEMA3D/MAP2/SOX11/DIO3/SEMA6D/SEMA3E/LRP4/SYT4/DAB1/DKK1/TNFRSF21/NTRK3/EPHA7	18
GO:0046545	development of primary female sexual characteristics	9/478	105/18866	0.00139725	0.0242301	0.0193086	GAS2/INHBA/ZP3/SFRP1/LFNG/BMPR1B/FOXC1/AMHR2/ADAMTS1	9
GO:0006970	response to osmotic stress	8/478	85/18866	0.0013992	0.0242301	0.0193086	LRRC8C/MYLK/SCN2A/HNMT/ITGA2/FMO1/CAPN3/SST	8
GO:0002448	mast cell mediated immunity	6/478	49/18866	0.00142427	0.0244307	0.0194685	PLA2G3/LGALS9/SPON2/RAC2/VAMP8/FOXF1	6
GO:0031290	retinal ganglion cell axon guidance	4/478	20/18866	0.00142799	0.0244307	0.0194685	ISL1/NRCAM/BMPR1B/EPHA7	4
GO:0072311	glomerular epithelial cell differentiation	4/478	20/18866	0.00142799	0.0244307	0.0194685	JAG1/CD24/NPHS1/PROM1	4
GO:0007219	Notch signaling pathway	13/478	195/18866	0.0014535	0.0247676	0.019737	GAS2/CDH6/CNTN1/FGF10/JAG1/NRARP/LFNG/FOXC1/KCNA5/SORBS2/DLK1/GATA5/POSTN	13
GO:0050768	negative regulation of neurogenesis	17/478	295/18866	0.00147756	0.0249697	0.019898	ISL1/JAG1/NRG3/DRAXIN/FGF13/SEMA3D/MAP2/SOX11/DIO3/SEMA6D/SEMA3E/LRP4/SYT4/DAB1/DKK1/NTRK3/EPHA7	17
GO:0051146	striated muscle cell differentiation	17/478	295/18866	0.00147756	0.0249697	0.019898	IGFBP5/FHL2/ANKRD1/SLC8A1/TMEM119/IGF1/PGM5/SORBS2/RBM24/SHOX2/NPHS1/CAPN3/COMP/TNNT3/DKK1/CD9/RYR1	17
GO:0006022	aminoglycan metabolic process	12/478	172/18866	0.0014888	0.0249697	0.019898	GPC5/ITIH3/B3GALT2/GAL3ST3/CHST7/FOXC1/SPOCK3/CEMIP/SMPD3/HS3ST3B1/GCNT2/FMOD	12
GO:1990138	neuron projection extension	12/478	172/18866	0.0014888	0.0249697	0.019898	NRCAM/RIMS2/ITGA4/DRAXIN/SEMA3D/MAP2/SEMA6D/SEMA3E/SYT4/CPNE5/NTRK3/POSTN	12
GO:0048566	embryonic digestive tract development	5/478	34/18866	0.00155069	0.0259056	0.0206438	FGF10/HLX/SOX11/SHOX2/FOXF1	5
GO:0010718	positive regulation of epithelial to mesenchymal transition	6/478	50/18866	0.00158444	0.0261324	0.0208246	ISL1/JAG1/FOXC1/MIR221/PDPN/GCNT2	6
GO:0048546	digestive tract morphogenesis	6/478	50/18866	0.00158444	0.0261324	0.0208246	FGF10/SFRP1/HLX/SOX11/SHOX2/FOXF1	6
GO:1904707	positive regulation of vascular associated smooth muscle cell proliferation	6/478	50/18866	0.00158444	0.0261324	0.0208246	IGFBP5/IGF1/P2RY6/ADAMTS1/MIR221/GJA1	6
GO:0048839	inner ear development	13/478	197/18866	0.00159278	0.0261324	0.0208246	LGR5/FGF10/GRHL3/JAG1/FREM2/PDZD7/CHRNA9/PRRX1/STOX1/MYO7A/PAX8/NTRK3/ALDH1A3	13
GO:0043266	regulation of potassium ion transport	9/478	107/18866	0.00159494	0.0261324	0.0208246	CAV1/FHL1/KCNMB1/WNK2/KCNA5/EDN3/KCNIP2/KCNE3/LRRC38	9
GO:0001942	hair follicle development	8/478	87/18866	0.0016261	0.0265409	0.0211501	IGFBP5/INHBA/LGR5/FGF10/KRT17/LRP4/DKK1/LDB2	8
GO:0032970	regulation of actin filament-based process	21/478	405/18866	0.00164196	0.0266411	0.0212299	CDC42EP3/PAK3/CCN2/CAV1/SPTB/GRHL3/SFRP1/TMSB15A/SIGLEC15/FGF13/EPHA5/SEMA3E/RAC2/STC1/NPHS1/SERPINF2/KCNE3/PDPN/PDE4B/NTRK3/KANK4	21
GO:0017157	regulation of exocytosis	14/478	222/18866	0.00164474	0.0266411	0.0212299	ZP3/RIMS2/PLA2G3/SYT13/LGALS9/VSNL1/CEACAM1/RAC2/DOC2B/SYT4/SMPD3/VAMP8/FGG/FOXF1	14
GO:0050808	synapse organization	22/478	433/18866	0.00166091	0.026801	0.0213573	GPM6A/FZD5/PAK3/NRCAM/DOCK10/THBS2/FGF13/NPAS4/SHISA6/F2R/SEMA3E/PPFIA4/LRP4/IGSF21/DKK1/SEZ6/NTRK3/SLC8A2/SRPX2/CX3CR1/EPHA7/C1QL1	22
GO:0006547	histidine metabolic process	3/478	10/18866	0.00169832	0.0269957	0.0215125	HNMT/FTCD/CARNS1	3
GO:0010749	regulation of nitric oxide mediated signal transduction	3/478	10/18866	0.00169832	0.0269957	0.0215125	GUCY1A2/PDE5A/GUCY1A1	3
GO:0035860	glial cell-derived neurotrophic factor receptor signaling pathway	3/478	10/18866	0.00169832	0.0269957	0.0215125	GFRA2/GFRA1/GFRA3	3
GO:0071313	cellular response to caffeine	3/478	10/18866	0.00169832	0.0269957	0.0215125	SLC8A1/RYR3/RYR1	3
GO:0032616	interleukin-13 production	4/478	21/18866	0.00172901	0.0273813	0.0218198	IL33/LGALS9/TNFRSF21/IL18	4
GO:1900047	negative regulation of hemostasis	6/478	51/18866	0.00175795	0.0277366	0.0221029	ADAMTS18/CEACAM1/SERPINF2/COMP/CD9/FGG	6
GO:0071312	cellular response to alkaloid	5/478	35/18866	0.00177199	0.0277525	0.0221156	SLC8A1/RYR3/STAR/AIF1/RYR1	5
GO:0098801	regulation of renal system process	5/478	35/18866	0.00177199	0.0277525	0.0221156	NPPB/F2R/STC1/GJA1/SPX	5
GO:1901888	regulation of cell junction assembly	13/478	200/18866	0.00182232	0.0283466	0.022589	FZD5/CAV1/SFRP1/OCLN/THBS2/CLDN19/RUNX1/KDR/DKK1/NTRK3/GJA1/SRPX2/EPHA7	13
GO:0030048	actin filament-based movement	11/478	153/18866	0.00182323	0.0283466	0.022589	CAV1/MYO5C/KCNA5/FGF13/STC1/MYO7A/KCNE3/TNNT3/PDPN/PDE4B/GJA1	11
GO:0022404	molting cycle process	8/478	89/18866	0.00188117	0.0289307	0.0230545	IGFBP5/INHBA/LGR5/FGF10/KRT17/LRP4/DKK1/LDB2	8
GO:0022405	hair cycle process	8/478	89/18866	0.00188117	0.0289307	0.0230545	IGFBP5/INHBA/LGR5/FGF10/KRT17/LRP4/DKK1/LDB2	8
GO:0061053	somite development	8/478	89/18866	0.00188117	0.0289307	0.0230545	SFRP1/NRARP/LFNG/FOXC1/SOX11/CDX2/DKK1/FOXF1	8
GO:0030324	lung development	12/478	177/18866	0.00189703	0.0290695	0.0231651	IGFBP5/RDH10/CCN2/FGF10/LAMA1/WNT2B/CCBE1/HHIP/SOX11/SMPD3/PDPN/FOXF1	12
GO:0031099	regeneration	13/478	201/18866	0.00190465	0.0290818	0.0231749	ISL1/EPPK1/FGF10/IGF1/TGFBR3/PRRX1/KLF4/CAPN3/MIR221/CD9/NTRK3/POSTN/PGF	13
GO:0072009	nephron epithelium development	9/478	110/18866	0.00193292	0.0293894	0.02342	ADAMTS16/JAG1/WNT2B/FOXC1/CD24/NPHS1/PAX8/PGF/PROM1	9
GO:0001756	somitogenesis	7/478	70/18866	0.00194165	0.0293894	0.02342	SFRP1/NRARP/LFNG/FOXC1/CDX2/DKK1/FOXF1	7
GO:0072132	mesenchyme morphogenesis	6/478	52/18866	0.0019455	0.0293894	0.02342	ISL1/ACTA2/ACTG2/FOXC1/GATA5/FOXF1	6
GO:0031128	developmental induction	5/478	36/18866	0.00201557	0.0303002	0.0241458	FZD5/FGF10/WNT2B/GATA5/DKK1	5
GO:0098773	skin epidermis development	8/478	90/18866	0.00202001	0.0303002	0.0241458	IGFBP5/INHBA/LGR5/FGF10/KRT17/LRP4/DKK1/LDB2	8
GO:0043491	protein kinase B signaling	16/478	278/18866	0.00203844	0.0303628	0.0241957	IGFBP5/BTN2A2/FGF10/IGF1/RAC2/KDR/STOX1/KLF4/MIR221/SMPD3/NTRK3/BANK1/GCNT2/IL18/RASD2/CX3CR1	16
GO:0045165	cell fate commitment	16/478	278/18866	0.00203844	0.0303628	0.0241957	ISL1/FGF10/SFRP1/JAG1/WNT2B/FGF13/EBF2/ETS2/PRRX1/GATA5/TAL1/KLF4/DKK1/PDPN/NTRK3/DSCAML1	16
GO:0061387	regulation of extent of cell growth	9/478	111/18866	0.00205749	0.0305324	0.0243309	NRCAM/DRAXIN/FGF13/SEMA3D/MAP2/SEMA6D/SEMA3E/NTRK3/EPHA7	9
GO:0032147	activation of protein kinase activity	18/478	331/18866	0.00206416	0.0305324	0.0243309	PAK3/FGF10/ITGB3/INAVA/NRG3/IGF1/FGF13/IGFBP6/TNFRSF10A/NRK/F2R/IL6R/KSR1/ALK/NTRK3/IL18/UCN/GADD45G	18
GO:0001666	response to hypoxia	19/478	359/18866	0.00213582	0.031483	0.0250884	ANKRD1/EGLN3/CAV1/SFRP1/KCNMB1/SLC8A1/DDAH1/SCN2A/CD24/KCNA5/ITGA2/TGFBR3/STC1/STOX1/ANGPTL4/POSTN/PGF/RYR1/KCND2	19
GO:0045921	positive regulation of exocytosis	8/478	91/18866	0.00216679	0.0316619	0.025231	ZP3/PLA2G3/VSNL1/DOC2B/SYT4/SMPD3/VAMP8/FGG	8
GO:1901379	regulation of potassium ion transmembrane transport	8/478	91/18866	0.00216679	0.0316619	0.025231	CAV1/FHL1/KCNMB1/WNK2/EDN3/KCNIP2/KCNE3/LRRC38	8
GO:0060541	respiratory system development	13/478	204/18866	0.00217025	0.0316619	0.025231	IGFBP5/RDH10/CCN2/FGF10/LAMA1/WNT2B/CCBE1/HHIP/SOX11/SMPD3/PDPN/ALDH1A3/FOXF1	13
GO:1904427	positive regulation of calcium ion transmembrane transport	7/478	72/18866	0.00228516	0.0330904	0.0263693	JPH2/STAC/F2R/P2RY6/CEMIP/KCNE3/CAPN3	7
GO:0030323	respiratory tube development	12/478	181/18866	0.00228607	0.0330904	0.0263693	IGFBP5/RDH10/CCN2/FGF10/LAMA1/WNT2B/CCBE1/HHIP/SOX11/SMPD3/PDPN/FOXF1	12
GO:0006182	cGMP biosynthetic process	3/478	11/18866	0.00229147	0.0330904	0.0263693	GUCY1A2/NPPB/GUCY1A1	3
GO:0048565	digestive tract development	10/478	135/18866	0.00232965	0.033528	0.026718	CCKBR/FGF10/SFRP1/HLX/SOX11/SHOX2/GATA5/DAB1/CDX2/FOXF1	10
GO:0010524	positive regulation of calcium ion transport into cytosol	6/478	54/18866	0.00236554	0.03393	0.0270384	JPH2/CAV1/F2R/P2RY6/CEMIP/CAPN3	6
GO:0048738	cardiac muscle tissue development	14/478	231/18866	0.00237672	0.033976	0.027075	JPH2/ISL1/FHL2/ANKRD1/SLC8A1/IGF1/FOXC1/SGCZ/SORBS2/TGFBR3/GATA5/HAND1/DKK1/GJA1	14
GO:0030072	peptide hormone secretion	15/478	257/18866	0.00243019	0.0346242	0.0275915	ISL1/RIMS2/SFRP1/KCNS3/KCNA5/EDN3/EPHA5/VSNL1/DOC2B/CELA2A/SMPD3/PAX8/GJA1/FGG/UCN	15
GO:2000810	regulation of bicellular tight junction assembly	4/478	23/18866	0.00245779	0.0346626	0.0276222	FZD5/OCLN/RUNX1/GJA1	4
GO:0032675	regulation of interleukin-6 production	11/478	159/18866	0.0024679	0.0346626	0.0276222	ISL1/INAVA/IL33/F2R/LGALS9/IL6R/SPON2/AFAP1L2/IFIH1/UCN/AIF1	11
GO:0003208	cardiac ventricle morphogenesis	7/478	73/18866	0.00247357	0.0346626	0.0276222	ISL1/JAG1/FOXC1/SOX11/TGFBR3/HAND1/FOXF1	7
GO:1901292	nucleoside phosphate catabolic process	7/478	73/18866	0.00247357	0.0346626	0.0276222	PDE2A/PDE5A/ENPP1/ENTPD3/PDE7B/PDE1A/PDE4B	7
GO:1903779	regulation of cardiac conduction	7/478	73/18866	0.00247357	0.0346626	0.0276222	CAV1/SLC8A1/RYR3/ATP1A3/FXYD2/SLC8A2/RYR1	7
GO:0055001	muscle cell development	12/478	183/18866	0.00250371	0.0349699	0.027867	FHL2/ANKRD1/SLC8A1/IGF1/PGM5/SGCZ/SORBS2/SHOX2/CAPN3/COMP/TNNT3/RYR1	12
GO:0045766	positive regulation of angiogenesis	13/478	208/18866	0.00257108	0.0357273	0.0284706	ISL1/DDAH1/CCBE1/CXCR2/RUNX1/HSPB6/KDR/KLF4/ANGPTL4/SRPX2/PGF/ITGAX/CX3CR1	13
GO:0003156	regulation of animal organ formation	5/478	38/18866	0.00257472	0.0357273	0.0284706	ISL1/FGF10/WNT2B/GATA5/DKK1	5
GO:1903038	negative regulation of leukocyte cell-cell adhesion	10/478	137/18866	0.0025944	0.0358836	0.0285952	BTN2A2/NRARP/HLX/PDE5A/LGALS9/CEACAM1/RUNX1/KLF4/MIR221/TNFRSF21	10
GO:0048640	negative regulation of developmental growth	9/478	115/18866	0.00262121	0.0361371	0.0287972	SFRP1/DRAXIN/FGF13/SEMA3D/MAP2/SEMA6D/SEMA3E/GJA1/EPHA7	9
GO:0045778	positive regulation of ossification	8/478	94/18866	0.00265791	0.0365249	0.0291062	JAG1/SLC8A1/BMPR1B/TMEM119/IGF1/SOX11/IL6R/OSR2	8
GO:0086003	cardiac muscle cell contraction	7/478	74/18866	0.00267372	0.0365954	0.0291624	CAV1/KCNA5/FGF13/STC1/KCNE3/PDE4B/GJA1	7
GO:0009612	response to mechanical stimulus	13/478	209/18866	0.00268023	0.0365954	0.0291624	PIEZO2/ANKRD1/PDE2A/SLC8A1/ETV1/KCNA5/ITGA2/TNFRSF10A/PDZD7/CHRNA9/GJA1/POSTN/UCN	13
GO:0045216	cell-cell junction organization	13/478	210/18866	0.00279314	0.0374579	0.0298497	FZD5/CDH6/MPP7/CAV1/INAVA/OCLN/CADM1/F2R/CLDN19/RUNX1/CD9/CDH7/GJA1	13
GO:0061326	renal tubule development	8/478	95/18866	0.00283961	0.0374579	0.0298497	ADAMTS16/LGR5/JAG1/WNT2B/CD24/PAX8/PGF/PROM1	8
GO:0001667	ameboidal-type cell migration	23/478	481/18866	0.00284612	0.0374579	0.0298497	PAK3/ISL1/EPPK1/FGF10/ITGA4/SLC8A1/ITGB3/SEMA3D/ITGA2/EDN3/CCBE1/CEACAM1/SEMA6D/SEMA3E/SERPINF1/STC1/ENPP2/KDR/KLF4/MIR221/PLPP3/GJA1/SRPX2	23
GO:0060688	regulation of morphogenesis of a branching structure	6/478	56/18866	0.0028504	0.0374579	0.0298497	FGF10/SFRP1/WNT2B/SHOX2/PAX8/PGF	6
GO:0019827	stem cell population maintenance	11/478	162/18866	0.00285325	0.0374579	0.0298497	FGF10/MMP24/SFRP1/JAG1/PRRX1/TAL1/KLF4/CDX2/LBH/PAX8/LDB2	11
GO:1903305	regulation of regulated secretory pathway	11/478	162/18866	0.00285325	0.0374579	0.0298497	ZP3/RIMS2/PLA2G3/SYT13/LGALS9/CEACAM1/RAC2/DOC2B/SYT4/VAMP8/FOXF1	11
GO:2001236	regulation of extrinsic apoptotic signaling pathway	11/478	162/18866	0.00285325	0.0374579	0.0298497	INHBA/FGF10/CAV1/SFRP1/BMPR1B/EYA4/IGF1/TNFRSF10A/ITGA6/MIR221/FGG	11
GO:0035019	somatic stem cell population maintenance	7/478	75/18866	0.00288606	0.0374579	0.0298497	FGF10/SFRP1/KLF4/CDX2/LBH/PAX8/LDB2	7
GO:0086001	cardiac muscle cell action potential	7/478	75/18866	0.00288606	0.0374579	0.0298497	CAV1/SLC8A1/KCNA5/FGF13/KCNIP2/KCNE3/GJA1	7
GO:0001759	organ induction	4/478	24/18866	0.00289101	0.0374579	0.0298497	FGF10/WNT2B/GATA5/DKK1	4
GO:0014850	response to muscle activity	4/478	24/18866	0.00289101	0.0374579	0.0298497	ITGA2/CAPN3/PRKAA2/POSTN	4
GO:0034695	response to prostaglandin E	4/478	24/18866	0.00289101	0.0374579	0.0298497	SFRP1/P2RY6/TGFBR3/PRKAA2	4
GO:0044062	regulation of excretion	4/478	24/18866	0.00289101	0.0374579	0.0298497	NPPB/STC1/NPHS1/SPX	4
GO:0086064	cell communication by electrical coupling involved in cardiac conduction	4/478	24/18866	0.00289101	0.0374579	0.0298497	CAV1/SLC8A1/ATP1A3/GJA1	4
GO:1903306	negative regulation of regulated secretory pathway	4/478	24/18866	0.00289101	0.0374579	0.0298497	LGALS9/CEACAM1/SYT4/FOXF1	4
GO:0016601	Rac protein signal transduction	5/478	39/18866	0.00289287	0.0374579	0.0298497	CADM4/RHOU/RAC2/ELMO1/AIF1	5
GO:0031076	embryonic camera-type eye development	5/478	39/18866	0.00289287	0.0374579	0.0298497	FZD5/RDH10/FGF10/SOX11/ALDH1A3	5
GO:0043588	skin development	21/478	425/18866	0.00291644	0.0374688	0.0298584	IGFBP5/INHBA/LGR5/FGF10/GRHL3/JAG1/KRT17/COL5A3/FOXC1/DACT2/ITGA2/RUNX1/ALOX15B/LRP4/ITGA6/COMP/DKK1/CELA2A/LDB2/KRT3/RYR1	21
GO:0061448	connective tissue development	15/478	262/18866	0.00291833	0.0374688	0.0298584	CCN2/ACTA2/BMPR1B/WNT2B/IL6R/SHOX2/EBF2/RUNX1/STC1/PRRX1/HAND1/COMP/OSR2/MGP/SMPD3	15
GO:0042493	response to drug	20/478	397/18866	0.0029201	0.0374688	0.0298584	INHBA/PPP1R14A/ANKRD1/PDE2A/SFRP1/SLC8A1/BCHE/ITGA2/WFDC1/CYP2E1/STAR/SLC6A2/DAB1/PRKAA2/PDE4B/MT2A/CYP2G1P/PGF/ABCC6/SST	20
GO:0043405	regulation of MAP kinase activity	18/478	342/18866	0.00293135	0.0375002	0.0298834	FZD5/PAK3/FGF10/CAV1/SFRP1/INAVA/IGF1/PDE5A/CD24/IGFBP6/EDN3/NRK/F2R/KSR1/ALK/DKK1/NTRK3/GADD45G	18
GO:0030282	bone mineralization	9/478	117/18866	0.00294558	0.0375694	0.0299385	SLC8A1/BMPR1B/TMEM119/IGF1/ENPP1/COMP/OSR2/MGP/SMPD3	9
GO:0043301	negative regulation of leukocyte degranulation	3/478	12/18866	0.00299818	0.0381261	0.0303822	LGALS9/CEACAM1/FOXF1	3
GO:0060415	muscle tissue morphogenesis	7/478	76/18866	0.00311109	0.0391942	0.0312333	ISL1/MYLK/ANKRD1/FOXC1/SHOX2/TGFBR3/HAND1	7
GO:1903524	positive regulation of blood circulation	7/478	76/18866	0.00311109	0.0391942	0.0312333	CCN2/CAV1/EDN3/F2R/GJA1/FGG/UCN	7
GO:0001541	ovarian follicle development	6/478	57/18866	0.00311898	0.0391942	0.0312333	GAS2/INHBA/ZP3/LFNG/BMPR1B/FOXC1	6
GO:0061005	cell differentiation involved in kidney development	6/478	57/18866	0.00311898	0.0391942	0.0312333	ACTA2/JAG1/CD24/NPHS1/PAX8/PROM1	6
GO:0006874	cellular calcium ion homeostasis	22/478	456/18866	0.00312861	0.0391996	0.0312377	JPH2/TGM2/CCKBR/CAV1/SLC8A1/RYR3/CD24/KCNA5/EDN3/F2R/CXCR2/CHRNA9/P2RY6/CEMIP/ACKR3/STC1/CAPN3/SLC8A2/TACR1/GJA1/CX3CR1/RYR1	22
GO:0071902	positive regulation of protein serine/threonine kinase activity	18/478	345/18866	0.00321463	0.0399882	0.0318661	FZD5/PAK3/FGF10/INAVA/IGF1/PDE5A/CD24/IGFBP6/EDN3/NRK/F2R/KSR1/CEMIP/ALK/DKK1/NTRK3/SLC8A2/GADD45G	18
GO:1901655	cellular response to ketone	8/478	97/18866	0.00323197	0.0399882	0.0318661	SFRP1/NPAS4/FBXO32/P2RY6/SERPINF1/STAR/KLF4/PRKAA2	8
GO:0051281	positive regulation of release of sequestered calcium ion into cytosol	5/478	40/18866	0.00323848	0.0399882	0.0318661	JPH2/F2R/P2RY6/CEMIP/CAPN3	5
GO:0090184	positive regulation of kidney development	5/478	40/18866	0.00323848	0.0399882	0.0318661	WNT2B/CD24/IL6R/PAX8/PROM1	5
GO:1901381	positive regulation of potassium ion transmembrane transport	5/478	40/18866	0.00323848	0.0399882	0.0318661	KCNMB1/WNK2/EDN3/KCNIP2/LRRC38	5
GO:0007422	peripheral nervous system development	7/478	77/18866	0.00334928	0.0411179	0.0327663	ISL1/ADGRG6/ETV1/LGI4/RUNX1/GFRA3/NTRK3	7
GO:0030500	regulation of bone mineralization	7/478	77/18866	0.00334928	0.0411179	0.0327663	SLC8A1/BMPR1B/TMEM119/ENPP1/COMP/OSR2/MGP	7
GO:0014829	vascular associated smooth muscle contraction	4/478	25/18866	0.00337366	0.0412982	0.03291	ACTA2/SLC8A1/EDN3/COMP	4
GO:0002011	morphogenesis of an epithelial sheet	6/478	58/18866	0.00340599	0.0414558	0.0330356	LAMA1/JAG1/SOX11/CEACAM1/MIR221/PDPN	6
GO:0002886	regulation of myeloid leukocyte mediated immunity	6/478	58/18866	0.00340599	0.0414558	0.0330356	PLA2G3/LGALS9/RAC2/DNASE1L3/VAMP8/FOXF1	6
GO:0070374	positive regulation of ERK1 and ERK2 cascade	13/478	215/18866	0.00341752	0.0414776	0.0330529	SLC30A10/CCN2/FGF10/F2R/LGALS9/ALKAL2/P2RY6/ACKR3/KDR/SERPINF2/MIR221/GCNT2/FGG	13
GO:0030111	regulation of Wnt signaling pathway	19/478	375/18866	0.0034539	0.0418	0.0333099	GPC5/LYPD6/ISL1/LGR5/FGF10/CAV1/SFRP1/NRARP/WNK2/DRAXIN/SHISA6/IGFBP6/RSPO1/RUNX1/LRP4/DKK1/PLPP3/RSPO3/TRABD2A	19
GO:2000826	regulation of heart morphogenesis	5/478	41/18866	0.00361285	0.0435998	0.0347441	ISL1/JAG1/FOXC1/GATA5/DKK1	5
GO:0060828	regulation of canonical Wnt signaling pathway	16/478	295/18866	0.00366421	0.0440948	0.0351385	GPC5/LYPD6/ISL1/LGR5/FGF10/CAV1/SFRP1/NRARP/WNK2/DRAXIN/SHISA6/IGFBP6/RSPO1/LRP4/DKK1/RSPO3	16
GO:0048015	phosphatidylinositol-mediated signaling	12/478	192/18866	0.00370186	0.0444213	0.0353988	PLCH1/BTN2A2/ZP3/IGF1/F2R/CEACAM1/KDR/KLF4/NTRK3/IL18/GPR143/PLCH2	12
GO:0071385	cellular response to glucocorticoid stimulus	6/478	59/18866	0.0037122	0.0444213	0.0353988	ISL1/NPAS4/FBXO32/SERPINF1/STC1/STAR	6
GO:0002683	negative regulation of immune system process	22/478	463/18866	0.00374922	0.0447385	0.0356515	INHBA/PADI2/BTN2A2/SFRP1/NRARP/A2M/HLX/PDE5A/MICB/IL33/SOX11/LGALS9/CEACAM1/CXCR2/RUNX1/NLRC5/TAL1/MMP28/MIR221/TNFRSF21/BANK1/FOXF1	22
GO:0031953	negative regulation of protein autophosphorylation	3/478	13/18866	0.00382486	0.0447635	0.0356714	CAV1/GFRA2/ENPP1	3
GO:0043568	positive regulation of insulin-like growth factor receptor signaling pathway	3/478	13/18866	0.00382486	0.0447635	0.0356714	IGFBP5/IGF1/IGFBP3	3
GO:0048934	peripheral nervous system neuron differentiation	3/478	13/18866	0.00382486	0.0447635	0.0356714	ISL1/ETV1/RUNX1	3
GO:0048935	peripheral nervous system neuron development	3/478	13/18866	0.00382486	0.0447635	0.0356714	ISL1/ETV1/RUNX1	3
GO:0051481	negative regulation of cytosolic calcium ion concentration	3/478	13/18866	0.00382486	0.0447635	0.0356714	SLC8A1/RYR3/KCNA5	3
GO:0072182	regulation of nephron tubule epithelial cell differentiation	3/478	13/18866	0.00382486	0.0447635	0.0356714	CD24/PAX8/PROM1	3
GO:2000052	positive regulation of non-canonical Wnt signaling pathway	3/478	13/18866	0.00382486	0.0447635	0.0356714	SFRP1/DKK1/RSPO3	3
GO:0035282	segmentation	8/478	100/18866	0.00389798	0.0453664	0.0361519	FZD5/SFRP1/NRARP/LFNG/FOXC1/CDX2/DKK1/FOXF1	8
GO:0034114	regulation of heterotypic cell-cell adhesion	4/478	26/18866	0.00390832	0.0453664	0.0361519	KLF4/MIR221/GCNT2/FGG	4
GO:0043567	regulation of insulin-like growth factor receptor signaling pathway	4/478	26/18866	0.00390832	0.0453664	0.0361519	IGFBP5/IGF1/IGFBP6/IGFBP3	4
GO:0055002	striated muscle cell development	11/478	169/18866	0.00394245	0.0456381	0.0363684	FHL2/ANKRD1/SLC8A1/IGF1/PGM5/SORBS2/SHOX2/CAPN3/COMP/TNNT3/RYR1	11
GO:0046006	regulation of activated T cell proliferation	5/478	42/18866	0.00401726	0.0463228	0.036914	BTN2A2/IGF1/CD24/LGALS9/IL18	5
GO:0051402	neuron apoptotic process	14/478	245/18866	0.00403414	0.0463228	0.036914	SLC30A10/PAK3/ISL1/EGLN3/SCN2A/PLA2G3/DRAXIN/F2R/DIO3/STAR/TOX3/TNFRSF21/CX3CR1/EPHA7	14
GO:0019229	regulation of vasoconstriction	6/478	60/18866	0.00403837	0.0463228	0.036914	CAV1/KCNA5/EDN3/F2R/GJA1/FGG	6
GO:0052547	regulation of peptidase activity	22/478	466/18866	0.00404509	0.0463228	0.036914	ITIH3/CCN2/EGLN3/CAV1/A2M/SPOCK3/PCSK1N/TNFRSF10A/F2R/WFDC1/ANOS1/LGALS9/SERPINF1/ANXA8/CASP10/SERPINE3/SERPINF2/KLF4/LXN/EPHA7/ANXA8L1/PCOLCE2	22
GO:0002791	regulation of peptide secretion	19/478	381/18866	0.00409739	0.0467959	0.037291	ISL1/BTN2A2/ANKRD1/SFRP1/IGF1/KCNS3/KCNA5/CADM1/IL33/F2R/EPHA5/VSNL1/DOC2B/SYT4/CELA2A/PAX8/GJA1/FGG/UCN	19
GO:0070252	actin-mediated cell contraction	9/478	123/18866	0.00411204	0.0468377	0.0373243	CAV1/KCNA5/FGF13/STC1/KCNE3/TNNT3/PDPN/PDE4B/GJA1	9
GO:0003151	outflow tract morphogenesis	7/478	80/18866	0.00414774	0.0471184	0.037548	ISL1/JAG1/FOXC1/SOX11/NPY1R/TGFBR3/RYR1	7
GO:0055074	calcium ion homeostasis	22/478	468/18866	0.00425298	0.0481854	0.0383983	JPH2/TGM2/CCKBR/CAV1/SLC8A1/RYR3/CD24/KCNA5/EDN3/F2R/CXCR2/CHRNA9/P2RY6/CEMIP/ACKR3/STC1/CAPN3/SLC8A2/TACR1/GJA1/CX3CR1/RYR1	22
GO:0007043	cell-cell junction assembly	10/478	147/18866	0.00430158	0.0484646	0.0386208	FZD5/CDH6/MPP7/CAV1/OCLN/CLDN19/RUNX1/CD9/CDH7/GJA1	10
GO:0055123	digestive system development	10/478	147/18866	0.00430158	0.0484646	0.0386208	CCKBR/FGF10/SFRP1/HLX/SOX11/SHOX2/GATA5/DAB1/CDX2/FOXF1	10
GO:0071241	cellular response to inorganic substance	13/478	221/18866	0.00431176	0.0484646	0.0386208	SLC30A10/RYR3/SYT13/SERPINF1/SYT4/STAR/CAPN3/PRKAA2/SMPD3/CPNE5/MT1E/MT2A/RYR1	13
GO:0002688	regulation of leukocyte chemotaxis	9/478	124/18866	0.00433731	0.0486235	0.0387474	PADI2/EDN3/LGALS9/CXCR2/IL6R/RAC2/MMP28/PGF/AIF1	9
GO:0048017	inositol lipid-mediated signaling	12/478	196/18866	0.00436498	0.0488052	0.0388922	PLCH1/BTN2A2/ZP3/IGF1/F2R/CEACAM1/KDR/KLF4/NTRK3/IL18/GPR143/PLCH2	12
GO:0043502	regulation of muscle adaptation	8/478	102/18866	0.00439768	0.0490421	0.039081	IGFBP5/IGF1/PDE5A/FBXO32/GATA5/KLF4/AIF1/TRIM63	8
GO:0030517	negative regulation of axon extension	5/478	43/18866	0.00445301	0.0494006	0.0393666	DRAXIN/SEMA3D/MAP2/SEMA6D/SEMA3E	5
GO:0086004	regulation of cardiac muscle cell contraction	5/478	43/18866	0.00445301	0.0494006	0.0393666	CAV1/FGF13/STC1/KCNE3/PDE4B	5
GO:0034698	response to gonadotropin	4/478	27/18866	0.00449753	0.0497648	0.0396569	INHBA/TGFBR3/STAR/PAX8	4
GO:0051216	cartilage development	12/478	197/18866	0.00454479	0.0501576	0.0399699	CCN2/BMPR1B/WNT2B/SHOX2/RUNX1/STC1/PRRX1/HAND1/COMP/OSR2/MGP/SMPD3	12
GO:0008406	gonad development	13/478	223/18866	0.00464865	0.0511711	0.0407776	GAS2/INHBA/RDH10/ZP3/SFRP1/LFNG/BMPR1B/MAMLD1/WNT2B/FOXC1/AMHR2/STAR/ADAMTS1	13
GO:0001823	mesonephros development	8/478	103/18866	0.00466529	0.051222	0.0408181	ADAMTS16/FGF10/SFRP1/WNT2B/FOXC1/OSR2/PAX8/PGF	8
GO:0071384	cellular response to corticosteroid stimulus	6/478	62/18866	0.00475364	0.0519158	0.041371	ISL1/NPAS4/FBXO32/SERPINF1/STC1/STAR	6
GO:0010649	regulation of cell communication by electrical coupling	3/478	14/18866	0.00477723	0.0519158	0.041371	CAV1/SLC8A1/GJA1	3
GO:0052803	imidazole-containing compound metabolic process	3/478	14/18866	0.00477723	0.0519158	0.041371	HNMT/FTCD/CARNS1	3
GO:0099550	trans-synaptic signaling, modulating synaptic transmission	3/478	14/18866	0.00477723	0.0519158	0.041371	F2R/GUCY1A1/SYT4	3
GO:0006195	purine nucleotide catabolic process	5/478	44/18866	0.00492138	0.052951	0.0421959	PDE2A/PDE5A/PDE7B/PDE1A/PDE4B	5
GO:0032965	regulation of collagen biosynthetic process	5/478	44/18866	0.00492138	0.052951	0.0421959	CCN2/ITGA2/F2R/SERPINF2/UCN	5
GO:0033003	regulation of mast cell activation	5/478	44/18866	0.00492138	0.052951	0.0421959	PLA2G3/LGALS9/RAC2/VAMP8/FOXF1	5
GO:0019933	cAMP-mediated signaling	12/478	199/18866	0.00492221	0.052951	0.0421959	LGR5/PDE2A/RIMS2/ADGRG6/ADGRL4/MRAP2/ADGRE5/EPHA5/KSR1/PDE7B/UCN/RASD2	12
GO:0032649	regulation of interferon-gamma production	8/478	104/18866	0.00494522	0.0530593	0.0422823	FZD5/INHBA/ISL1/ZP3/IL33/LGALS9/PDE4B/IL18	8
GO:0090263	positive regulation of canonical Wnt signaling pathway	10/478	150/18866	0.00495719	0.0530593	0.0422823	GPC5/LYPD6/LGR5/FGF10/CAV1/SFRP1/NRARP/WNK2/RSPO1/RSPO3	10
GO:0050863	regulation of T cell activation	17/478	332/18866	0.00496971	0.0530601	0.0422829	PAK3/BTN2A2/ZP3/CAV1/NRARP/IGF1/HLX/PDE5A/CD24/TESPA1/LGALS9/CEACAM1/RUNX1/RAC2/TNFRSF21/IL18/AIF1	17
GO:0045665	negative regulation of neuron differentiation	13/478	225/18866	0.0050064	0.0533182	0.0424886	ISL1/JAG1/DRAXIN/FGF13/SEMA3D/MAP2/DIO3/SEMA6D/SEMA3E/LRP4/DAB1/DKK1/EPHA7	13
GO:0048644	muscle organ morphogenesis	7/478	83/18866	0.00508256	0.0538599	0.0429203	ISL1/MYLK/ANKRD1/FOXC1/SHOX2/TGFBR3/HAND1	7
GO:0071277	cellular response to calcium ion	7/478	83/18866	0.00508256	0.0538599	0.0429203	RYR3/SYT13/SYT4/CAPN3/PRKAA2/CPNE5/RYR1	7
GO:1901654	response to ketone	12/478	200/18866	0.00512007	0.0541228	0.0431298	IGFBP7/CAV1/SFRP1/NPAS4/FBXO32/P2RY6/TGFBR3/SERPINF1/STAR/KLF4/PRKAA2/NTRK3	12
GO:0050886	endocrine process	7/478	84/18866	0.00542683	0.0571798	0.0455658	INHBA/EDN3/F2R/SERPINF2/GJA1/UCN/ENPEP	7
GO:1903169	regulation of calcium ion transmembrane transport	10/478	152/18866	0.00543611	0.0571798	0.0455658	JPH2/STAC/SLC8A1/F2R/P2RY6/CEMIP/KCNE3/CAPN3/TSPAN13/PDE4B	10
GO:0019233	sensory perception of pain	8/478	106/18866	0.0055435	0.0581658	0.0463515	MMP24/ITGA2/F2R/ACP3/NPY1R/LXN/SPX/KCND2	8
GO:0045137	development of primary sexual characteristics	13/478	229/18866	0.00578818	0.0594054	0.0473394	GAS2/INHBA/RDH10/ZP3/SFRP1/LFNG/BMPR1B/MAMLD1/WNT2B/FOXC1/AMHR2/STAR/ADAMTS1	13
GO:0110110	positive regulation of animal organ morphogenesis	7/478	85/18866	0.00578828	0.0594054	0.0473394	FGF10/JAG1/WNT2B/STOX1/GATA5/DKK1/PAX8	7
GO:0060401	cytosolic calcium ion transport	11/478	178/18866	0.00580452	0.0594054	0.0473394	JPH2/CCN2/CAV1/SLC8A1/RYR3/F2R/P2RY6/CEMIP/CAPN3/SLC8A2/RYR1	11
GO:0001958	endochondral ossification	4/478	29/18866	0.00584921	0.0594054	0.0473394	TMEM119/FOXC1/SMPD3/COL13A1	4
GO:0007263	nitric oxide mediated signal transduction	4/478	29/18866	0.00584921	0.0594054	0.0473394	DDAH1/GUCY1A2/PDE5A/GUCY1A1	4
GO:0036075	replacement ossification	4/478	29/18866	0.00584921	0.0594054	0.0473394	TMEM119/FOXC1/SMPD3/COL13A1	4
GO:0060351	cartilage development involved in endochondral bone morphogenesis	4/478	29/18866	0.00584921	0.0594054	0.0473394	SHOX2/STC1/COMP/SMPD3	4
GO:0001829	trophectodermal cell differentiation	3/478	15/18866	0.00586033	0.0594054	0.0473394	HAND1/CDX2/HOPX	3
GO:0001946	lymphangiogenesis	3/478	15/18866	0.00586033	0.0594054	0.0473394	FOXC1/CCBE1/PDPN	3
GO:0036376	sodium ion export across plasma membrane	3/478	15/18866	0.00586033	0.0594054	0.0473394	SLC8A1/ATP1A3/FXYD2	3
GO:0042574	retinal metabolic process	3/478	15/18866	0.00586033	0.0594054	0.0473394	RDH10/BCO2/ALDH1A3	3
GO:0048569	post-embryonic animal organ development	3/478	15/18866	0.00586033	0.0594054	0.0473394	FZD5/KLF4/MYO7A	3
GO:0072160	nephron tubule epithelial cell differentiation	3/478	15/18866	0.00586033	0.0594054	0.0473394	CD24/PAX8/PROM1	3
GO:2000095	regulation of Wnt signaling pathway, planar cell polarity pathway	3/478	15/18866	0.00586033	0.0594054	0.0473394	SFRP1/DKK1/RSPO3	3
GO:0010769	regulation of cell morphogenesis involved in differentiation	16/478	310/18866	0.00587082	0.0594054	0.0473394	PAK3/NRCAM/DRAXIN/FGF13/SEMA3D/MAP2/SEMA6D/SHOX2/SEMA3E/LRP4/DAB1/PDPN/NTRK3/FGG/POSTN/EPHA7	16
GO:0010038	response to metal ion	18/478	366/18866	0.00590248	0.059423	0.0473534	SLC30A10/KHK/CAV1/KCNMB1/RYR3/SYT13/SERPINF1/KCNIP2/SYT4/STAR/CAPN3/PRKAA2/SMPD3/CPNE5/MT1E/MT2A/FGG/RYR1	18
GO:0010977	negative regulation of neuron projection development	10/478	154/18866	0.00595048	0.059423	0.0473534	DRAXIN/FGF13/SEMA3D/MAP2/SEMA6D/SEMA3E/LRP4/DAB1/DKK1/EPHA7	10
GO:0017144	drug metabolic process	5/478	46/18866	0.00596104	0.059423	0.0473534	BCHE/CYP2E1/FMO1/FMO4/CYP2G1P	5
GO:0035987	endodermal cell differentiation	5/478	46/18866	0.00596104	0.059423	0.0473534	COL8A1/INHBA/ITGA4/COL12A1/DKK1	5
GO:0050798	activated T cell proliferation	5/478	46/18866	0.00596104	0.059423	0.0473534	BTN2A2/IGF1/CD24/LGALS9/IL18	5
GO:0050678	regulation of epithelial cell proliferation	19/478	395/18866	0.00599157	0.059423	0.0473534	ISL1/EPPK1/FGF10/CAV1/SFRP1/NRARP/ITGA4/ITGB3/IGF1/WFDC1/SOX11/CEACAM1/TGFBR3/SERPINF1/KDR/STOX1/OSR2/GJA1/PGF	19
GO:0006940	regulation of smooth muscle contraction	6/478	65/18866	0.00599538	0.059423	0.0473534	CAV1/ITGA2/F2R/GUCY1A1/TACR1/SPX	6
GO:0032729	positive regulation of interferon-gamma production	6/478	65/18866	0.00599538	0.059423	0.0473534	FZD5/ISL1/ZP3/LGALS9/PDE4B/IL18	6
GO:0097191	extrinsic apoptotic signaling pathway	13/478	230/18866	0.0059981	0.059423	0.0473534	INHBA/FGF10/CAV1/SFRP1/BMPR1B/EYA4/IGF1/IL33/TNFRSF10A/IL6R/ITGA6/MIR221/FGG	13
GO:0051051	negative regulation of transport	22/478	483/18866	0.0061139	0.0604297	0.0481556	SVIP/INHBA/BTN2A2/CAV1/SFRP1/ITGB3/WNK2/IL33/F2R/LGALS9/VSNL1/ENPP1/CEACAM1/STC1/SYT4/KCNE3/VAMP8/GJA1/FOXF1/UCN/SPX/PKIA	22
GO:0045445	myoblast differentiation	7/478	86/18866	0.00616743	0.060534	0.0482387	ISL1/JAG1/IGF1/RBM24/IGFBP3/CAPN3/IL18	7
GO:0002062	chondrocyte differentiation	8/478	108/18866	0.00619543	0.060534	0.0482387	CCN2/BMPR1B/WNT2B/SHOX2/RUNX1/COMP/OSR2/SMPD3	8
GO:0008593	regulation of Notch signaling pathway	8/478	108/18866	0.00619543	0.060534	0.0482387	GAS2/FGF10/JAG1/NRARP/LFNG/DLK1/GATA5/POSTN	8
GO:0003231	cardiac ventricle development	9/478	131/18866	0.00619549	0.060534	0.0482387	ISL1/PDE2A/JAG1/FOXC1/SOX11/TGFBR3/HAND1/PAX8/FOXF1	9
GO:0045667	regulation of osteoblast differentiation	9/478	131/18866	0.00619549	0.060534	0.0482387	IGFBP5/SFRP1/JAG1/BMPR1B/TMEM119/IGF1/SOX11/IL6R/SMOC1	9
GO:0070588	calcium ion transmembrane transport	16/478	312/18866	0.00623286	0.0607597	0.0484186	GPM6A/JPH2/STAC/SLC8A1/RYR3/F2R/CACNA2D4/CHRNA9/P2RY6/CEMIP/KCNE3/CAPN3/TSPAN13/PDE4B/SLC8A2/RYR1	16
GO:0045669	positive regulation of osteoblast differentiation	6/478	66/18866	0.00645738	0.0626616	0.0499342	JAG1/BMPR1B/TMEM119/IGF1/SOX11/IL6R	6
GO:0050922	negative regulation of chemotaxis	6/478	66/18866	0.00645738	0.0626616	0.0499342	PADI2/SEMA3D/SEMA6D/SEMA3E/MMP28/AIF1	6
GO:0042476	odontogenesis	9/478	132/18866	0.00650441	0.0628406	0.0500769	INHBA/FGF10/FOXC1/LRP4/ITGA6/ADAMTS5/HAND1/OSR2/SMPD3	9
GO:0022602	ovulation cycle process	5/478	47/18866	0.00653484	0.0628406	0.0500769	GAS2/INHBA/ZP3/BMPR1B/ADAMTS1	5
GO:0043303	mast cell degranulation	5/478	47/18866	0.00653484	0.0628406	0.0500769	PLA2G3/LGALS9/RAC2/VAMP8/FOXF1	5
GO:0045933	positive regulation of muscle contraction	5/478	47/18866	0.00653484	0.0628406	0.0500769	CCN2/ITGA2/F2R/UCN/SPX	5
GO:0008361	regulation of cell size	11/478	181/18866	0.00655938	0.0629346	0.0501517	NRCAM/AQP4/DRAXIN/FGF13/SEMA3D/MAP2/SEMA6D/SEMA3E/NTRK3/UCN/EPHA7	11
GO:0019934	cGMP-mediated signaling	4/478	30/18866	0.00661631	0.0633382	0.0504734	PDE2A/IRAG1/NPPB/RUNDC3A	4
GO:0007596	blood coagulation	17/478	343/18866	0.00681681	0.0651112	0.0518863	ADAMTS18/CAV1/ITGB3/A2M/ITGA2/F2R/ENTPD1/CEACAM1/P2RX6/ANXA8/SERPINF2/GATA5/COMP/CELA2A/CD9/PDPN/FGG	17
GO:0001894	tissue homeostasis	14/478	261/18866	0.00696879	0.0658939	0.05251	CCN2/ITGB3/INAVA/TMEM119/OCLN/SIGLEC15/FOXC1/F2R/RAC2/MUC2/LDB2/GCNT2/GJA1/PROM1	14
GO:0009798	axis specification	7/478	88/18866	0.0069809	0.0658939	0.05251	FZD5/FGF10/SFRP1/NRARP/STC1/ETS2/CDX2	7
GO:0032354	response to follicle-stimulating hormone	3/478	16/18866	0.00707858	0.0658939	0.05251	INHBA/TGFBR3/STAR	3
GO:0043116	negative regulation of vascular permeability	3/478	16/18866	0.00707858	0.0658939	0.05251	PDE2A/DDAH1/CEACAM1	3
GO:0048172	regulation of short-term neuronal synaptic plasticity	3/478	16/18866	0.00707858	0.0658939	0.05251	SHISA6/SYT4/SLC8A2	3
GO:0055119	relaxation of cardiac muscle	3/478	16/18866	0.00707858	0.0658939	0.05251	SLC8A1/PDE5A/PDE4B	3
GO:0060572	morphogenesis of an epithelial bud	3/478	16/18866	0.00707858	0.0658939	0.05251	RDH10/FGF10/WNT2B	3
GO:0071380	cellular response to prostaglandin E stimulus	3/478	16/18866	0.00707858	0.0658939	0.05251	SFRP1/P2RY6/PRKAA2	3
GO:0071599	otic vesicle development	3/478	16/18866	0.00707858	0.0658939	0.05251	FGF10/STOX1/PAX8	3
GO:0007519	skeletal muscle tissue development	10/478	158/18866	0.00709249	0.0658939	0.05251	ANKRD1/CAV1/MYOM2/HLX/RBM24/SOX11/SHOX2/NPHS1/VAMP5/RYR1	10
GO:0030203	glycosaminoglycan metabolic process	10/478	158/18866	0.00709249	0.0658939	0.05251	GPC5/ITIH3/CHST7/FOXC1/SPOCK3/CEMIP/SMPD3/HS3ST3B1/GCNT2/FMOD	10
GO:0060402	calcium ion transport into cytosol	10/478	158/18866	0.00709249	0.0658939	0.05251	JPH2/CAV1/SLC8A1/RYR3/F2R/P2RY6/CEMIP/CAPN3/SLC8A2/RYR1	10
GO:0030177	positive regulation of Wnt signaling pathway	11/478	183/18866	0.00710392	0.0658939	0.05251	GPC5/LYPD6/LGR5/FGF10/CAV1/SFRP1/NRARP/WNK2/RSPO1/DKK1/RSPO3	11
GO:1903039	positive regulation of leukocyte cell-cell adhesion	13/478	235/18866	0.00714057	0.0658939	0.05251	PAK3/BTN2A2/ZP3/CAV1/ITGA4/IGF1/HLX/CD24/TESPA1/LGALS9/RUNX1/IL18/AIF1	13
GO:0002279	mast cell activation involved in immune response	5/478	48/18866	0.00714624	0.0658939	0.05251	PLA2G3/LGALS9/RAC2/VAMP8/FOXF1	5
GO:1990573	potassium ion import across plasma membrane	5/478	48/18866	0.00714624	0.0658939	0.05251	KCNJ13/KCNJ6/WNK2/ATP1A3/FXYD2	5
GO:0032652	regulation of interleukin-1 production	8/478	111/18866	0.0072804	0.0666978	0.0531506	FZD5/ISL1/INAVA/IGF1/F2R/LGALS9/CEACAM1/CX3CR1	8
GO:0042303	molting cycle	8/478	111/18866	0.0072804	0.0666978	0.0531506	IGFBP5/INHBA/LGR5/FGF10/KRT17/LRP4/DKK1/LDB2	8
GO:0042633	hair cycle	8/478	111/18866	0.0072804	0.0666978	0.0531506	IGFBP5/INHBA/LGR5/FGF10/KRT17/LRP4/DKK1/LDB2	8
GO:0007416	synapse assembly	11/478	184/18866	0.0073891	0.0675002	0.05379	GPM6A/FZD5/NRCAM/THBS2/FGF13/NPAS4/LRP4/DKK1/NTRK3/SRPX2/EPHA7	11
GO:0010644	cell communication by electrical coupling	4/478	31/18866	0.00744721	0.0675002	0.05379	CAV1/SLC8A1/ATP1A3/GJA1	4
GO:0050974	detection of mechanical stimulus involved in sensory perception	4/478	31/18866	0.00744721	0.0675002	0.05379	PIEZO2/ITGA2/PDZD7/CHRNA9	4
GO:0086011	membrane repolarization during action potential	4/478	31/18866	0.00744721	0.0675002	0.05379	CAV1/KCNA5/KCNIP2/KCNE3	4
GO:0090075	relaxation of muscle	4/478	31/18866	0.00744721	0.0675002	0.05379	SLC8A1/PDE5A/GUCY1A1/PDE4B	4
GO:0052548	regulation of endopeptidase activity	20/478	434/18866	0.00771333	0.0697639	0.0555939	ITIH3/CCN2/EGLN3/A2M/SPOCK3/PCSK1N/TNFRSF10A/F2R/WFDC1/ANOS1/LGALS9/SERPINF1/ANXA8/CASP10/SERPINE3/SERPINF2/KLF4/LXN/EPHA7/ANXA8L1	20
GO:0010712	regulation of collagen metabolic process	5/478	49/18866	0.00779647	0.0700695	0.0558375	CCN2/ITGA2/F2R/SERPINF2/UCN	5
GO:0061383	trabecula morphogenesis	5/478	49/18866	0.00779647	0.0700695	0.0558375	FHL2/SFRP1/ADGRG6/TGFBR3/ADAMTS1	5
GO:1900087	positive regulation of G1/S transition of mitotic cell cycle	5/478	49/18866	0.00779647	0.0700695	0.0558375	FGF10/KCNA5/ADAMTS1/MIR221/AIF1	5
GO:0007599	hemostasis	17/478	348/18866	0.00782264	0.0701567	0.055907	ADAMTS18/CAV1/ITGB3/A2M/ITGA2/F2R/ENTPD1/CEACAM1/P2RX6/ANXA8/SERPINF2/GATA5/COMP/CELA2A/CD9/PDPN/FGG	17
GO:0042698	ovulation cycle	6/478	69/18866	0.00799834	0.0715818	0.0570426	GAS2/INHBA/ZP3/BMPR1B/SERPINF1/ADAMTS1	6
GO:0050817	coagulation	17/478	349/18866	0.00803746	0.0717811	0.0572014	ADAMTS18/CAV1/ITGB3/A2M/ITGA2/F2R/ENTPD1/CEACAM1/P2RX6/ANXA8/SERPINF2/GATA5/COMP/CELA2A/CD9/PDPN/FGG	17
GO:0042552	myelination	9/478	137/18866	0.00823011	0.0730124	0.0581826	TSPAN2/ADGRG6/SCN2A/LGI4/PLLP/CD9/TNFRSF21/NTRK3/ITGAX	9
GO:0090276	regulation of peptide hormone secretion	12/478	213/18866	0.00831617	0.0730124	0.0581826	ISL1/SFRP1/KCNS3/KCNA5/EPHA5/VSNL1/DOC2B/CELA2A/PAX8/GJA1/FGG/UCN	12
GO:0002063	chondrocyte development	4/478	32/18866	0.00834398	0.0730124	0.0581826	BMPR1B/SHOX2/COMP/SMPD3	4
GO:0010743	regulation of macrophage derived foam cell differentiation	4/478	32/18866	0.00834398	0.0730124	0.0581826	ITGB3/PLA2G3/ALOX15B/IL18	4
GO:0034694	response to prostaglandin	4/478	32/18866	0.00834398	0.0730124	0.0581826	SFRP1/P2RY6/TGFBR3/PRKAA2	4
GO:0048730	epidermis morphogenesis	4/478	32/18866	0.00834398	0.0730124	0.0581826	IGFBP5/FGF10/KRT17/KLF4	4
GO:0050869	negative regulation of B cell activation	4/478	32/18866	0.00834398	0.0730124	0.0581826	INHBA/SFRP1/TNFRSF21/BANK1	4
GO:0051385	response to mineralocorticoid	4/478	32/18866	0.00834398	0.0730124	0.0581826	CCN2/NPAS4/STAR/NTRK3	4
GO:0070570	regulation of neuron projection regeneration	4/478	32/18866	0.00834398	0.0730124	0.0581826	PRRX1/KLF4/MIR221/NTRK3	4
GO:0097306	cellular response to alcohol	7/478	91/18866	0.00834672	0.0730124	0.0581826	INHBA/SFRP1/KCNMB1/NPAS4/P2RY6/KLF4/PRKAA2	7
GO:0003128	heart field specification	3/478	17/18866	0.00843577	0.0734548	0.0585351	ISL1/GATA5/DKK1	3
GO:0031000	response to caffeine	3/478	17/18866	0.00843577	0.0734548	0.0585351	SLC8A1/RYR3/RYR1	3
GO:0070663	regulation of leukocyte proliferation	13/478	240/18866	0.00844903	0.0734548	0.0585351	BTN2A2/ZP3/FGF10/IGF1/PDE5A/CD24/IL33/SOX11/LGALS9/RAC2/TNFRSF21/IL18/AIF1	13
GO:0030195	negative regulation of blood coagulation	5/478	50/18866	0.00848669	0.0736216	0.0586681	ADAMTS18/CEACAM1/SERPINF2/CD9/FGG	5
GO:0003279	cardiac septum development	8/478	114/18866	0.00850278	0.0736216	0.0586681	ISL1/PDE2A/JAG1/SOX11/TGFBR3/HAND1/PAX8/CRELD1	8
GO:0045666	positive regulation of neuron differentiation	18/478	380/18866	0.0085515	0.0738933	0.0588845	PAK3/NRCAM/CNTN1/ANKRD1/RIMS2/PLA2G3/SOX11/ALKAL2/SHOX2/SERPINF1/SYT4/ITGA6/ALK/DAB1/DKK1/MIR221/CPNE5/NTRK3	18
GO:0050870	positive regulation of T cell activation	12/478	214/18866	0.00861509	0.0742921	0.0592024	PAK3/BTN2A2/ZP3/CAV1/IGF1/HLX/CD24/TESPA1/LGALS9/RUNX1/IL18/AIF1	12
GO:0050708	regulation of protein secretion	17/478	352/18866	0.00871049	0.074963	0.059737	ISL1/BTN2A2/ANKRD1/SFRP1/IGF1/KCNS3/KCNA5/CADM1/IL33/F2R/EPHA5/VSNL1/DOC2B/SYT4/CELA2A/GJA1/FGG	17
GO:0006023	aminoglycan biosynthetic process	8/478	115/18866	0.00894252	0.0764963	0.0609589	GPC5/B3GALT2/CHST7/CEMIP/SMPD3/HS3ST3B1/GCNT2/FMOD	8
GO:0031623	receptor internalization	8/478	115/18866	0.00894252	0.0764963	0.0609589	CAV1/ITGB3/CEACAM1/CXCR2/RSPO1/ACKR3/DKK1/CD9	8
GO:0032609	interferon-gamma production	8/478	115/18866	0.00894252	0.0764963	0.0609589	FZD5/INHBA/ISL1/ZP3/IL33/LGALS9/PDE4B/IL18	8
GO:0007272	ensheathment of neurons	9/478	139/18866	0.00901019	0.0767668	0.0611745	TSPAN2/ADGRG6/SCN2A/LGI4/PLLP/CD9/TNFRSF21/NTRK3/ITGAX	9
GO:0008366	axon ensheathment	9/478	139/18866	0.00901019	0.0767668	0.0611745	TSPAN2/ADGRG6/SCN2A/LGI4/PLLP/CD9/TNFRSF21/NTRK3/ITGAX	9
GO:0035690	cellular response to drug	6/478	71/18866	0.0091623	0.0779069	0.062083	PPP1R14A/ANKRD1/PDE2A/PRKAA2/PDE4B/MT2A	6
GO:0038084	vascular endothelial growth factor signaling pathway	5/478	51/18866	0.00921808	0.0780696	0.0622126	CADM4/FOXC1/CCBE1/KDR/PGF	5
GO:0072523	purine-containing compound catabolic process	5/478	51/18866	0.00921808	0.0780696	0.0622126	PDE2A/PDE5A/PDE7B/PDE1A/PDE4B	5
GO:0045920	negative regulation of exocytosis	4/478	33/18866	0.00930861	0.0786799	0.062699	LGALS9/CEACAM1/SYT4/FOXF1	4
GO:0072080	nephron tubule development	7/478	93/18866	0.00936036	0.0789606	0.0629227	ADAMTS16/JAG1/WNT2B/CD24/PAX8/PGF/PROM1	7
GO:0097553	calcium ion transmembrane import into cytosol	9/478	140/18866	0.00942062	0.0793119	0.0632026	JPH2/SLC8A1/RYR3/F2R/P2RY6/CEMIP/CAPN3/SLC8A2/RYR1	9
GO:0048732	gland development	20/478	443/18866	0.00954117	0.0801684	0.0638851	IGFBP5/ISL1/TGM2/CCKBR/FGF10/LAMA1/CAV1/SFRP1/NRG3/FOXC1/HLX/ITGA2/CEACAM1/TGFBR3/SERPINF1/ALOX15B/LBH/PAX8/ALDH1A3/FOXF1	20
GO:0019226	transmission of nerve impulse	6/478	72/18866	0.00978749	0.0820762	0.0654054	NRCAM/SCN2A/ITGA2/CLDN19/NTRK3/KCND2	6
GO:0032656	regulation of interleukin-13 production	3/478	18/18866	0.00993516	0.0828254	0.0660025	IL33/LGALS9/TNFRSF21	3
GO:0060192	negative regulation of lipase activity	3/478	18/18866	0.00993516	0.0828254	0.0660025	ANXA8/ANGPTL4/ANXA8L1	3
GO:0071371	cellular response to gonadotropin stimulus	3/478	18/18866	0.00993516	0.0828254	0.0660025	INHBA/STAR/PAX8	3
GO:2000677	regulation of transcription regulatory region DNA binding	5/478	52/18866	0.00999176	0.0831346	0.0662488	IGF1/FOXC1/SOX11/KLF4/HAND1	5
GO:0009952	anterior/posterior pattern specification	12/478	219/18866	0.0102376	0.0848487	0.0676148	FZD5/SFRP1/NRARP/LFNG/HES6/WNT2B/FOXC1/TSHZ1/ETS2/CDX2/DKK1/FOXF1	12
GO:0050670	regulation of lymphocyte proliferation	12/478	219/18866	0.0102376	0.0848487	0.0676148	BTN2A2/ZP3/FGF10/IGF1/PDE5A/CD24/SOX11/LGALS9/RAC2/TNFRSF21/IL18/AIF1	12
GO:0042129	regulation of T cell proliferation	10/478	167/18866	0.0102788	0.0849002	0.0676558	BTN2A2/ZP3/IGF1/PDE5A/CD24/LGALS9/RAC2/TNFRSF21/IL18/AIF1	10
GO:0007292	female gamete generation	9/478	142/18866	0.0102837	0.0849002	0.0676558	GAS2/INHBA/LGR5/ZP3/BMPR1B/IGF1/PDE5A/ADAMTS1/DIAPH2	9
GO:0045907	positive regulation of vasoconstriction	4/478	34/18866	0.010343	0.0849038	0.0676587	CAV1/F2R/GJA1/FGG	4
GO:0061384	heart trabecula morphogenesis	4/478	34/18866	0.010343	0.0849038	0.0676587	FHL2/ADGRG6/TGFBR3/ADAMTS1	4
GO:0050868	negative regulation of T cell activation	8/478	118/18866	0.0103638	0.0849038	0.0676587	BTN2A2/NRARP/HLX/PDE5A/LGALS9/CEACAM1/RUNX1/TNFRSF21	8
GO:0051209	release of sequestered calcium ion into cytosol	8/478	118/18866	0.0103638	0.0849038	0.0676587	JPH2/SLC8A1/RYR3/F2R/P2RY6/CEMIP/CAPN3/RYR1	8
GO:0045927	positive regulation of growth	14/478	274/18866	0.0104352	0.0850474	0.0677731	ZP3/RIMS2/SFRP1/KRT17/LGI1/IGF1/HLX/DIO3/TGFBR3/SYT4/CAPN3/CPNE5/NTRK3/UCN	14
GO:0001819	positive regulation of cytokine production	20/478	447/18866	0.0104584	0.0850474	0.0677731	FZD5/ISL1/ZP3/INAVA/CADM1/IL33/F2R/CCBE1/LGALS9/IL6R/SPON2/RUNX1/SERPINF2/PDE4B/AFAP1L2/IFIH1/IL18/UCN/AIF1/NFAM1	20
GO:0070167	regulation of biomineral tissue development	7/478	95/18866	0.0104612	0.0850474	0.0677731	SLC8A1/BMPR1B/TMEM119/ENPP1/COMP/OSR2/MGP	7
GO:0110149	regulation of biomineralization	7/478	95/18866	0.0104612	0.0850474	0.0677731	SLC8A1/BMPR1B/TMEM119/ENPP1/COMP/OSR2/MGP	7
GO:0045931	positive regulation of mitotic cell cycle	10/478	168/18866	0.0106908	0.0865836	0.0689973	FGF10/IGF1/KCNA5/EDN3/STOX1/TAL1/ADAMTS1/MIR221/SMPD3/AIF1	10
GO:0060538	skeletal muscle organ development	10/478	168/18866	0.0106908	0.0865836	0.0689973	ANKRD1/CAV1/MYOM2/HLX/RBM24/SOX11/SHOX2/NPHS1/VAMP5/RYR1	10
GO:0070997	neuron death	17/478	360/18866	0.0107278	0.0867185	0.0691048	SLC30A10/PAK3/ISL1/EGLN3/SCN2A/PLA2G3/DRAXIN/F2R/DIO3/SERPINF1/STAR/TOX3/DKK1/TNFRSF21/UCN/CX3CR1/EPHA7	17
GO:0032964	collagen biosynthetic process	5/478	53/18866	0.0108088	0.0868786	0.0692324	CCN2/ITGA2/F2R/SERPINF2/UCN	5
GO:0048168	regulation of neuronal synaptic plasticity	5/478	53/18866	0.0108088	0.0868786	0.0692324	SHISA6/CAMK2A/SYT4/STAR/SLC8A2	5
GO:0071320	cellular response to cAMP	5/478	53/18866	0.0108088	0.0868786	0.0692324	IGFBP5/PDE2A/SLC8A1/STC1/STAR	5
GO:0051283	negative regulation of sequestering of calcium ion	8/478	119/18866	0.0108729	0.0872288	0.0695114	JPH2/SLC8A1/RYR3/F2R/P2RY6/CEMIP/CAPN3/RYR1	8
GO:0032944	regulation of mononuclear cell proliferation	12/478	221/18866	0.0109492	0.0876757	0.0698676	BTN2A2/ZP3/FGF10/IGF1/PDE5A/CD24/SOX11/LGALS9/RAC2/TNFRSF21/IL18/AIF1	12
GO:0002690	positive regulation of leukocyte chemotaxis	7/478	96/18866	0.0110456	0.0882822	0.0703509	EDN3/LGALS9/CXCR2/IL6R/RAC2/PGF/AIF1	7
GO:0022898	regulation of transmembrane transporter activity	14/478	276/18866	0.0110711	0.0883203	0.0703812	JPH2/STAC/CAV1/FHL1/WNK2/FGF13/SHISA6/P2RY6/KCNIP2/KCNE3/FXYD2/PDE4B/GJA1/LRRC38	14
GO:2001259	positive regulation of cation channel activity	6/478	74/18866	0.0111279	0.0886076	0.0706102	JPH2/STAC/P2RY6/KCNIP2/KCNE3/LRRC38	6
GO:0046434	organophosphate catabolic process	9/478	144/18866	0.0112049	0.089054	0.070966	PDE2A/PDE5A/ENPP1/ENTPD3/ENPP2/PDE7B/PDE1A/SMPD3/PDE4B	9
GO:0050867	positive regulation of cell activation	19/478	421/18866	0.011385	0.0903169	0.0719724	PAK3/BTN2A2/ZP3/CCN2/FGF10/CAV1/PLA2G3/IGF1/HLX/CD24/TESPA1/IL33/LGALS9/RUNX1/CAPN3/PDPN/VAMP8/IL18/AIF1	19
GO:0110111	negative regulation of animal organ morphogenesis	4/478	35/18866	0.0114489	0.0906551	0.0722419	FOXC1/CEACAM1/DIO3/PAX8	4
GO:0010744	positive regulation of macrophage derived foam cell differentiation	3/478	19/18866	0.0115795	0.0909219	0.0724544	PLA2G3/ALOX15B/IL18	3
GO:0045956	positive regulation of calcium ion-dependent exocytosis	3/478	19/18866	0.0115795	0.0909219	0.0724544	ZP3/DOC2B/SYT4	3
GO:0097623	potassium ion export across plasma membrane	3/478	19/18866	0.0115795	0.0909219	0.0724544	KCNA5/KCNIP2/KCNE3	3
GO:2000696	regulation of epithelial cell differentiation involved in kidney development	3/478	19/18866	0.0115795	0.0909219	0.0724544	CD24/PAX8/PROM1	3
GO:0030516	regulation of axon extension	7/478	97/18866	0.0116534	0.0909219	0.0724544	NRCAM/DRAXIN/SEMA3D/MAP2/SEMA6D/SEMA3E/NTRK3	7
GO:0032651	regulation of interleukin-1 beta production	7/478	97/18866	0.0116534	0.0909219	0.0724544	FZD5/ISL1/INAVA/IGF1/F2R/LGALS9/CX3CR1	7
GO:0098659	inorganic cation import across plasma membrane	7/478	97/18866	0.0116534	0.0909219	0.0724544	KCNJ13/KCNJ6/SLC8A1/WNK2/ATP1A3/FXYD2/SLC8A2	7
GO:0099587	inorganic ion import across plasma membrane	7/478	97/18866	0.0116534	0.0909219	0.0724544	KCNJ13/KCNJ6/SLC8A1/WNK2/ATP1A3/FXYD2/SLC8A2	7
GO:0007612	learning	9/478	145/18866	0.0116881	0.0909396	0.0724685	NRGN/BCHE/FGF13/NPAS4/LRRN4/DKK1/SLC8A2/UCN/C1QL1	9
GO:0002699	positive regulation of immune effector process	12/478	223/18866	0.0116983	0.0909396	0.0724685	FZD5/ZP3/PLA2G3/HLX/CADM1/IL33/LGALS9/SPON2/RAC2/VAMP8/IL18/FOXF1	12
GO:0048844	artery morphogenesis	6/478	75/18866	0.0118446	0.09186	0.073202	MYLK/JAG1/FOXC1/PRRX1/COMP/FOXF1	6
GO:0042110	T cell activation	21/478	483/18866	0.0119383	0.09186	0.073202	FZD5/PAK3/BTN2A2/ZP3/CAV1/NRARP/LFNG/IGF1/HLX/PDE5A/MICB/CD24/TESPA1/LGALS9/CEACAM1/CD7/RUNX1/RAC2/TNFRSF21/IL18/AIF1	21
GO:0007613	memory	8/478	121/18866	0.0119461	0.09186	0.073202	SCN2A/FGF13/NPAS4/LRRN4/SERPINF1/SYT4/SLC8A2/CX3CR1	8
GO:0032612	interleukin-1 production	8/478	121/18866	0.0119461	0.09186	0.073202	FZD5/ISL1/INAVA/IGF1/F2R/LGALS9/CEACAM1/CX3CR1	8
GO:0051282	regulation of sequestering of calcium ion	8/478	121/18866	0.0119461	0.09186	0.073202	JPH2/SLC8A1/RYR3/F2R/P2RY6/CEMIP/CAPN3/RYR1	8
GO:0120254	olefinic compound metabolic process	8/478	121/18866	0.0119461	0.09186	0.073202	RDH10/CYP2E1/PTGS1/ALOX15B/STAR/BCO2/ALDH1A3/CYP2G1P	8
GO:0030856	regulation of epithelial cell differentiation	10/478	171/18866	0.0120023	0.0921258	0.0734138	CAV1/JAG1/FOXC1/CD24/CEACAM1/RUNX1/ALOX15B/PAX8/AJAP1/PROM1	10
GO:0048010	vascular endothelial growth factor receptor signaling pathway	7/478	98/18866	0.0122849	0.0941254	0.0750073	CADM4/FGF10/ITGB3/FOXC1/ELMO1/KDR/PGF	7
GO:0007548	sex differentiation	14/478	280/18866	0.0124336	0.0950935	0.0757787	GAS2/INHBA/RDH10/ZP3/FGF10/SFRP1/LFNG/BMPR1B/MAMLD1/WNT2B/FOXC1/AMHR2/STAR/ADAMTS1	14
GO:0002244	hematopoietic progenitor cell differentiation	10/478	172/18866	0.0124654	0.095119	0.0757991	INHBA/SFRP1/STON2/FOXC1/DACT2/RUNX1/RBM47/KDR/TAL1/SMPD3	10
GO:0010811	positive regulation of cell-substrate adhesion	8/478	122/18866	0.012511	0.095119	0.0757991	COL8A1/COL26A1/SFRP1/FBLN2/ITGA6/KDR/FGG/FOXF1	8
GO:0001706	endoderm formation	5/478	55/18866	0.0125775	0.095119	0.0757991	COL8A1/INHBA/ITGA4/COL12A1/DKK1	5
GO:0002931	response to ischemia	5/478	55/18866	0.0125775	0.095119	0.0757991	CAV1/CAMK2A/SLC8A2/GJA1/CX3CR1	5
GO:0045620	negative regulation of lymphocyte differentiation	5/478	55/18866	0.0125775	0.095119	0.0757991	INHBA/SFRP1/NRARP/HLX/RUNX1	5
GO:0050819	negative regulation of coagulation	5/478	55/18866	0.0125775	0.095119	0.0757991	ADAMTS18/CEACAM1/SERPINF2/CD9/FGG	5
GO:0033555	multicellular organismal response to stress	6/478	76/18866	0.0125932	0.095119	0.0757991	LYPD1/ASIC4/SLC6A2/TACR1/GJA1/UCN	6
GO:0051896	regulation of protein kinase B signaling	13/478	253/18866	0.0127415	0.0960688	0.0765559	IGFBP5/BTN2A2/FGF10/RAC2/STOX1/KLF4/MIR221/NTRK3/BANK1/GCNT2/IL18/RASD2/CX3CR1	13
GO:0010717	regulation of epithelial to mesenchymal transition	7/478	99/18866	0.0129408	0.0972345	0.0774848	ISL1/SFRP1/JAG1/FOXC1/MIR221/PDPN/GCNT2	7
GO:0050954	sensory perception of mechanical stimulus	10/478	173/18866	0.0129418	0.0972345	0.0774848	COCH/PIEZO2/EYA4/ITGA2/OTOGL/PDZD7/CHRNA9/CEMIP/MYO7A/UCN	10
GO:0031644	regulation of nervous system process	9/478	148/18866	0.0132311	0.0992331	0.0790775	RIMS2/SHISA6/ITGA2/F2R/ACP3/TNFRSF21/SLC8A2/ITGAX/SPX	9
GO:0003215	cardiac right ventricle morphogenesis	3/478	20/18866	0.0133709	0.0994327	0.0792366	ISL1/JAG1/HAND1	3
GO:0036303	lymph vessel morphogenesis	3/478	20/18866	0.0133709	0.0994327	0.0792366	FOXC1/CCBE1/PDPN	3
GO:0042474	middle ear morphogenesis	3/478	20/18866	0.0133709	0.0994327	0.0792366	TSHZ1/PRRX1/OSR2	3
GO:0051412	response to corticosterone	3/478	20/18866	0.0133709	0.0994327	0.0792366	NPAS4/STAR/NTRK3	3
GO:0070830	bicellular tight junction assembly	6/478	77/18866	0.0133744	0.0994327	0.0792366	FZD5/MPP7/OCLN/CLDN19/RUNX1/GJA1	6
GO:0035725	sodium ion transmembrane transport	10/478	174/18866	0.0134317	0.099685	0.0794376	SLC8A1/WNK2/SCN2A/FGF13/ASIC4/ATP1A3/SLC6A2/SLC34A2/FXYD2/SLC8A2	10
GO:0001755	neural crest cell migration	5/478	56/18866	0.0135311	0.0997277	0.0794716	ISL1/SEMA3D/EDN3/SEMA6D/SEMA3E	5
GO:0086065	cell communication involved in cardiac conduction	5/478	56/18866	0.0135311	0.0997277	0.0794716	CAV1/SLC8A1/KCNA5/ATP1A3/GJA1	5
GO:0090183	regulation of kidney development	5/478	56/18866	0.0135311	0.0997277	0.0794716	WNT2B/CD24/IL6R/PAX8/PROM1	5
GO:1903307	positive regulation of regulated secretory pathway	5/478	56/18866	0.0135311	0.0997277	0.0794716	ZP3/PLA2G3/DOC2B/SYT4/VAMP8	5
GO:0006721	terpenoid metabolic process	8/478	124/18866	0.0136993	0.100446	0.0800439	GPC5/RDH10/CYP2E1/STAR/BCO2/ALDH1A3/AKR1B10/PLB1	8
GO:0022612	gland morphogenesis	8/478	124/18866	0.0136993	0.100446	0.0800439	IGFBP5/TGM2/FGF10/LAMA1/CAV1/SFRP1/NRG3/CEACAM1	8
GO:0051208	sequestering of calcium ion	8/478	124/18866	0.0136993	0.100446	0.0800439	JPH2/SLC8A1/RYR3/F2R/P2RY6/CEMIP/CAPN3/RYR1	8
GO:0014074	response to purine-containing compound	9/478	149/18866	0.0137775	0.100846	0.0803628	IGFBP5/PDE2A/SLC8A1/RYR3/P2RX6/P2RY6/STC1/STAR/RYR1	9
GO:0032941	secretion by tissue	4/478	37/18866	0.0138821	0.101437	0.0808337	FGF10/SYTL2/VAMP8/UCN	4
GO:0043900	regulation of multi-organism process	6/478	78/18866	0.0141888	0.103501	0.0824784	INHBA/ZP3/IGF1/PDE5A/GJA1/PLB1	6
GO:0043500	muscle adaptation	8/478	125/18866	0.0143234	0.103977	0.0828577	IGFBP5/IGF1/PDE5A/FBXO32/GATA5/KLF4/AIF1/TRIM63	8
GO:0048593	camera-type eye morphogenesis	8/478	125/18866	0.0143234	0.103977	0.0828577	COL8A1/FZD5/JAG1/WNT2B/SOX11/DIO3/ALDH1A3/PROM1	8
GO:0010522	regulation of calcium ion transport into cytosol	7/478	101/18866	0.0143273	0.103977	0.0828577	JPH2/CAV1/SLC8A1/F2R/P2RY6/CEMIP/CAPN3	7
GO:0009306	protein secretion	20/478	462/18866	0.0145462	0.105386	0.0839807	ISL1/BTN2A2/ANKRD1/RIMS2/SFRP1/IGF1/KCNS3/KCNA5/CADM1/IL33/F2R/EPHA5/VSNL1/DOC2B/SYT4/COMP/CELA2A/GJA1/FGG/CTAGE3P	20
GO:0098657	import into cell	12/478	230/18866	0.0146344	0.105845	0.0843462	KCNJ13/KCNJ6/ITGA4/SLC8A1/ITGB3/WNK2/SLC1A6/ATP1A3/SLC6A2/FXYD2/SLC8A2/SPX	12
GO:0010951	negative regulation of endopeptidase activity	13/478	258/18866	0.01478	0.106716	0.0850408	ITIH3/A2M/SPOCK3/PCSK1N/WFDC1/ANOS1/SERPINF1/ANXA8/SERPINE3/SERPINF2/KLF4/LXN/ANXA8L1	13
GO:0035592	establishment of protein localization to extracellular region	20/478	463/18866	0.0148582	0.1071	0.0853462	ISL1/BTN2A2/ANKRD1/RIMS2/SFRP1/IGF1/KCNS3/KCNA5/CADM1/IL33/F2R/EPHA5/VSNL1/DOC2B/SYT4/COMP/CELA2A/GJA1/FGG/CTAGE3P	20
GO:0016331	morphogenesis of embryonic epithelium	9/478	151/18866	0.0149204	0.107293	0.0855	RDH10/FGF10/GRHL3/SFRP1/WNT2B/SOX11/HAND1/PAX8/ALDH1A3	9
GO:0042246	tissue regeneration	6/478	79/18866	0.0150372	0.107293	0.0855	EPPK1/FGF10/IGF1/CAPN3/CD9/POSTN	6
GO:0071260	cellular response to mechanical stimulus	6/478	79/18866	0.0150372	0.107293	0.0855	PIEZO2/ANKRD1/PDE2A/ITGA2/TNFRSF10A/GJA1	6
GO:0120192	tight junction assembly	6/478	79/18866	0.0150372	0.107293	0.0855	FZD5/MPP7/OCLN/CLDN19/RUNX1/GJA1	6
GO:0060840	artery development	7/478	102/18866	0.015059	0.107293	0.0855	MYLK/PDE2A/JAG1/FOXC1/PRRX1/COMP/FOXF1	7
GO:0001649	osteoblast differentiation	12/478	231/18866	0.0150958	0.107293	0.0855	IGFBP5/FHL2/SFRP1/JAG1/BMPR1B/TMEM119/IGF1/SOX11/IL6R/SHOX2/IGFBP3/SMOC1	12
GO:0090130	tissue migration	17/478	374/18866	0.0151346	0.107293	0.0855	EPPK1/FGF10/ACTA2/ACTG2/ITGB3/ITGA2/CCBE1/CEACAM1/SERPINF1/STC1/ENPP2/KDR/KLF4/MIR221/PLPP3/SRPX2/FOXF1	17
GO:1903708	positive regulation of hemopoiesis	11/478	204/18866	0.0151952	0.107293	0.0855	INHBA/BTN2A2/JAG1/FOXC1/HLX/TESPA1/LGALS9/RUNX1/TAL1/MIR221/IL18	11
GO:0010742	macrophage derived foam cell differentiation	4/478	38/18866	0.0152124	0.107293	0.0855	ITGB3/PLA2G3/ALOX15B/IL18	4
GO:0014912	negative regulation of smooth muscle cell migration	4/478	38/18866	0.0152124	0.107293	0.0855	IGFBP5/SEMA6D/IGFBP3/AIF1	4
GO:0048009	insulin-like growth factor receptor signaling pathway	4/478	38/18866	0.0152124	0.107293	0.0855	IGFBP5/IGF1/IGFBP6/IGFBP3	4
GO:0090077	foam cell differentiation	4/478	38/18866	0.0152124	0.107293	0.0855	ITGB3/PLA2G3/ALOX15B/IL18	4
GO:1903523	negative regulation of blood circulation	4/478	38/18866	0.0152124	0.107293	0.0855	PDE5A/F2R/KCNE3/SPX	4
GO:0001502	cartilage condensation	3/478	21/18866	0.0153112	0.107633	0.0857716	CCN2/BMPR1B/MGP	3
GO:0030728	ovulation	3/478	21/18866	0.0153112	0.107633	0.0857716	GAS2/INHBA/ADAMTS1	3
GO:0014066	regulation of phosphatidylinositol 3-kinase signaling	8/478	127/18866	0.0156332	0.109356	0.087144	BTN2A2/IGF1/F2R/CEACAM1/KDR/KLF4/NTRK3/IL18	8
GO:0030326	embryonic limb morphogenesis	8/478	127/18866	0.0156332	0.109356	0.087144	RDH10/SHOX2/FREM2/LRP4/SP9/PRRX1/DKK1/OSR2	8
GO:0035113	embryonic appendage morphogenesis	8/478	127/18866	0.0156332	0.109356	0.087144	RDH10/SHOX2/FREM2/LRP4/SP9/PRRX1/DKK1/OSR2	8
GO:0007611	learning or memory	13/478	260/18866	0.0156618	0.109376	0.0871601	NRGN/SCN2A/BCHE/FGF13/NPAS4/LRRN4/SERPINF1/SYT4/DKK1/SLC8A2/UCN/CX3CR1/C1QL1	13
GO:1901890	positive regulation of cell junction assembly	7/478	103/18866	0.0158168	0.110278	0.0878789	CAV1/SFRP1/THBS2/CLDN19/KDR/NTRK3/SRPX2	7
GO:0071383	cellular response to steroid hormone stimulus	11/478	206/18866	0.0162272	0.112954	0.0900117	ISL1/PADI2/SFRP1/NPAS4/FBXO32/RUNX1/SERPINF1/STC1/ATP1A3/STAR/LBH	11
GO:0072089	stem cell proliferation	8/478	128/18866	0.0163197	0.113413	0.090377	WNT2B/FGF13/HHIP/SOX11/RUNX1/MIR221/GJA1/CX3CR1	8
GO:0010976	positive regulation of neuron projection development	14/478	290/18866	0.0164107	0.113859	0.0907331	PAK3/CNTN1/ANKRD1/RIMS2/PLA2G3/ALKAL2/SHOX2/SERPINF1/SYT4/ITGA6/ALK/MIR221/CPNE5/NTRK3	14
GO:0097305	response to alcohol	12/478	234/18866	0.0165463	0.114198	0.0910026	IGFBP7/INHBA/SFRP1/KCNMB1/NPAS4/CYP2E1/P2RY6/TGFBR3/STAR/KLF4/PRKAA2/NTRK3	12
GO:0007200	phospholipase C-activating G protein-coupled receptor signaling pathway	7/478	104/18866	0.0166014	0.114198	0.0910026	TGM2/CCKBR/F2R/CXCR2/P2RY6/TACR1/CX3CR1	7
GO:0043279	response to alkaloid	7/478	104/18866	0.0166014	0.114198	0.0910026	SLC8A1/HNMT/BCHE/RYR3/STAR/AIF1/RYR1	7
GO:0001662	behavioral fear response	4/478	39/18866	0.0166203	0.114198	0.0910026	LYPD1/ASIC4/GJA1/UCN	4
GO:0001825	blastocyst formation	4/478	39/18866	0.0166203	0.114198	0.0910026	ZP3/HAND1/CDX2/HOPX	4
GO:1901021	positive regulation of calcium ion transmembrane transporter activity	4/478	39/18866	0.0166203	0.114198	0.0910026	JPH2/STAC/P2RY6/KCNE3	4
GO:0031102	neuron projection regeneration	5/478	59/18866	0.016681	0.11443	0.0911877	ISL1/PRRX1/KLF4/MIR221/NTRK3	5
GO:0034284	response to monosaccharide	11/478	207/18866	0.0167625	0.114805	0.0914862	KHK/CCN2/SLC8A1/ITGA2/EPHA5/VSNL1/SERPINF1/STAR/PRKAA2/MIR221/GJA1	11
GO:0051279	regulation of release of sequestered calcium ion into cytosol	6/478	81/18866	0.0168383	0.115078	0.0917039	JPH2/SLC8A1/F2R/P2RY6/CEMIP/CAPN3	6
GO:0032409	regulation of transporter activity	14/478	291/18866	0.0168565	0.115078	0.0917039	JPH2/STAC/CAV1/FHL1/WNK2/FGF13/SHISA6/P2RY6/KCNIP2/KCNE3/FXYD2/PDE4B/GJA1/LRRC38	14
GO:0001505	regulation of neurotransmitter levels	12/478	235/18866	0.0170524	0.116044	0.0924737	RIMS2/ITGB3/HNMT/MOXD1/SLC1A6/CHAT/SLC18A3/CAMK2A/PPFIA4/DOC2B/SYT4/SLC6A2	12
GO:0045444	fat cell differentiation	12/478	235/18866	0.0170524	0.116044	0.0924737	LRRC8C/PTPRQ/FGF10/SFRP1/JAG1/ENPP1/ZADH2/EBF2/ITGA6/KLF4/STEAP4/MEDAG	12
GO:0071692	protein localization to extracellular region	20/478	470/18866	0.0171921	0.116559	0.0928841	ISL1/BTN2A2/ANKRD1/RIMS2/SFRP1/IGF1/KCNS3/KCNA5/CADM1/IL33/F2R/EPHA5/VSNL1/DOC2B/SYT4/COMP/CELA2A/GJA1/FGG/CTAGE3P	20
GO:0045619	regulation of lymphocyte differentiation	10/478	181/18866	0.0172602	0.116559	0.0928841	INHBA/BTN2A2/SFRP1/NRARP/HLX/TESPA1/LGALS9/RUNX1/IL18/NFAM1	10
GO:0002313	mature B cell differentiation involved in immune response	3/478	22/18866	0.0174017	0.116559	0.0928841	ITM2A/LFNG/DOCK10	3
GO:0007398	ectoderm development	3/478	22/18866	0.0174017	0.116559	0.0928841	GRHL3/ETS2/ITGA6	3
GO:0009190	cyclic nucleotide biosynthetic process	3/478	22/18866	0.0174017	0.116559	0.0928841	GUCY1A2/NPPB/GUCY1A1	3
GO:0030859	polarized epithelial cell differentiation	3/478	22/18866	0.0174017	0.116559	0.0928841	LAMA1/AJAP1/FOXF1	3
GO:0044342	type B pancreatic cell proliferation	3/478	22/18866	0.0174017	0.116559	0.0928841	IGFBP5/SFRP1/IGFBP3	3
GO:0052652	cyclic purine nucleotide metabolic process	3/478	22/18866	0.0174017	0.116559	0.0928841	GUCY1A2/NPPB/GUCY1A1	3
GO:0055093	response to hyperoxia	3/478	22/18866	0.0174017	0.116559	0.0928841	CAV1/KCNA5/PDPN	3
GO:0071379	cellular response to prostaglandin stimulus	3/478	22/18866	0.0174017	0.116559	0.0928841	SFRP1/P2RY6/PRKAA2	3
GO:0120193	tight junction organization	6/478	82/18866	0.0177922	0.118869	0.094725	FZD5/MPP7/OCLN/CLDN19/RUNX1/GJA1	6
GO:0043388	positive regulation of DNA binding	5/478	60/18866	0.0178303	0.118869	0.094725	ISL1/IGF1/FOXC1/ITGA2/KLF4	5
GO:1902808	positive regulation of cell cycle G1/S phase transition	5/478	60/18866	0.0178303	0.118869	0.094725	FGF10/KCNA5/ADAMTS1/MIR221/AIF1	5
GO:0032412	regulation of ion transmembrane transporter activity	13/478	265/18866	0.0180417	0.119407	0.0951535	JPH2/STAC/CAV1/FHL1/WNK2/FGF13/SHISA6/P2RY6/KCNIP2/KCNE3/FXYD2/PDE4B/LRRC38	13
GO:0008360	regulation of cell shape	9/478	156/18866	0.0180814	0.119407	0.0951535	GAS2/CDC42EP3/COCH/PALMD/SEMA3E/RHOU/RAC2/KDR/PDPN	9
GO:0048592	eye morphogenesis	9/478	156/18866	0.0180814	0.119407	0.0951535	COL8A1/FZD5/JAG1/WNT2B/SOX11/DIO3/MYO7A/ALDH1A3/PROM1	9
GO:0001990	regulation of systemic arterial blood pressure by hormone	4/478	40/18866	0.0181072	0.119407	0.0951535	EDN3/F2R/SERPINF2/ENPEP	4
GO:0002209	behavioral defense response	4/478	40/18866	0.0181072	0.119407	0.0951535	LYPD1/ASIC4/GJA1/UCN	4
GO:0030501	positive regulation of bone mineralization	4/478	40/18866	0.0181072	0.119407	0.0951535	SLC8A1/BMPR1B/TMEM119/OSR2	4
GO:0043902	positive regulation of multi-organism process	4/478	40/18866	0.0181072	0.119407	0.0951535	INHBA/ZP3/PDE5A/PLB1	4
GO:0007218	neuropeptide signaling pathway	7/478	106/18866	0.0182523	0.119807	0.0954728	NPY6R/PCSK1N/NPPB/NPY1R/CYSLTR2/UCN/GPR143	7
GO:0032414	positive regulation of ion transmembrane transporter activity	7/478	106/18866	0.0182523	0.119807	0.0954728	JPH2/STAC/WNK2/P2RY6/KCNIP2/KCNE3/LRRC38	7
GO:0032611	interleukin-1 beta production	7/478	106/18866	0.0182523	0.119807	0.0954728	FZD5/ISL1/INAVA/IGF1/F2R/LGALS9/CX3CR1	7
GO:0032535	regulation of cellular component size	17/478	383/18866	0.0186397	0.122162	0.0973491	CDC42EP3/PAK3/NRCAM/SPTB/TMSB15A/AQP4/DRAXIN/FGF13/SEMA3D/MAP2/SEMA6D/SEMA3E/NPHS1/NTRK3/UCN/KANK4/EPHA7	17
GO:0001570	vasculogenesis	6/478	83/18866	0.0187826	0.12272	0.0977943	CAV1/CEACAM1/ACKR3/TGFBR3/KDR/FOXF1	6
GO:2000243	positive regulation of reproductive process	6/478	83/18866	0.0187826	0.12272	0.0977943	INHBA/ZP3/LFNG/PDE5A/TACR1/PLB1	6
GO:0001933	negative regulation of protein phosphorylation	19/478	444/18866	0.0188816	0.123179	0.0981595	CADM4/PTPRQ/BTN2A2/CAV1/SFRP1/SLC8A1/WNK2/OCLN/GFRA2/ENPP1/CEACAM1/CHRNA9/IGFBP3/KLF4/DKK1/MIR221/PLPP3/NTRK3/PKIA	19
GO:0045576	mast cell activation	5/478	61/18866	0.0190308	0.123246	0.0982128	PLA2G3/LGALS9/RAC2/VAMP8/FOXF1	5
GO:0046888	negative regulation of hormone secretion	5/478	61/18866	0.0190308	0.123246	0.0982128	INHBA/SFRP1/VSNL1/GJA1/UCN	5
GO:1902041	regulation of extrinsic apoptotic signaling pathway via death domain receptors	5/478	61/18866	0.0190308	0.123246	0.0982128	SFRP1/BMPR1B/TNFRSF10A/MIR221/FGG	5
GO:0002703	regulation of leukocyte mediated immunity	11/478	211/18866	0.0190365	0.123246	0.0982128	FZD5/ZP3/PLA2G3/CADM1/LGALS9/CEACAM1/RAC2/DNASE1L3/VAMP8/IL18/FOXF1	11
GO:0050679	positive regulation of epithelial cell proliferation	11/478	211/18866	0.0190365	0.123246	0.0982128	FGF10/SFRP1/NRARP/ITGA4/ITGB3/IGF1/SOX11/KDR/STOX1/OSR2/PGF	11
GO:0034404	nucleobase-containing small molecule biosynthetic process	7/478	107/18866	0.0191196	0.123408	0.0983425	PDE2A/PDE5A/ENPP1/ENTPD3/PDE7B/PDE1A/PDE4B	7
GO:2001237	negative regulation of extrinsic apoptotic signaling pathway	7/478	107/18866	0.0191196	0.123408	0.0983425	FGF10/EYA4/IGF1/TNFRSF10A/ITGA6/MIR221/FGG	7
GO:0030168	platelet activation	9/478	158/18866	0.0194731	0.125092	0.0996844	ADAMTS18/ITGB3/F2R/CEACAM1/COMP/CELA2A/CD9/PDPN/FGG	9
GO:0048791	calcium ion-regulated exocytosis of neurotransmitter	3/478	23/18866	0.0196433	0.125092	0.0996844	RIMS2/DOC2B/SYT4	3
GO:0060445	branching involved in salivary gland morphogenesis	3/478	23/18866	0.0196433	0.125092	0.0996844	TGM2/FGF10/LAMA1	3
GO:0060547	negative regulation of necrotic cell death	3/478	23/18866	0.0196433	0.125092	0.0996844	CAV1/MIR221/UCN	3
GO:0097150	neuronal stem cell population maintenance	3/478	23/18866	0.0196433	0.125092	0.0996844	MMP24/JAG1/PRRX1	3
GO:1903861	positive regulation of dendrite extension	3/478	23/18866	0.0196433	0.125092	0.0996844	RIMS2/SYT4/CPNE5	3
GO:2000050	regulation of non-canonical Wnt signaling pathway	3/478	23/18866	0.0196433	0.125092	0.0996844	SFRP1/DKK1/RSPO3	3
GO:0042596	fear response	4/478	41/18866	0.0196741	0.125092	0.0996844	LYPD1/ASIC4/GJA1/UCN	4
GO:0048286	lung alveolus development	4/478	41/18866	0.0196741	0.125092	0.0996844	IGFBP5/FGF10/SMPD3/FOXF1	4
GO:0050913	sensory perception of bitter taste	4/478	41/18866	0.0196741	0.125092	0.0996844	REEP2/TAS2R3/TAS2R4/TAS2R50	4
GO:2001257	regulation of cation channel activity	10/478	185/18866	0.0197807	0.125582	0.100075	JPH2/STAC/CAV1/FGF13/SHISA6/P2RY6/KCNIP2/KCNE3/PDE4B/LRRC38	10
GO:0006024	glycosaminoglycan biosynthetic process	7/478	108/18866	0.0200154	0.126695	0.100961	GPC5/CHST7/CEMIP/SMPD3/HS3ST3B1/GCNT2/FMOD	7
GO:0032526	response to retinoic acid	7/478	108/18866	0.0200154	0.126695	0.100961	IGFBP7/MICB/SERPINF1/KLF4/DKK1/NTRK3/GJA1	7
GO:0051092	positive regulation of NF-kappaB transcription factor activity	9/478	159/18866	0.0201973	0.127657	0.101728	RTKN2/CAV1/LGALS9/CAMK2A/RPS6KA5/ALK/CAPN3/IL18/CX3CR1	9
GO:0006814	sodium ion transport	12/478	241/18866	0.0203377	0.128353	0.102283	CNTN1/SLC8A1/WNK2/SCN2A/SLC38A4/FGF13/ASIC4/ATP1A3/SLC6A2/SLC34A2/FXYD2/SLC8A2	12
GO:0051091	positive regulation of DNA-binding transcription factor activity	13/478	270/18866	0.0206854	0.130355	0.103878	RTKN2/CAV1/BEX1/EPHA5/LGALS9/CAMK2A/RPS6KA5/ALK/CAPN3/PLPP3/IL18/CX3CR1/NFAM1	13
GO:0043297	apical junction assembly	6/478	85/18866	0.0208749	0.131137	0.104502	FZD5/MPP7/OCLN/CLDN19/RUNX1/GJA1	6
GO:0043523	regulation of neuron apoptotic process	11/478	214/18866	0.0208865	0.131137	0.104502	SLC30A10/PAK3/ISL1/EGLN3/PLA2G3/DRAXIN/F2R/STAR/TOX3/CX3CR1/EPHA7	11
GO:0046683	response to organophosphorus	8/478	134/18866	0.0209019	0.131137	0.104502	IGFBP5/PDE2A/SLC8A1/RYR3/P2RX6/P2RY6/STC1/STAR	8
GO:0021510	spinal cord development	7/478	109/18866	0.02094	0.131183	0.104538	ISL1/PLXDC1/DRAXIN/SOX11/TAL1/DAB1/MDGA2	7
GO:0048639	positive regulation of developmental growth	10/478	187/18866	0.0211374	0.132225	0.105369	ZP3/RIMS2/IGF1/HLX/DIO3/TGFBR3/SYT4/CAPN3/CPNE5/NTRK3	10
GO:0009268	response to pH	4/478	42/18866	0.0213222	0.132991	0.105979	INSRR/SERPINF1/GJA1/SST	4
GO:0071470	cellular response to osmotic stress	4/478	42/18866	0.0213222	0.132991	0.105979	LRRC8C/MYLK/SCN2A/CAPN3	4
GO:0046530	photoreceptor cell differentiation	5/478	63/18866	0.0215882	0.134257	0.106987	DCX/DIO3/MYO7A/PCARE/PROM1	5
GO:0055008	cardiac muscle tissue morphogenesis	5/478	63/18866	0.0215882	0.134257	0.106987	ISL1/ANKRD1/FOXC1/TGFBR3/HAND1	5
GO:0003158	endothelium development	8/478	135/18866	0.021746	0.135038	0.10761	PDE2A/JAG1/CEACAM1/STC1/KDR/PDPN/GJA1/ITGAX	8
GO:0010466	negative regulation of peptidase activity	13/478	272/18866	0.0218204	0.135038	0.10761	ITIH3/A2M/SPOCK3/PCSK1N/WFDC1/ANOS1/SERPINF1/ANXA8/SERPINE3/SERPINF2/KLF4/LXN/ANXA8L1	13
GO:0010632	regulation of epithelial cell migration	14/478	301/18866	0.0218379	0.135038	0.10761	EPPK1/FGF10/ITGB3/ITGA2/CCBE1/CEACAM1/SERPINF1/STC1/ENPP2/KDR/KLF4/MIR221/PLPP3/SRPX2	14
GO:0031345	negative regulation of cell projection organization	10/478	188/18866	0.0218406	0.135038	0.10761	DRAXIN/FGF13/SEMA3D/MAP2/SEMA6D/SEMA3E/LRP4/DAB1/DKK1/EPHA7	10
GO:0008589	regulation of smoothened signaling pathway	6/478	86/18866	0.0219779	0.135073	0.107638	FGF10/SFRP1/HHIP/ENPP1/SHOX2/PRRX1	6
GO:0042509	regulation of tyrosine phosphorylation of STAT protein	6/478	86/18866	0.0219779	0.135073	0.107638	ISL1/CAV1/IGF1/IL6R/MIR221/IL18	6
GO:0070664	negative regulation of leukocyte proliferation	6/478	86/18866	0.0219779	0.135073	0.107638	BTN2A2/PDE5A/IL33/SOX11/LGALS9/TNFRSF21	6
GO:0032753	positive regulation of interleukin-4 production	3/478	24/18866	0.0220365	0.135073	0.107638	ZP3/IL33/LGALS9	3
GO:0062009	secondary palate development	3/478	24/18866	0.0220365	0.135073	0.107638	SOX11/TSHZ1/TGFBR3	3
GO:0098743	cell aggregation	3/478	24/18866	0.0220365	0.135073	0.107638	CCN2/BMPR1B/MGP	3
GO:0051651	maintenance of location in cell	11/478	216/18866	0.0221913	0.135826	0.108238	JPH2/CAV1/TMSB15A/SLC8A1/RYR3/F2R/P2RY6/CEMIP/CAPN3/GJA1/RYR1	11
GO:0042326	negative regulation of phosphorylation	20/478	484/18866	0.0227125	0.138817	0.110621	INHBA/CADM4/PTPRQ/BTN2A2/CAV1/SFRP1/SLC8A1/WNK2/OCLN/GFRA2/ENPP1/CEACAM1/CHRNA9/IGFBP3/KLF4/DKK1/MIR221/PLPP3/NTRK3/PKIA	20
GO:0030166	proteoglycan biosynthetic process	5/478	64/18866	0.0229467	0.139504	0.111169	GAL3ST3/BMPR1B/IGF1/CHST7/HS3ST3B1	5
GO:0001953	negative regulation of cell-matrix adhesion	4/478	43/18866	0.0230524	0.139504	0.111169	JAG1/SEMA3E/POSTN/AJAP1	4
GO:0010470	regulation of gastrulation	4/478	43/18866	0.0230524	0.139504	0.111169	KLF4/DKK1/MIR221/GJA1	4
GO:0017158	regulation of calcium ion-dependent exocytosis	4/478	43/18866	0.0230524	0.139504	0.111169	ZP3/SYT13/DOC2B/SYT4	4
GO:0040019	positive regulation of embryonic development	4/478	43/18866	0.0230524	0.139504	0.111169	IGF1/WNT2B/STOX1/GJA1	4
GO:0048013	ephrin receptor signaling pathway	6/478	87/18866	0.0231196	0.139504	0.111169	PAK3/EPHA5/EPHA10/EPHA6/NTRK3/EPHA7	6
GO:1904705	regulation of vascular associated smooth muscle cell proliferation	6/478	87/18866	0.0231196	0.139504	0.111169	IGFBP5/IGF1/P2RY6/ADAMTS1/MIR221/GJA1	6
GO:1990874	vascular associated smooth muscle cell proliferation	6/478	87/18866	0.0231196	0.139504	0.111169	IGFBP5/IGF1/P2RY6/ADAMTS1/MIR221/GJA1	6
GO:2001057	reactive nitrogen species metabolic process	6/478	87/18866	0.0231196	0.139504	0.111169	MTARC1/CAV1/DDAH1/KLF4/AIF1/CX3CR1	6
GO:0050769	positive regulation of neurogenesis	20/478	485/18866	0.0231536	0.139511	0.111174	PAK3/NRCAM/CNTN1/ANKRD1/RIMS2/PLA2G3/SOX11/ALKAL2/SHOX2/SERPINF1/SYT4/ITGA6/STAR/ALK/DAB1/DKK1/MIR221/CPNE5/NTRK3/CX3CR1	20
GO:0031214	biomineral tissue development	9/478	163/18866	0.0232892	0.139933	0.11151	SLC8A1/BMPR1B/TMEM119/IGF1/ENPP1/COMP/OSR2/MGP/SMPD3	9
GO:0110148	biomineralization	9/478	163/18866	0.0232892	0.139933	0.11151	SLC8A1/BMPR1B/TMEM119/IGF1/ENPP1/COMP/OSR2/MGP/SMPD3	9
GO:0005976	polysaccharide metabolic process	7/478	112/18866	0.0238912	0.143347	0.114231	KHK/B3GALT2/GAL3ST3/IGF1/CHST7/ENPP1/SMPD3	7
GO:0035265	organ growth	10/478	191/18866	0.0240522	0.14411	0.11484	FGF10/IGF1/FOXC1/HLX/SORBS2/TGFBR3/STC1/COMP/SMPD3/GJA1	10
GO:0001764	neuron migration	9/478	164/18866	0.0241123	0.144267	0.114965	GPM6A/DCX/NRCAM/NRG3/FGF13/CAMK2A/DAB1/GFRA3/NTRK3	9
GO:0017156	calcium-ion regulated exocytosis	5/478	65/18866	0.0243593	0.145037	0.115578	ZP3/RIMS2/SYT13/DOC2B/SYT4	5
GO:0002053	positive regulation of mesenchymal cell proliferation	3/478	25/18866	0.0245814	0.145037	0.115578	SHOX2/PRRX1/FOXF1	3
GO:0003071	renal system process involved in regulation of systemic arterial blood pressure	3/478	25/18866	0.0245814	0.145037	0.115578	F2R/SERPINF2/GJA1	3
GO:0045992	negative regulation of embryonic development	3/478	25/18866	0.0245814	0.145037	0.115578	NRARP/LFNG/DKK1	3
GO:0060571	morphogenesis of an epithelial fold	3/478	25/18866	0.0245814	0.145037	0.115578	RDH10/FGF10/WNT2B	3
GO:0062149	detection of stimulus involved in sensory perception of pain	3/478	25/18866	0.0245814	0.145037	0.115578	MMP24/ITGA2/LXN	3
GO:0097164	ammonium ion metabolic process	3/478	25/18866	0.0245814	0.145037	0.115578	CHDH/HNMT/BCHE	3
GO:1903859	regulation of dendrite extension	3/478	25/18866	0.0245814	0.145037	0.115578	RIMS2/SYT4/CPNE5	3
GO:1904385	cellular response to angiotensin	3/478	25/18866	0.0245814	0.145037	0.115578	SLC30A10/CAV1/CAMK2A	3
GO:2000679	positive regulation of transcription regulatory region DNA binding	3/478	25/18866	0.0245814	0.145037	0.115578	IGF1/FOXC1/KLF4	3
GO:0032881	regulation of polysaccharide metabolic process	4/478	44/18866	0.0248655	0.145239	0.115739	KHK/IGF1/ENPP1/SMPD3	4
GO:0044060	regulation of endocrine process	4/478	44/18866	0.0248655	0.145239	0.115739	INHBA/F2R/GJA1/UCN	4
GO:0002887	negative regulation of myeloid leukocyte mediated immunity	2/478	10/18866	0.0251952	0.145239	0.115739	LGALS9/FOXF1	2
GO:0003129	heart induction	2/478	10/18866	0.0251952	0.145239	0.115739	GATA5/DKK1	2
GO:0003211	cardiac ventricle formation	2/478	10/18866	0.0251952	0.145239	0.115739	SOX11/HAND1	2
GO:0006971	hypotonic response	2/478	10/18866	0.0251952	0.145239	0.115739	MYLK/ITGA2	2
GO:0008300	isoprenoid catabolic process	2/478	10/18866	0.0251952	0.145239	0.115739	BCO2/AKR1B10	2
GO:0042541	hemoglobin biosynthetic process	2/478	10/18866	0.0251952	0.145239	0.115739	INHBA/KLF4	2
GO:0044557	relaxation of smooth muscle	2/478	10/18866	0.0251952	0.145239	0.115739	SLC8A1/GUCY1A1	2
GO:0045988	negative regulation of striated muscle contraction	2/478	10/18866	0.0251952	0.145239	0.115739	PDE5A/KCNE3	2
GO:0048755	branching morphogenesis of a nerve	2/478	10/18866	0.0251952	0.145239	0.115739	SHOX2/EPHA7	2
GO:0061303	cornea development in camera-type eye	2/478	10/18866	0.0251952	0.145239	0.115739	WNT2B/SOX11	2
GO:0070314	G1 to G0 transition	2/478	10/18866	0.0251952	0.145239	0.115739	CAPN3/SMPD3	2
GO:0071600	otic vesicle morphogenesis	2/478	10/18866	0.0251952	0.145239	0.115739	FGF10/STOX1	2
GO:0120252	hydrocarbon metabolic process	2/478	10/18866	0.0251952	0.145239	0.115739	CYP2E1/BCO2	2
GO:1904338	regulation of dopaminergic neuron differentiation	2/478	10/18866	0.0251952	0.145239	0.115739	SFRP1/DKK1	2
GO:1904672	regulation of somatic stem cell population maintenance	2/478	10/18866	0.0251952	0.145239	0.115739	LBH/PAX8	2
GO:0042063	gliogenesis	14/478	307/18866	0.025315	0.145732	0.116132	TSPAN2/FGF10/MMP24/ADGRG6/IL33/SOX11/LGI4/TAL1/DAB1/MIR221/CD9/TNFRSF21/NTRK3/CX3CR1	14
GO:0007260	tyrosine phosphorylation of STAT protein	6/478	89/18866	0.0255211	0.146523	0.116762	ISL1/CAV1/IGF1/IL6R/MIR221/IL18	6
GO:0055006	cardiac cell development	6/478	89/18866	0.0255211	0.146523	0.116762	FHL2/JAG1/SLC8A1/IGF1/SORBS2/TGFBR3	6
GO:0002793	positive regulation of peptide secretion	10/478	193/18866	0.0256136	0.146856	0.117027	ISL1/ANKRD1/IGF1/CADM1/IL33/VSNL1/DOC2B/GJA1/FGG/UCN	10
GO:0009247	glycolipid biosynthetic process	5/478	66/18866	0.0258267	0.14768	0.117684	B3GALT2/GAL3ST3/PGAP4/ST8SIA4/ST6GALNAC5	5
GO:1901016	regulation of potassium ion transmembrane transporter activity	5/478	66/18866	0.0258267	0.14768	0.117684	CAV1/FHL1/KCNIP2/KCNE3/LRRC38	5
GO:0016101	diterpenoid metabolic process	7/478	114/18866	0.0260104	0.148332	0.118204	GPC5/RDH10/STAR/BCO2/ALDH1A3/AKR1B10/PLB1	7
GO:0032411	positive regulation of transporter activity	7/478	114/18866	0.0260104	0.148332	0.118204	JPH2/STAC/WNK2/P2RY6/KCNIP2/KCNE3/LRRC38	7
GO:0019722	calcium-mediated signaling	11/478	222/18866	0.026464	0.150717	0.120104	JPH2/FHL2/SLC8A1/IGF1/CXCR2/P2RY6/ACKR3/KDR/SLC8A2/GPR143/CX3CR1	11
GO:0014047	glutamate secretion	4/478	45/18866	0.0267623	0.151114	0.120421	SLC1A6/PPFIA4/SYT4/GJA1	4
GO:0032924	activin receptor signaling pathway	4/478	45/18866	0.0267623	0.151114	0.120421	INHBA/FGF10/DACT2/AMHR2	4
GO:0060443	mammary gland morphogenesis	4/478	45/18866	0.0267623	0.151114	0.120421	IGFBP5/FGF10/CAV1/NRG3	4
GO:1904646	cellular response to amyloid-beta	4/478	45/18866	0.0267623	0.151114	0.120421	ITGA4/IGF1/ATP1A3/GJA1	4
GO:0006029	proteoglycan metabolic process	6/478	90/18866	0.0267818	0.151114	0.120421	GAL3ST3/BMPR1B/IGF1/CHST7/SPOCK3/HS3ST3B1	6
GO:0046427	positive regulation of receptor signaling pathway via JAK-STAT	6/478	90/18866	0.0267818	0.151114	0.120421	ISL1/IGF1/F2R/IL6R/MIR221/IL18	6
GO:0042098	T cell proliferation	10/478	195/18866	0.0272464	0.151114	0.120421	BTN2A2/ZP3/IGF1/PDE5A/CD24/LGALS9/RAC2/TNFRSF21/IL18/AIF1	10
GO:0001945	lymph vessel development	3/478	26/18866	0.0272779	0.151114	0.120421	FOXC1/CCBE1/PDPN	3
GO:0003081	regulation of systemic arterial blood pressure by renin-angiotensin	3/478	26/18866	0.0272779	0.151114	0.120421	F2R/SERPINF2/ENPEP	3
GO:0006688	glycosphingolipid biosynthetic process	3/478	26/18866	0.0272779	0.151114	0.120421	B3GALT2/ST8SIA4/ST6GALNAC5	3
GO:0030318	melanocyte differentiation	3/478	26/18866	0.0272779	0.151114	0.120421	EDN3/ENPP1/LRMDA	3
GO:0033233	regulation of protein sumoylation	3/478	26/18866	0.0272779	0.151114	0.120421	CAPN3/FSCB/RASD2	3
GO:0042104	positive regulation of activated T cell proliferation	3/478	26/18866	0.0272779	0.151114	0.120421	IGF1/CD24/IL18	3
GO:0042737	drug catabolic process	3/478	26/18866	0.0272779	0.151114	0.120421	CYP2E1/FMO4/CYP2G1P	3
GO:0048843	negative regulation of axon extension involved in axon guidance	3/478	26/18866	0.0272779	0.151114	0.120421	SEMA3D/SEMA6D/SEMA3E	3
GO:0060074	synapse maturation	3/478	26/18866	0.0272779	0.151114	0.120421	IGSF21/SEZ6/CX3CR1	3
GO:0060561	apoptotic process involved in morphogenesis	3/478	26/18866	0.0272779	0.151114	0.120421	FZD5/FOXC1/PAX8	3
GO:0071425	hematopoietic stem cell proliferation	3/478	26/18866	0.0272779	0.151114	0.120421	WNT2B/RUNX1/MIR221	3
GO:1904754	positive regulation of vascular associated smooth muscle cell migration	3/478	26/18866	0.0272779	0.151114	0.120421	IGFBP5/ADAMTS1/MIR221	3
GO:0009581	detection of external stimulus	8/478	141/18866	0.0273214	0.151114	0.120421	PIEZO2/MMP24/ITGA2/PDZD7/CACNA2D4/CHRNA9/FOXF1/LXN	8
GO:0032355	response to estradiol	8/478	141/18866	0.0273214	0.151114	0.120421	CCN2/FGF10/SFRP1/ITGA2/WFDC1/GJA1/POSTN/UCN	8
GO:0009166	nucleotide catabolic process	5/478	67/18866	0.0273495	0.151114	0.120421	PDE2A/PDE5A/PDE7B/PDE1A/PDE4B	5
GO:0050918	positive chemotaxis	5/478	67/18866	0.0273495	0.151114	0.120421	FGF10/ITGA2/KDR/NTRK3/PGF	5
GO:0071560	cellular response to transforming growth factor beta stimulus	12/478	252/18866	0.027551	0.151972	0.121104	ANKRD1/PDE2A/CAV1/SFRP1/SOX11/TGFBR3/AMHR2/STAR/GCNT2/POSTN/FMOD/CX3CR1	12
GO:0071772	response to BMP	9/478	168/18866	0.0276118	0.151972	0.121104	SFRP1/BMPR1B/SOX11/TGFBR3/AMHR2/GATA5/COMP/DKK1/SMPD3	9
GO:0071773	cellular response to BMP stimulus	9/478	168/18866	0.0276118	0.151972	0.121104	SFRP1/BMPR1B/SOX11/TGFBR3/AMHR2/GATA5/COMP/DKK1/SMPD3	9
GO:0034103	regulation of tissue remodeling	6/478	91/18866	0.0280831	0.153415	0.122254	SFRP1/ITGB3/TMEM119/SIGLEC15/CEACAM1/IL18	6
GO:0042475	odontogenesis of dentin-containing tooth	6/478	91/18866	0.0280831	0.153415	0.122254	FGF10/FOXC1/LRP4/ITGA6/HAND1/SMPD3	6
GO:0046849	bone remodeling	6/478	91/18866	0.0280831	0.153415	0.122254	SFRP1/ITGB3/TMEM119/SIGLEC15/RAC2/GJA1	6
GO:0048477	oogenesis	6/478	91/18866	0.0280831	0.153415	0.122254	LGR5/ZP3/BMPR1B/IGF1/PDE5A/DIAPH2	6
GO:0060021	roof of mouth development	6/478	91/18866	0.0280831	0.153415	0.122254	INHBA/SOX11/TSHZ1/TGFBR3/PRRX1/OSR2	6
GO:0002040	sprouting angiogenesis	10/478	196/18866	0.0280901	0.153415	0.122254	NRARP/CCBE1/CEACAM1/SEMA3E/KDR/KLF4/MIR221/RSPO3/SRPX2/PGF	10
GO:0046425	regulation of receptor signaling pathway via JAK-STAT	8/478	142/18866	0.0283386	0.154574	0.123178	ISL1/CAV1/IGF1/F2R/IL6R/DAB1/MIR221/IL18	8
GO:0048066	developmental pigmentation	4/478	46/18866	0.0287434	0.156381	0.124618	EDN3/ENPP1/GPR143/LRMDA	4
GO:0050982	detection of mechanical stimulus	4/478	46/18866	0.0287434	0.156381	0.124618	PIEZO2/ITGA2/PDZD7/CHRNA9	4
GO:0010812	negative regulation of cell-substrate adhesion	5/478	68/18866	0.0289281	0.156917	0.125045	JAG1/SEMA3E/GCNT2/POSTN/AJAP1	5
GO:0045428	regulation of nitric oxide biosynthetic process	5/478	68/18866	0.0289281	0.156917	0.125045	CAV1/DDAH1/KLF4/AIF1/CX3CR1	5
GO:0009749	response to glucose	10/478	197/18866	0.0289522	0.156917	0.125045	KHK/CCN2/SLC8A1/EPHA5/VSNL1/SERPINF1/STAR/PRKAA2/MIR221/GJA1	10
GO:0014902	myotube differentiation	7/478	117/18866	0.0294242	0.158105	0.125992	TMEM119/IGF1/RBM24/SHOX2/NPHS1/CD9/RYR1	7
GO:0045582	positive regulation of T cell differentiation	6/478	92/18866	0.0294254	0.158105	0.125992	BTN2A2/HLX/TESPA1/LGALS9/RUNX1/IL18	6
GO:0007626	locomotory behavior	10/478	198/18866	0.029833	0.158105	0.125992	LGI4/NPY1R/TAL1/ALK/DAB1/SEZ6/ALDH1A3/RASD2/C1QL1/KCND2	10
GO:0001963	synaptic transmission, dopaminergic	3/478	27/18866	0.0301255	0.158105	0.125992	SLC6A2/RASD2/CNTNAP4	3
GO:0002825	regulation of T-helper 1 type immune response	3/478	27/18866	0.0301255	0.158105	0.125992	HLX/IL33/IL18	3
GO:0003093	regulation of glomerular filtration	2/478	11/18866	0.030285	0.158105	0.125992	F2R/GJA1	2
GO:0007614	short-term memory	2/478	11/18866	0.030285	0.158105	0.125992	NPAS4/SERPINF1	2
GO:0032253	dense core granule localization	2/478	11/18866	0.030285	0.158105	0.125992	MAP2/SYT4	2
GO:0032276	regulation of gonadotropin secretion	2/478	11/18866	0.030285	0.158105	0.125992	INHBA/GJA1	2
GO:0034115	negative regulation of heterotypic cell-cell adhesion	2/478	11/18866	0.030285	0.158105	0.125992	KLF4/MIR221	2
GO:0043589	skin morphogenesis	2/478	11/18866	0.030285	0.158105	0.125992	ITGA2/ITGA6	2
GO:0045628	regulation of T-helper 2 cell differentiation	2/478	11/18866	0.030285	0.158105	0.125992	HLX/IL18	2
GO:0048680	positive regulation of axon regeneration	2/478	11/18866	0.030285	0.158105	0.125992	MIR221/NTRK3	2
GO:0060174	limb bud formation	2/478	11/18866	0.030285	0.158105	0.125992	FGF10/SOX11	2
GO:0060272	embryonic skeletal joint morphogenesis	2/478	11/18866	0.030285	0.158105	0.125992	SHOX2/OSR2	2
GO:0060281	regulation of oocyte development	2/478	11/18866	0.030285	0.158105	0.125992	IGF1/PDE5A	2
GO:0070254	mucus secretion	2/478	11/18866	0.030285	0.158105	0.125992	SYTL2/VAMP8	2
GO:0070587	regulation of cell-cell adhesion involved in gastrulation	2/478	11/18866	0.030285	0.158105	0.125992	KLF4/MIR221	2
GO:0070673	response to interleukin-18	2/478	11/18866	0.030285	0.158105	0.125992	OCLN/IL18	2
GO:0071372	cellular response to follicle-stimulating hormone stimulus	2/478	11/18866	0.030285	0.158105	0.125992	INHBA/STAR	2
GO:0072173	metanephric tubule morphogenesis	2/478	11/18866	0.030285	0.158105	0.125992	CXCR2/PAX8	2
GO:0098883	synapse pruning	2/478	11/18866	0.030285	0.158105	0.125992	DKK1/CX3CR1	2
GO:0098917	retrograde trans-synaptic signaling	2/478	11/18866	0.030285	0.158105	0.125992	GUCY1A1/SYT4	2
GO:0099519	dense core granule cytoskeletal transport	2/478	11/18866	0.030285	0.158105	0.125992	MAP2/SYT4	2
GO:1900003	regulation of serine-type endopeptidase activity	2/478	11/18866	0.030285	0.158105	0.125992	ANXA8/ANXA8L1	2
GO:1901950	dense core granule transport	2/478	11/18866	0.030285	0.158105	0.125992	MAP2/SYT4	2
GO:1902571	regulation of serine-type peptidase activity	2/478	11/18866	0.030285	0.158105	0.125992	ANXA8/ANXA8L1	2
GO:1905879	regulation of oogenesis	2/478	11/18866	0.030285	0.158105	0.125992	IGF1/PDE5A	2
GO:1905902	regulation of mesoderm formation	2/478	11/18866	0.030285	0.158105	0.125992	DKK1/GJA1	2
GO:2000392	regulation of lamellipodium morphogenesis	2/478	11/18866	0.030285	0.158105	0.125992	ENPP2/PDPN	2
GO:0006720	isoprenoid metabolic process	8/478	144/18866	0.0304508	0.158248	0.126105	GPC5/RDH10/CYP2E1/STAR/BCO2/ALDH1A3/AKR1B10/PLB1	8
GO:0009582	detection of abiotic stimulus	8/478	144/18866	0.0304508	0.158248	0.126105	PIEZO2/MMP24/ITGA2/PDZD7/CACNA2D4/CHRNA9/TACR1/LXN	8
GO:0060078	regulation of postsynaptic membrane potential	8/478	144/18866	0.0304508	0.158248	0.126105	RIMS2/NPAS4/GRIK1/P2RX6/CHRNA9/SEZ6/SLC8A2/KCND2	8
GO:0030307	positive regulation of cell growth	9/478	171/18866	0.0304608	0.158248	0.126105	RIMS2/SFRP1/KRT17/LGI1/IGF1/SYT4/CPNE5/NTRK3/UCN	9
GO:0050854	regulation of antigen receptor-mediated signaling pathway	5/478	69/18866	0.0305633	0.158587	0.126376	BTN2A2/TESPA1/CEACAM1/RUNX1/NFAM1	5
GO:1904894	positive regulation of receptor signaling pathway via STAT	6/478	93/18866	0.0308092	0.159088	0.126775	ISL1/IGF1/F2R/IL6R/MIR221/IL18	6
GO:0042551	neuron maturation	4/478	47/18866	0.0308093	0.159088	0.126775	NRCAM/LGI4/KCNIP2/C1QL1	4
GO:0042572	retinol metabolic process	4/478	47/18866	0.0308093	0.159088	0.126775	RDH10/ALDH1A3/AKR1B10/PLB1	4
GO:0046638	positive regulation of alpha-beta T cell differentiation	4/478	47/18866	0.0308093	0.159088	0.126775	HLX/LGALS9/RUNX1/IL18	4
GO:0050714	positive regulation of protein secretion	9/478	172/18866	0.0314544	0.162223	0.129273	ISL1/ANKRD1/IGF1/CADM1/IL33/VSNL1/DOC2B/GJA1/FGG	9
GO:0001738	morphogenesis of a polarized epithelium	8/478	145/18866	0.0315465	0.162501	0.129495	FZD5/LAMA1/GRHL3/SFRP1/DKK1/RSPO3/AJAP1/FOXF1	8
GO:0021700	developmental maturation	13/478	287/18866	0.0318626	0.163931	0.130634	FZD5/NRCAM/IGF1/LGI4/KCNIP2/SYT4/TAL1/IGSF21/SEZ6/FGG/CX3CR1/RYR1/C1QL1	13
GO:0071559	response to transforming growth factor beta	12/478	258/18866	0.0321913	0.165247	0.131683	ANKRD1/PDE2A/CAV1/SFRP1/SOX11/TGFBR3/AMHR2/STAR/GCNT2/POSTN/FMOD/CX3CR1	12
GO:0010660	regulation of muscle cell apoptotic process	6/478	94/18866	0.0322348	0.165247	0.131683	IGF1/CXCR2/CAMK2A/HSPB6/PDE1A/PAX8	6
GO:1901992	positive regulation of mitotic cell cycle phase transition	6/478	94/18866	0.0322348	0.165247	0.131683	FGF10/KCNA5/STOX1/ADAMTS1/MIR221/AIF1	6
GO:0031952	regulation of protein autophosphorylation	4/478	48/18866	0.0329604	0.165422	0.131823	CAV1/GFRA2/ENPP1/EPHA7	4
GO:0042461	photoreceptor cell development	4/478	48/18866	0.0329604	0.165422	0.131823	DCX/DIO3/MYO7A/PCARE	4
GO:0043370	regulation of CD4-positive, alpha-beta T cell differentiation	4/478	48/18866	0.0329604	0.165422	0.131823	HLX/LGALS9/RUNX1/IL18	4
GO:0055010	ventricular cardiac muscle tissue morphogenesis	4/478	48/18866	0.0329604	0.165422	0.131823	ISL1/FOXC1/TGFBR3/HAND1	4
GO:0060632	regulation of microtubule-based movement	4/478	48/18866	0.0329604	0.165422	0.131823	MAP2/TTLL6/TPPP2/TACR1	4
GO:0070169	positive regulation of biomineral tissue development	4/478	48/18866	0.0329604	0.165422	0.131823	SLC8A1/BMPR1B/TMEM119/OSR2	4
GO:0110151	positive regulation of biomineralization	4/478	48/18866	0.0329604	0.165422	0.131823	SLC8A1/BMPR1B/TMEM119/OSR2	4
GO:0010001	glial cell differentiation	11/478	230/18866	0.0330465	0.165422	0.131823	TSPAN2/FGF10/MMP24/ADGRG6/SOX11/LGI4/TAL1/DAB1/CD9/TNFRSF21/NTRK3	11
GO:0002335	mature B cell differentiation	3/478	28/18866	0.0331233	0.165422	0.131823	ITM2A/LFNG/DOCK10	3
GO:0009074	aromatic amino acid family catabolic process	3/478	28/18866	0.0331233	0.165422	0.131823	HNMT/FTCD/CARNS1	3
GO:0010669	epithelial structure maintenance	3/478	28/18866	0.0331233	0.165422	0.131823	INAVA/MUC2/LDB2	3
GO:0022011	myelination in peripheral nervous system	3/478	28/18866	0.0331233	0.165422	0.131823	ADGRG6/LGI4/NTRK3	3
GO:0030194	positive regulation of blood coagulation	3/478	28/18866	0.0331233	0.165422	0.131823	F2R/SERPINF2/PDPN	3
GO:0031069	hair follicle morphogenesis	3/478	28/18866	0.0331233	0.165422	0.131823	IGFBP5/FGF10/KRT17	3
GO:0032292	peripheral nervous system axon ensheathment	3/478	28/18866	0.0331233	0.165422	0.131823	ADGRG6/LGI4/NTRK3	3
GO:0043901	negative regulation of multi-organism process	3/478	28/18866	0.0331233	0.165422	0.131823	ZP3/IGF1/GJA1	3
GO:0045932	negative regulation of muscle contraction	3/478	28/18866	0.0331233	0.165422	0.131823	PDE5A/GUCY1A1/KCNE3	3
GO:0048596	embryonic camera-type eye morphogenesis	3/478	28/18866	0.0331233	0.165422	0.131823	FZD5/SOX11/ALDH1A3	3
GO:0086013	membrane repolarization during cardiac muscle cell action potential	3/478	28/18866	0.0331233	0.165422	0.131823	KCNA5/KCNIP2/KCNE3	3
GO:1900048	positive regulation of hemostasis	3/478	28/18866	0.0331233	0.165422	0.131823	F2R/SERPINF2/PDPN	3
GO:1902668	negative regulation of axon guidance	3/478	28/18866	0.0331233	0.165422	0.131823	SEMA3D/SEMA6D/SEMA3E	3
GO:1990776	response to angiotensin	3/478	28/18866	0.0331233	0.165422	0.131823	SLC30A10/CAV1/CAMK2A	3
GO:0051346	negative regulation of hydrolase activity	19/478	473/18866	0.0332204	0.165713	0.132054	ITIH3/TMEM132D/PPP1R14A/A2M/SYTL2/SPOCK3/PCSK1N/MAP2/WFDC1/ANOS1/CAMK2A/SERPINF1/ANXA8/SERPINE3/SERPINF2/KLF4/ANGPTL4/LXN/ANXA8L1	19
GO:0009746	response to hexose	10/478	202/18866	0.0335458	0.167141	0.133192	KHK/CCN2/SLC8A1/EPHA5/VSNL1/SERPINF1/STAR/PRKAA2/MIR221/GJA1	10
GO:0007589	body fluid secretion	6/478	95/18866	0.0337027	0.16753	0.133503	FGF10/CAV1/SYTL2/NPPB/VAMP8/UCN	6
GO:0050709	negative regulation of protein secretion	6/478	95/18866	0.0337027	0.16753	0.133503	BTN2A2/SFRP1/IL33/F2R/VSNL1/SYT4	6
GO:0014823	response to activity	5/478	71/18866	0.0340048	0.168247	0.134074	ITGA2/STAR/CAPN3/PRKAA2/POSTN	5
GO:0015800	acidic amino acid transport	5/478	71/18866	0.0340048	0.168247	0.134074	LRRC8C/SLC1A6/PPFIA4/SYT4/GJA1	5
GO:0033627	cell adhesion mediated by integrin	5/478	71/18866	0.0340048	0.168247	0.134074	ITGA4/ITGB3/ITGA2/FYB2/PLPP3	5
GO:0042531	positive regulation of tyrosine phosphorylation of STAT protein	5/478	71/18866	0.0340048	0.168247	0.134074	ISL1/IGF1/IL6R/MIR221/IL18	5
GO:1902105	regulation of leukocyte differentiation	13/478	290/18866	0.0342169	0.1691	0.134753	INHBA/BTN2A2/SFRP1/NRARP/SIGLEC15/HLX/TESPA1/LGALS9/CEACAM1/RUNX1/TAL1/IL18/NFAM1	13
GO:0050680	negative regulation of epithelial cell proliferation	9/478	175/18866	0.0345701	0.170126	0.135571	ISL1/EPPK1/CAV1/SFRP1/WFDC1/CEACAM1/TGFBR3/SERPINF1/GJA1	9
GO:1901214	regulation of neuron death	14/478	321/18866	0.0350045	0.170126	0.135571	SLC30A10/PAK3/ISL1/EGLN3/PLA2G3/DRAXIN/F2R/SERPINF1/STAR/TOX3/DKK1/UCN/CX3CR1/EPHA7	14
GO:0030850	prostate gland development	4/478	49/18866	0.0351972	0.170126	0.135571	FGF10/SFRP1/SERPINF1/ALOX15B	4
GO:0086009	membrane repolarization	4/478	49/18866	0.0351972	0.170126	0.135571	CAV1/KCNA5/KCNIP2/KCNE3	4
GO:0010634	positive regulation of epithelial cell migration	9/478	176/18866	0.0356542	0.170126	0.135571	FGF10/ITGB3/ITGA2/CCBE1/ENPP2/KDR/MIR221/PLPP3/SRPX2	9
GO:0008544	epidermis development	19/478	477/18866	0.0357039	0.170126	0.135571	IGFBP5/INHBA/LGR5/CCN2/FGF10/GRHL3/JAG1/KRT17/FOXC1/PDZD7/RUNX1/ALOX15B/LRP4/KLF4/MYO7A/DKK1/CELA2A/LDB2/KRT3	19
GO:0000185	activation of MAPKKK activity	2/478	12/18866	0.0357423	0.170126	0.135571	KSR1/GADD45G	2
GO:0001821	histamine secretion	2/478	12/18866	0.0357423	0.170126	0.135571	PLA2G3/VAMP8	2
GO:0001867	complement activation, lectin pathway	2/478	12/18866	0.0357423	0.170126	0.135571	A2M/MASP1	2
GO:0002551	mast cell chemotaxis	2/478	12/18866	0.0357423	0.170126	0.135571	RAC2/PGF	2
GO:0003207	cardiac chamber formation	2/478	12/18866	0.0357423	0.170126	0.135571	SOX11/HAND1	2
GO:0003353	positive regulation of cilium movement	2/478	12/18866	0.0357423	0.170126	0.135571	TTLL6/TACR1	2
GO:0014745	negative regulation of muscle adaptation	2/478	12/18866	0.0357423	0.170126	0.135571	IGFBP5/KLF4	2
GO:0032736	positive regulation of interleukin-13 production	2/478	12/18866	0.0357423	0.170126	0.135571	IL33/LGALS9	2
GO:0033004	negative regulation of mast cell activation	2/478	12/18866	0.0357423	0.170126	0.135571	LGALS9/FOXF1	2
GO:0033234	negative regulation of protein sumoylation	2/478	12/18866	0.0357423	0.170126	0.135571	CAPN3/FSCB	2
GO:0035404	histone-serine phosphorylation	2/478	12/18866	0.0357423	0.170126	0.135571	RPS6KA5/PRKAA2	2
GO:0036462	TRAIL-activated apoptotic signaling pathway	2/478	12/18866	0.0357423	0.170126	0.135571	TNFRSF10A/MIR221	2
GO:0045161	neuronal ion channel clustering	2/478	12/18866	0.0357423	0.170126	0.135571	NRCAM/KCNIP2	2
GO:0055062	phosphate ion homeostasis	2/478	12/18866	0.0357423	0.170126	0.135571	ENPP1/SLC34A2	2
GO:0060536	cartilage morphogenesis	2/478	12/18866	0.0357423	0.170126	0.135571	STC1/HAND1	2
GO:0060670	branching involved in labyrinthine layer morphogenesis	2/478	12/18866	0.0357423	0.170126	0.135571	FZD5/RSPO3	2
GO:0060900	embryonic camera-type eye formation	2/478	12/18866	0.0357423	0.170126	0.135571	SOX11/ALDH1A3	2
GO:0070572	positive regulation of neuron projection regeneration	2/478	12/18866	0.0357423	0.170126	0.135571	MIR221/NTRK3	2
GO:0070586	cell-cell adhesion involved in gastrulation	2/478	12/18866	0.0357423	0.170126	0.135571	KLF4/MIR221	2
GO:0071107	response to parathyroid hormone	2/478	12/18866	0.0357423	0.170126	0.135571	ITGA2/GJA1	2
GO:0072015	glomerular visceral epithelial cell development	2/478	12/18866	0.0357423	0.170126	0.135571	JAG1/NPHS1	2
GO:0072017	distal tubule development	2/478	12/18866	0.0357423	0.170126	0.135571	JAG1/PAX8	2
GO:0072505	divalent inorganic anion homeostasis	2/478	12/18866	0.0357423	0.170126	0.135571	ENPP1/SLC34A2	2
GO:0072506	trivalent inorganic anion homeostasis	2/478	12/18866	0.0357423	0.170126	0.135571	ENPP1/SLC34A2	2
GO:1902337	regulation of apoptotic process involved in morphogenesis	2/478	12/18866	0.0357423	0.170126	0.135571	FOXC1/PAX8	2
GO:1903909	regulation of receptor clustering	2/478	12/18866	0.0357423	0.170126	0.135571	SHISA6/LRP4	2
GO:2001214	positive regulation of vasculogenesis	2/478	12/18866	0.0357423	0.170126	0.135571	CEACAM1/KDR	2
GO:0009743	response to carbohydrate	11/478	233/18866	0.0357905	0.170165	0.135602	KHK/CCN2/SLC8A1/ITGA2/EPHA5/VSNL1/SERPINF1/STAR/PRKAA2/MIR221/GJA1	11
GO:0043524	negative regulation of neuron apoptotic process	8/478	149/18866	0.0361982	0.171299	0.136506	SLC30A10/ISL1/PLA2G3/DRAXIN/F2R/STAR/TOX3/CX3CR1	8
GO:0036296	response to increased oxygen levels	3/478	29/18866	0.0362703	0.171299	0.136506	CAV1/KCNA5/PDPN	3
GO:0045577	regulation of B cell differentiation	3/478	29/18866	0.0362703	0.171299	0.136506	INHBA/SFRP1/NFAM1	3
GO:0045822	negative regulation of heart contraction	3/478	29/18866	0.0362703	0.171299	0.136506	PDE5A/KCNE3/SPX	3
GO:0048679	regulation of axon regeneration	3/478	29/18866	0.0362703	0.171299	0.136506	KLF4/MIR221/NTRK3	3
GO:0050820	positive regulation of coagulation	3/478	29/18866	0.0362703	0.171299	0.136506	F2R/SERPINF2/PDPN	3
GO:0048704	embryonic skeletal system morphogenesis	6/478	97/18866	0.0367666	0.17345	0.13822	RDH10/SOX11/SHOX2/PRRX1/OSR2/DSCAML1	6
GO:0031349	positive regulation of defense response	16/478	385/18866	0.0370988	0.174782	0.139281	PAK3/TGM2/ZP3/COCH/PDE2A/PLA2G3/CADM1/ITGA2/IL33/MUC2/NLRC5/RPS6KA5/VAMP8/IL18/GJA1/UCN	16
GO:0048675	axon extension	7/478	123/18866	0.0371309	0.174782	0.139281	NRCAM/DRAXIN/SEMA3D/MAP2/SEMA6D/SEMA3E/NTRK3	7
GO:0003044	regulation of systemic arterial blood pressure mediated by a chemical signal	4/478	50/18866	0.0375199	0.175643	0.139967	EDN3/F2R/SERPINF2/ENPEP	4
GO:0008038	neuron recognition	4/478	50/18866	0.0375199	0.175643	0.139967	EMB/NRCAM/TNFRSF21/DSCAML1	4
GO:0014009	glial cell proliferation	4/478	50/18866	0.0375199	0.175643	0.139967	IL33/SOX11/LGI4/MIR221	4
GO:0046850	regulation of bone remodeling	4/478	50/18866	0.0375199	0.175643	0.139967	SFRP1/ITGB3/TMEM119/SIGLEC15	4
GO:1902743	regulation of lamellipodium organization	4/478	50/18866	0.0375199	0.175643	0.139967	OCLN/RAC2/ENPP2/PDPN	4
GO:0071453	cellular response to oxygen levels	11/478	235/18866	0.0377066	0.176323	0.140509	ANKRD1/EGLN3/CAV1/SFRP1/KCNMB1/SLC8A1/DDAH1/SCN2A/STC1/STOX1/KCND2	11
GO:0051897	positive regulation of protein kinase B signaling	9/478	178/18866	0.037892	0.176996	0.141046	IGFBP5/FGF10/RAC2/STOX1/MIR221/GCNT2/IL18/RASD2/CX3CR1	9
GO:0001657	ureteric bud development	6/478	98/18866	0.0383632	0.178805	0.142487	ADAMTS16/SFRP1/WNT2B/FOXC1/PAX8/PGF	6
GO:0010657	muscle cell apoptotic process	6/478	98/18866	0.0383632	0.178805	0.142487	IGF1/CXCR2/CAMK2A/HSPB6/PDE1A/PAX8	6
GO:0002698	negative regulation of immune effector process	7/478	124/18866	0.0385328	0.179015	0.142654	A2M/HLX/MICB/IL33/LGALS9/CEACAM1/FOXF1	7
GO:0051101	regulation of DNA binding	7/478	124/18866	0.0385328	0.179015	0.142654	ISL1/IGF1/FOXC1/ITGA2/SOX11/KLF4/HAND1	7
GO:0002237	response to molecule of bacterial origin	15/478	356/18866	0.0385344	0.179015	0.142654	FZD5/FGF10/ANKRD1/CMPK2/INAVA/CD24/F2R/LGALS9/SPON2/FMO1/STAR/PDE4B/IL18/GJA1/CX3CR1	15
GO:0051224	negative regulation of protein transport	8/478	151/18866	0.0386889	0.179341	0.142915	SVIP/BTN2A2/SFRP1/IL33/F2R/VSNL1/SYT4/PKIA	8
GO:1904892	regulation of receptor signaling pathway via STAT	8/478	151/18866	0.0386889	0.179341	0.142915	ISL1/CAV1/IGF1/F2R/IL6R/DAB1/MIR221/IL18	8
GO:0003401	axis elongation	3/478	30/18866	0.0395652	0.182609	0.145518	RDH10/FGF10/SFRP1	3
GO:0042133	neurotransmitter metabolic process	3/478	30/18866	0.0395652	0.182609	0.145518	HNMT/MOXD1/CHAT	3
GO:0043372	positive regulation of CD4-positive, alpha-beta T cell differentiation	3/478	30/18866	0.0395652	0.182609	0.145518	HLX/LGALS9/IL18	3
GO:0048265	response to pain	3/478	30/18866	0.0395652	0.182609	0.145518	SLC6A2/TACR1/UCN	3
GO:0071456	cellular response to hypoxia	10/478	208/18866	0.0397037	0.183044	0.145866	ANKRD1/EGLN3/SFRP1/KCNMB1/SLC8A1/DDAH1/SCN2A/STC1/STOX1/KCND2	10
GO:0035272	exocrine system development	4/478	51/18866	0.0399286	0.183044	0.145866	TGM2/FGF10/LAMA1/FOXC1	4
GO:0003014	renal system process	7/478	125/18866	0.0399689	0.183044	0.145866	AQP4/NPPB/F2R/STC1/SERPINF2/GJA1/SPX	7
GO:0001837	epithelial to mesenchymal transition	8/478	152/18866	0.0399762	0.183044	0.145866	ISL1/SFRP1/JAG1/FOXC1/TGFBR3/MIR221/PDPN/GCNT2	8
GO:0007605	sensory perception of sound	8/478	152/18866	0.0399762	0.183044	0.145866	COCH/EYA4/OTOGL/PDZD7/CHRNA9/CEMIP/MYO7A/UCN	8
GO:0072163	mesonephric epithelium development	6/478	99/18866	0.0400034	0.183044	0.145866	ADAMTS16/SFRP1/WNT2B/FOXC1/PAX8/PGF	6
GO:0072164	mesonephric tubule development	6/478	99/18866	0.0400034	0.183044	0.145866	ADAMTS16/SFRP1/WNT2B/FOXC1/PAX8/PGF	6
GO:0090277	positive regulation of peptide hormone secretion	6/478	99/18866	0.0400034	0.183044	0.145866	ISL1/VSNL1/DOC2B/GJA1/FGG/UCN	6
GO:0050796	regulation of insulin secretion	9/478	181/18866	0.0414254	0.183954	0.146591	ISL1/SFRP1/KCNS3/KCNA5/EPHA5/VSNL1/DOC2B/CELA2A/GJA1	9
GO:0001574	ganglioside biosynthetic process	2/478	13/18866	0.0415455	0.183954	0.146591	ST8SIA4/ST6GALNAC5	2
GO:0005513	detection of calcium ion	2/478	13/18866	0.0415455	0.183954	0.146591	KCNMB1/KCNIP2	2
GO:0007494	midgut development	2/478	13/18866	0.0415455	0.183954	0.146591	DAB1/FOXF1	2
GO:0009143	nucleoside triphosphate catabolic process	2/478	13/18866	0.0415455	0.183954	0.146591	ENPP1/ENTPD3	2
GO:0016264	gap junction assembly	2/478	13/18866	0.0415455	0.183954	0.146591	CAV1/GJA1	2
GO:0019336	phenol-containing compound catabolic process	2/478	13/18866	0.0415455	0.183954	0.146591	MOXD1/DIO3	2
GO:0030002	cellular anion homeostasis	2/478	13/18866	0.0415455	0.183954	0.146591	ENPP1/SLC34A2	2
GO:0030309	poly-N-acetyllactosamine metabolic process	2/478	13/18866	0.0415455	0.183954	0.146591	B3GALT2/GAL3ST3	2
GO:0030320	cellular monovalent inorganic anion homeostasis	2/478	13/18866	0.0415455	0.183954	0.146591	ENPP1/SLC34A2	2
GO:0032096	negative regulation of response to food	2/478	13/18866	0.0415455	0.183954	0.146591	UCN/SPX	2
GO:0032099	negative regulation of appetite	2/478	13/18866	0.0415455	0.183954	0.146591	UCN/SPX	2
GO:0032352	positive regulation of hormone metabolic process	2/478	13/18866	0.0415455	0.183954	0.146591	RDH10/PAX8	2
GO:0032429	regulation of phospholipase A2 activity	2/478	13/18866	0.0415455	0.183954	0.146591	ANXA8/ANXA8L1	2
GO:0032725	positive regulation of granulocyte macrophage colony-stimulating factor production	2/478	13/18866	0.0415455	0.183954	0.146591	ISL1/IL18	2
GO:0033147	negative regulation of intracellular estrogen receptor signaling pathway	2/478	13/18866	0.0415455	0.183954	0.146591	ISL1/LBH	2
GO:0050910	detection of mechanical stimulus involved in sensory perception of sound	2/478	13/18866	0.0415455	0.183954	0.146591	PDZD7/CHRNA9	2
GO:0051764	actin crosslink formation	2/478	13/18866	0.0415455	0.183954	0.146591	GAS2/AIF1	2
GO:0071872	cellular response to epinephrine stimulus	2/478	13/18866	0.0415455	0.183954	0.146591	STAR/PDE4B	2
GO:0072310	glomerular epithelial cell development	2/478	13/18866	0.0415455	0.183954	0.146591	JAG1/NPHS1	2
GO:0090179	planar cell polarity pathway involved in neural tube closure	2/478	13/18866	0.0415455	0.183954	0.146591	GRHL3/SFRP1	2
GO:0097531	mast cell migration	2/478	13/18866	0.0415455	0.183954	0.146591	RAC2/PGF	2
GO:0098903	regulation of membrane repolarization during action potential	2/478	13/18866	0.0415455	0.183954	0.146591	CAV1/KCNE3	2
GO:0099566	regulation of postsynaptic cytosolic calcium ion concentration	2/478	13/18866	0.0415455	0.183954	0.146591	SLC8A1/SLC8A2	2
GO:1901387	positive regulation of voltage-gated calcium channel activity	2/478	13/18866	0.0415455	0.183954	0.146591	STAC/KCNE3	2
GO:1903977	positive regulation of glial cell migration	2/478	13/18866	0.0415455	0.183954	0.146591	MIR221/CX3CR1	2
GO:1904995	negative regulation of leukocyte adhesion to vascular endothelial cell	2/478	13/18866	0.0415455	0.183954	0.146591	KLF4/MIR221	2
GO:2000344	positive regulation of acrosome reaction	2/478	13/18866	0.0415455	0.183954	0.146591	ZP3/PLB1	2
GO:0030858	positive regulation of epithelial cell differentiation	5/478	75/18866	0.041584	0.183954	0.146591	FOXC1/CD24/ALOX15B/PAX8/PROM1	5
GO:0032418	lysosome localization	5/478	75/18866	0.041584	0.183954	0.146591	PLA2G3/LGALS9/RAC2/VAMP8/FOXF1	5
GO:0035924	cellular response to vascular endothelial growth factor stimulus	5/478	75/18866	0.041584	0.183954	0.146591	CADM4/FOXC1/CCBE1/KDR/PGF	5
GO:0043627	response to estrogen	5/478	75/18866	0.041584	0.183954	0.146591	CAV1/SFRP1/CD24/STAR/SLC34A2	5
GO:0050848	regulation of calcium-mediated signaling	6/478	100/18866	0.0416873	0.184083	0.146693	JPH2/FHL2/IGF1/P2RY6/SLC8A2/GPR143	6
GO:0050804	modulation of chemical synaptic transmission	18/478	454/18866	0.0416995	0.184083	0.146693	NRGN/RIMS2/NRG3/LGI1/BCHE/NPAS4/SHISA6/GRIK1/F2R/GUCY1A1/CAMK2A/SYT4/STAR/DKK1/SLC8A2/UCN/CX3CR1/CNTNAP4	18
GO:0001818	negative regulation of cytokine production	15/478	360/18866	0.0417967	0.18413	0.146731	INHBA/NAV3/BTN2A2/IGF1/CD24/IL33/LGALS9/CEACAM1/NLRC5/RPS6KA5/KLF4/MIR221/TNFRSF21/IFIH1/CX3CR1	15
GO:0032956	regulation of actin cytoskeleton organization	15/478	360/18866	0.0417967	0.18413	0.146731	CDC42EP3/PAK3/CCN2/SPTB/GRHL3/SFRP1/TMSB15A/SIGLEC15/EPHA5/SEMA3E/RAC2/NPHS1/SERPINF2/NTRK3/KANK4	15
GO:0031348	negative regulation of defense response	12/478	269/18866	0.0421089	0.185314	0.147674	ISL1/A2M/IGF1/MICB/WFDC1/LGALS9/CEACAM1/SERPINF1/NLRC5/KLF4/MIR221/FOXF1	12
GO:0009948	anterior/posterior axis specification	4/478	52/18866	0.0424233	0.185451	0.147783	FZD5/NRARP/ETS2/CDX2	4
GO:0009994	oocyte differentiation	4/478	52/18866	0.0424233	0.185451	0.147783	LGR5/ZP3/IGF1/PDE5A	4
GO:0031103	axon regeneration	4/478	52/18866	0.0424233	0.185451	0.147783	ISL1/KLF4/MIR221/NTRK3	4
GO:0055078	sodium ion homeostasis	4/478	52/18866	0.0424233	0.185451	0.147783	SLC8A1/NPPB/ATP1A3/SPX	4
GO:2001238	positive regulation of extrinsic apoptotic signaling pathway	4/478	52/18866	0.0424233	0.185451	0.147783	INHBA/CAV1/SFRP1/BMPR1B	4
GO:0051090	regulation of DNA-binding transcription factor activity	18/478	455/18866	0.0424447	0.185451	0.147783	RTKN2/CAV1/HES6/BEX1/EPHA5/LGALS9/ENPP1/CAMK2A/NLRC5/RPS6KA5/KLF4/ALK/CAPN3/HAND1/PLPP3/IL18/CX3CR1/NFAM1	18
GO:0099177	regulation of trans-synaptic signaling	18/478	455/18866	0.0424447	0.185451	0.147783	NRGN/RIMS2/NRG3/LGI1/BCHE/NPAS4/SHISA6/GRIK1/F2R/GUCY1A1/CAMK2A/SYT4/STAR/DKK1/SLC8A2/UCN/CX3CR1/CNTNAP4	18
GO:0014065	phosphatidylinositol 3-kinase signaling	8/478	154/18866	0.0426358	0.186095	0.148296	BTN2A2/IGF1/F2R/CEACAM1/KDR/KLF4/NTRK3/IL18	8
GO:0051258	protein polymerization	13/478	300/18866	0.042965	0.186186	0.148369	CDC42EP3/PAK3/NAV3/SPTB/TMSB15A/OCLN/FGF13/MAP2/NPHS1/TPPP2/FGG/AIF1/KANK4	13
GO:0002828	regulation of type 2 immune response	3/478	31/18866	0.0430064	0.186186	0.148369	HLX/IL33/IL18	3
GO:0014044	Schwann cell development	3/478	31/18866	0.0430064	0.186186	0.148369	ADGRG6/LGI4/NTRK3	3
GO:0045987	positive regulation of smooth muscle contraction	3/478	31/18866	0.0430064	0.186186	0.148369	ITGA2/F2R/SPX	3
GO:0060914	heart formation	3/478	31/18866	0.0430064	0.186186	0.148369	ISL1/GATA5/DKK1	3
GO:0071549	cellular response to dexamethasone stimulus	3/478	31/18866	0.0430064	0.186186	0.148369	FBXO32/SERPINF1/STAR	3
GO:0098868	bone growth	3/478	31/18866	0.0430064	0.186186	0.148369	STC1/COMP/SMPD3	3
GO:2000515	negative regulation of CD4-positive, alpha-beta T cell activation	3/478	31/18866	0.0430064	0.186186	0.148369	HLX/LGALS9/RUNX1	3
GO:0001578	microtubule bundle formation	6/478	101/18866	0.0434153	0.187385	0.149325	DCX/PLA2G3/MAP2/CAPN6/TTLL6/FSIP2	6
GO:0002792	negative regulation of peptide secretion	6/478	101/18866	0.0434153	0.187385	0.149325	BTN2A2/SFRP1/IL33/F2R/VSNL1/SYT4	6
GO:0042102	positive regulation of T cell proliferation	6/478	101/18866	0.0434153	0.187385	0.149325	ZP3/IGF1/CD24/LGALS9/IL18/AIF1	6
GO:0014743	regulation of muscle hypertrophy	5/478	76/18866	0.0436256	0.188102	0.149896	IGFBP5/IGF1/PDE5A/GATA5/TRIM63	5
GO:0030509	BMP signaling pathway	8/478	155/18866	0.0440084	0.18937	0.150906	SFRP1/BMPR1B/SOX11/TGFBR3/AMHR2/COMP/DKK1/SMPD3	8
GO:1904950	negative regulation of establishment of protein localization	8/478	155/18866	0.0440084	0.18937	0.150906	SVIP/BTN2A2/SFRP1/IL33/F2R/VSNL1/SYT4/PKIA	8
GO:1901215	negative regulation of neuron death	10/478	212/18866	0.0442161	0.190071	0.151465	SLC30A10/ISL1/PLA2G3/DRAXIN/F2R/SERPINF1/STAR/TOX3/UCN/CX3CR1	10
GO:1903409	reactive oxygen species biosynthetic process	7/478	128/18866	0.0444853	0.191036	0.152234	SLC30A10/CAV1/DDAH1/INAVA/KLF4/AIF1/CX3CR1	7
GO:0050890	cognition	13/478	302/18866	0.044887	0.192102	0.153083	NRGN/SCN2A/BCHE/FGF13/NPAS4/LRRN4/SERPINF1/SYT4/DKK1/SLC8A2/UCN/CX3CR1/C1QL1	13
GO:0009311	oligosaccharide metabolic process	4/478	53/18866	0.0450041	0.192102	0.153083	B3GALT2/GAL3ST3/ST8SIA4/ST6GALNAC5	4
GO:0032731	positive regulation of interleukin-1 beta production	4/478	53/18866	0.0450041	0.192102	0.153083	FZD5/ISL1/INAVA/LGALS9	4
GO:0043949	regulation of cAMP-mediated signaling	4/478	53/18866	0.0450041	0.192102	0.153083	PDE2A/MRAP2/UCN/RASD2	4
GO:0045661	regulation of myoblast differentiation	4/478	53/18866	0.0450041	0.192102	0.153083	RBM24/IGFBP3/CAPN3/IL18	4
GO:0061756	leukocyte adhesion to vascular endothelial cell	4/478	53/18866	0.0450041	0.192102	0.153083	ITGA4/KLF4/MIR221/CX3CR1	4
GO:0030073	insulin secretion	10/478	213/18866	0.0453964	0.193253	0.154001	ISL1/RIMS2/SFRP1/KCNS3/KCNA5/EPHA5/VSNL1/DOC2B/CELA2A/GJA1	10
GO:0003341	cilium movement	8/478	156/18866	0.0454099	0.193253	0.154001	AQP4/PLA2G3/ZBBX/TTLL6/TPPP2/CFAP70/TACR1/FSIP2	8
GO:1901861	regulation of muscle tissue development	8/478	156/18866	0.0454099	0.193253	0.154001	IGFBP5/JPH2/IGF1/RBM24/SHOX2/TGFBR3/DKK1/GJA1	8
GO:0046785	microtubule polymerization	5/478	77/18866	0.0457264	0.194018	0.154611	NAV3/OCLN/FGF13/MAP2/TPPP2	5
GO:0060411	cardiac septum morphogenesis	5/478	77/18866	0.0457264	0.194018	0.154611	ISL1/JAG1/SOX11/TGFBR3/HAND1	5
GO:0061333	renal tubule morphogenesis	5/478	77/18866	0.0457264	0.194018	0.154611	ADAMTS16/LGR5/WNT2B/PAX8/PGF	5
GO:0002576	platelet degranulation	7/478	129/18866	0.0460607	0.195242	0.155586	ITIH3/ITGB3/A2M/IGF1/SERPINF2/CD9/FGG	7
GO:0032673	regulation of interleukin-4 production	3/478	32/18866	0.0465922	0.196712	0.156757	ZP3/IL33/LGALS9	3
GO:0045589	regulation of regulatory T cell differentiation	3/478	32/18866	0.0465922	0.196712	0.156757	BTN2A2/LGALS9/RUNX1	3
GO:0048841	regulation of axon extension involved in axon guidance	3/478	32/18866	0.0465922	0.196712	0.156757	SEMA3D/SEMA6D/SEMA3E	3
GO:1903955	positive regulation of protein targeting to mitochondrion	3/478	32/18866	0.0465922	0.196712	0.156757	FZD5/RHOU/RAC2	3
GO:0098739	import across plasma membrane	8/478	157/18866	0.0468403	0.197366	0.157278	KCNJ13/KCNJ6/SLC8A1/WNK2/SLC1A6/ATP1A3/FXYD2/SLC8A2	8
GO:0060079	excitatory postsynaptic potential	6/478	103/18866	0.0470044	0.197366	0.157278	RIMS2/NPAS4/P2RX6/CHRNA9/SEZ6/SLC8A2	6
GO:0003214	cardiac left ventricle morphogenesis	2/478	14/18866	0.0476736	0.197366	0.157278	HAND1/FOXF1	2
GO:0010248	establishment or maintenance of transmembrane electrochemical gradient	2/478	14/18866	0.0476736	0.197366	0.157278	ATP1A3/FXYD2	2
GO:0010752	regulation of cGMP-mediated signaling	2/478	14/18866	0.0476736	0.197366	0.157278	PDE2A/RUNDC3A	2
GO:0014874	response to stimulus involved in regulation of muscle adaptation	2/478	14/18866	0.0476736	0.197366	0.157278	FBXO32/TRIM63	2
GO:0030213	hyaluronan biosynthetic process	2/478	14/18866	0.0476736	0.197366	0.157278	CEMIP/SMPD3	2
GO:0038166	angiotensin-activated signaling pathway	2/478	14/18866	0.0476736	0.197366	0.157278	CAV1/CAMK2A	2
GO:0045217	cell-cell junction maintenance	2/478	14/18866	0.0476736	0.197366	0.157278	INAVA/F2R	2
GO:0045591	positive regulation of regulatory T cell differentiation	2/478	14/18866	0.0476736	0.197366	0.157278	BTN2A2/LGALS9	2
GO:0046007	negative regulation of activated T cell proliferation	2/478	14/18866	0.0476736	0.197366	0.157278	BTN2A2/LGALS9	2
GO:0050930	induction of positive chemotaxis	2/478	14/18866	0.0476736	0.197366	0.157278	FGF10/PGF	2
GO:0051547	regulation of keratinocyte migration	2/478	14/18866	0.0476736	0.197366	0.157278	EPPK1/FGF10	2
GO:0060088	auditory receptor cell stereocilium organization	2/478	14/18866	0.0476736	0.197366	0.157278	PDZD7/MYO7A	2
GO:0060452	positive regulation of cardiac muscle contraction	2/478	14/18866	0.0476736	0.197366	0.157278	CCN2/UCN	2
GO:0060911	cardiac cell fate commitment	2/478	14/18866	0.0476736	0.197366	0.157278	ISL1/DKK1	2
GO:0090178	regulation of establishment of planar polarity involved in neural tube closure	2/478	14/18866	0.0476736	0.197366	0.157278	GRHL3/SFRP1	2
GO:0098814	spontaneous synaptic transmission	2/478	14/18866	0.0476736	0.197366	0.157278	RIMS2/DOC2B	2
GO:1901626	regulation of postsynaptic membrane organization	2/478	14/18866	0.0476736	0.197366	0.157278	SHISA6/LRP4	2
GO:1904748	regulation of apoptotic process involved in development	2/478	14/18866	0.0476736	0.197366	0.157278	FOXC1/PAX8	2
GO:0035051	cardiocyte differentiation	8/478	158/18866	0.0482999	0.199378	0.158881	ISL1/FHL2/JAG1/SLC8A1/IGF1/SORBS2/TGFBR3/DKK1	8
GO:0050729	positive regulation of inflammatory response	8/478	158/18866	0.0482999	0.199378	0.158881	TGM2/ZP3/PDE2A/PLA2G3/ITGA2/IL33/VAMP8/IL18	8
GO:1903707	negative regulation of hemopoiesis	8/478	158/18866	0.0482999	0.199378	0.158881	INHBA/SFRP1/NRARP/HLX/CEACAM1/RUNX1/TAL1/MIR221	8
GO:0001824	blastocyst development	6/478	104/18866	0.0488658	0.201283	0.1604	ZP3/IGF1/PLPP4/HAND1/CDX2/HOPX	6
GO:0002027	regulation of heart rate	6/478	104/18866	0.0488658	0.201283	0.1604	CAV1/SLC8A1/KCNA5/EDN3/KCNE3/SPX	6
GO:0030098	lymphocyte differentiation	15/478	368/18866	0.0489033	0.201283	0.1604	FZD5/INHBA/BTN2A2/ITM2A/SFRP1/NRARP/LFNG/ITGA4/DOCK10/HLX/TESPA1/LGALS9/RUNX1/IL18/NFAM1	15

## Sheet: Table S6
ID	Description	GeneRatio	BgRatio	pvalue	p.adjust	qvalue	geneID	Count
GO:0062023	collagen-containing extracellular matrix	49/488	427/19559	3.74703e-19	1.52504e-16	1.32921e-16	COL8A1/IGFBP7/GPC5/TGM2/ZP3/COCH/COL26A1/CCN2/FGF10/LAMA1/SFRP1/COL12A1/A2M/COL5A3/WNT2B/THBS2/LAMA4/ADAMTS8/LGALS9/FBLN2/COL6A6/FREM2/TNXB/ANGPTL1/HAPLN1/SERPINF1/MUC2/ANXA8/ITGA6/COL14A1/ADAMTS5/SERPINF2/ANGPTL2/LAD1/MMP28/ANGPTL4/ADAMTS1/COMP/ADAMTS15/MGP/FGG/SMOC1/POSTN/SRPX2/FREM1/CRELD1/FMOD/COL13A1/ANGPTL6	49
GO:0097060	synaptic membrane	26/488	387/19559	5.25365e-06	0.00106912	0.000931831	GPM6A/NRGN/NRCAM/CNTN1/SNAP91/PDE2A/RIMS2/SLC8A1/ITGB3/SCN2A/SHISA6/GRIK1/F2R/SLC1A6/P2RX6/CHRNA9/LRP4/SLC6A2/IGSF21/NTRK3/TENM2/SRPX2/EPHA7/COL13A1/KCND2/CNTNAP4	26
GO:0005911	cell-cell junction	29/488	493/19559	1.94577e-05	0.00263977	0.00230079	FZD5/CDH6/CADM4/EPPK1/MPP7/LAMA1/PLXDC1/JAG1/SLC8A1/ITGB3/SCN2A/OCLN/PGM5/KCNA5/FGF13/PDZD2/CADM1/TSPAN33/CEACAM1/CLDN19/ALOX15B/NPHS1/VAMP5/IGSF21/PLPP3/CDH7/GJA1/AJAP1/COL13A1	29
GO:0031674	I band	13/488	140/19559	4.98449e-05	0.00428272	0.00373278	JPH2/FHL2/ANKRD1/SLC8A1/RYR3/PGM5/KCNA5/FBXO32/SORBS2/CAPN3/PDE4B/TRIM63/RYR1	13
GO:0005604	basement membrane	11/488	103/19559	5.26133e-05	0.00428272	0.00373278	COL8A1/LAMA1/THBS2/LAMA4/FREM2/SERPINF1/ITGA6/LAD1/ADAMTS1/SMOC1/FREM1	11
GO:0030017	sarcomere	16/488	207/19559	6.69733e-05	0.00454302	0.00395965	JPH2/FHL2/ANKRD1/SLC8A1/MYL7/RYR3/MYOM2/PGM5/KCNA5/FBXO32/SORBS2/CAPN3/TNNT3/PDE4B/TRIM63/RYR1	16
GO:0030018	Z disc	12/488	128/19559	8.79344e-05	0.0046431	0.00404687	JPH2/FHL2/SLC8A1/RYR3/PGM5/KCNA5/FBXO32/SORBS2/CAPN3/PDE4B/TRIM63/RYR1	12
GO:0044291	cell-cell contact zone	9/488	74/19559	9.12648e-05	0.0046431	0.00404687	CADM4/SLC8A1/SCN2A/PGM5/KCNA5/FGF13/VAMP5/GJA1/AJAP1	9
GO:0043292	contractile fiber	17/488	238/19559	0.000106421	0.0048126	0.00419461	JPH2/FHL2/ANKRD1/ACTA2/SLC8A1/MYL7/RYR3/MYOM2/PGM5/KCNA5/FBXO32/SORBS2/CAPN3/TNNT3/PDE4B/TRIM63/RYR1	17
GO:0030016	myofibril	16/488	227/19559	0.000196211	0.00798577	0.00696031	JPH2/FHL2/ANKRD1/SLC8A1/MYL7/RYR3/MYOM2/PGM5/KCNA5/FBXO32/SORBS2/CAPN3/TNNT3/PDE4B/TRIM63/RYR1	16
GO:0014704	intercalated disc	7/488	51/19559	0.00025818	0.00955264	0.00832598	SLC8A1/SCN2A/PGM5/KCNA5/FGF13/VAMP5/GJA1	7
GO:0005581	collagen trimer	9/488	87/19559	0.000318365	0.0100099	0.00872454	COL8A1/COL26A1/COL12A1/COL5A3/CCBE1/COL6A6/COL14A1/COL13A1/C1QL1	9
GO:0030175	filopodium	10/488	106/19559	0.000319727	0.0100099	0.00872454	GPM6A/ACTA2/ACTG2/ITGB3/FGF13/MAP2/ACP3/ITGA6/PDPN/TENM2	10
GO:0043197	dendritic spine	13/488	175/19559	0.000464227	0.0130669	0.011389	GPM6A/NRGN/SLC8A1/DOCK10/MYL7/PALMD/CAMK2A/P2RX6/SEZ6/PDE4B/SLC8A2/TENM2/KCND2	13
GO:0016323	basolateral plasma membrane	16/488	246/19559	0.000481583	0.0130669	0.011389	EPPK1/HEPH/AQP4/CADM1/SLCO4C1/ENPP1/CEACAM1/IL6R/CLDN19/P2RY6/ITGA6/PLPP3/PDPN/SLC8A2/AJAP1/ABCC6	16
GO:0044309	neuron spine	13/488	177/19559	0.00051725	0.0130925	0.0114113	GPM6A/NRGN/SLC8A1/DOCK10/MYL7/PALMD/CAMK2A/P2RX6/SEZ6/PDE4B/SLC8A2/TENM2/KCND2	13
GO:0042383	sarcolemma	11/488	135/19559	0.000578914	0.0130925	0.0114113	STAC/CAV1/SLC8A1/SCN2A/AQP4/RYR3/PGM5/SGCZ/CAPN3/SLC8A2/RYR1	11
GO:0032809	neuronal cell body membrane	5/488	28/19559	0.000579029	0.0130925	0.0114113	ATP1A3/SLC6A2/KCNE3/CX3CR1/KCND2	5
GO:0045121	membrane raft	19/488	329/19559	0.000650471	0.0137293	0.0119663	LYPD6/CNTN1/CAV1/CAVIN2/CD24/KCNA5/TNFRSF10A/F2R/FYB2/LRP4/KDR/PLLP/SLC6A2/KCNE3/PLPP3/PDPN/GJA1/NFAM1/KCND2	19
GO:0098857	membrane microdomain	19/488	330/19559	0.000674657	0.0137293	0.0119663	LYPD6/CNTN1/CAV1/CAVIN2/CD24/KCNA5/TNFRSF10A/F2R/FYB2/LRP4/KDR/PLLP/SLC6A2/KCNE3/PLPP3/PDPN/GJA1/NFAM1/KCND2	19
GO:0008305	integrin complex	5/488	31/19559	0.000941337	0.0170618	0.0148709	ITGA4/ITGB3/ITGA2/ITGA6/ITGAX	5
GO:0044298	cell body membrane	5/488	31/19559	0.000941337	0.0170618	0.0148709	ATP1A3/SLC6A2/KCNE3/CX3CR1/KCND2	5
GO:0099240	intrinsic component of synaptic membrane	12/488	166/19559	0.000964179	0.0170618	0.0148709	GPM6A/NRCAM/CNTN1/SLC8A1/SCN2A/SHISA6/SLC1A6/P2RX6/CHRNA9/NTRK3/EPHA7/KCND2	12
GO:0098589	membrane region	19/488	343/19559	0.00106697	0.0180941	0.0157706	LYPD6/CNTN1/CAV1/CAVIN2/CD24/KCNA5/TNFRSF10A/F2R/FYB2/LRP4/KDR/PLLP/SLC6A2/KCNE3/PLPP3/PDPN/GJA1/NFAM1/KCND2	19
GO:1902495	transmembrane transporter complex	18/488	322/19559	0.0012918	0.0205331	0.0178964	LRRC8C/KCNJ6/KCNMB1/SCN2A/RYR3/KCNS3/KCNA5/SHISA6/CACNA2D4/CHRNA9/KCNIP2/ATP1A3/KCNE3/FXYD2/PDE4B/LRRC38/RYR1/KCND2	18
GO:0098858	actin-based cell projection	14/488	220/19559	0.0013117	0.0205331	0.0178964	GPM6A/ACTA2/ACTG2/ITGB3/FGF13/MAP2/CEACAM1/ACP3/PDZD7/ITGA6/MYO7A/PDPN/TENM2/PROM1	14
GO:0034703	cation channel complex	14/488	221/19559	0.00136932	0.0206412	0.0179907	KCNJ6/KCNMB1/SCN2A/RYR3/KCNS3/KCNA5/SHISA6/CACNA2D4/KCNIP2/KCNE3/PDE4B/LRRC38/RYR1/KCND2	14
GO:0008076	voltage-gated potassium channel complex	8/488	88/19559	0.0015909	0.0231248	0.0201553	KCNJ6/KCNMB1/KCNS3/KCNA5/KCNIP2/KCNE3/LRRC38/KCND2	8
GO:1990351	transporter complex	18/488	330/19559	0.00169573	0.0231354	0.0201645	LRRC8C/KCNJ6/KCNMB1/SCN2A/RYR3/KCNS3/KCNA5/SHISA6/CACNA2D4/CHRNA9/KCNIP2/ATP1A3/KCNE3/FXYD2/PDE4B/LRRC38/RYR1/KCND2	18
GO:0099699	integral component of synaptic membrane	11/488	154/19559	0.00170531	0.0231354	0.0201645	GPM6A/NRCAM/SLC8A1/SCN2A/SHISA6/SLC1A6/P2RX6/CHRNA9/NTRK3/EPHA7/KCND2	11
GO:0045211	postsynaptic membrane	16/488	280/19559	0.00188399	0.0233419	0.0203446	NRGN/NRCAM/CNTN1/SLC8A1/ITGB3/SHISA6/GRIK1/F2R/P2RX6/CHRNA9/IGSF21/NTRK3/TENM2/EPHA7/COL13A1/KCND2	16
GO:0098636	protein complex involved in cell adhesion	5/488	36/19559	0.0018856	0.0233419	0.0203446	ITGA4/ITGB3/ITGA2/ITGA6/ITGAX	5
GO:0016324	apical plasma membrane	19/488	361/19559	0.0019211	0.0233419	0.0203446	JAG1/OCLN/KCNA5/SORBS2/CEACAM1/IL6R/P2RY6/STC1/MYO7A/SLC34A2/CD9/PDPN/GJA1/AJAP1/ABCC6/GPR143/ENPEP/PROM1/PLB1	19
GO:0009897	external side of plasma membrane	21/488	417/19559	0.00194994	0.0233419	0.0203446	BTN2A2/NRCAM/AQP4/GFRA2/MICB/CD24/GFRA1/ITGA2/EPHA5/CXCR2/IL6R/ACKR3/TGFBR3/ITGA6/GFRA3/IGSF21/CD9/LIFR/FGG/ENPEP/CX3CR1	21
GO:0034705	potassium channel complex	8/488	96/19559	0.00276245	0.0321234	0.0279984	KCNJ6/KCNMB1/KCNS3/KCNA5/KCNIP2/KCNE3/LRRC38/KCND2	8
GO:0005912	adherens junction	11/488	166/19559	0.00306839	0.0346899	0.0302353	CDH6/MPP7/JAG1/PGM5/TSPAN33/CEACAM1/ALOX15B/IGSF21/PLPP3/CDH7/AJAP1	11
GO:0098936	intrinsic component of postsynaptic membrane	9/488	122/19559	0.00352795	0.0386219	0.0336625	NRCAM/CNTN1/SLC8A1/SHISA6/P2RX6/CHRNA9/NTRK3/EPHA7/KCND2	9
GO:0034702	ion channel complex	16/488	299/19559	0.00361016	0.0386219	0.0336625	LRRC8C/KCNJ6/KCNMB1/SCN2A/RYR3/KCNS3/KCNA5/SHISA6/CACNA2D4/CHRNA9/KCNIP2/KCNE3/PDE4B/LRRC38/RYR1/KCND2	16
GO:0031528	microvillus membrane	4/488	26/19559	0.00370087	0.0386219	0.0336625	ITGB3/CEACAM1/PDPN/PROM1	4
GO:0031225	anchored component of membrane	11/488	171/19559	0.00384779	0.0391512	0.0341238	SVIP/GPC5/LYPD6/LYPD1/CNTN1/GFRA2/CD24/GFRA1/GFRA3/IGSF21/MDGA2	11
GO:0005788	endoplasmic reticulum lumen	16/488	308/19559	0.00479636	0.0476127	0.0414987	COL8A1/IGFBP7/IGFBP5/COL26A1/COL12A1/BCHE/COL5A3/TSPAN33/SRL/CHGB/FMO1/IGFBP3/COL14A1/ADAMTS5/FGG/COL13A1	16
GO:0042734	presynaptic membrane	10/488	156/19559	0.00586519	0.0568365	0.0495381	GPM6A/CNTN1/SNAP91/PDE2A/RIMS2/SCN2A/SLC1A6/SLC6A2/IGSF21/CNTNAP4	10
GO:0045177	apical part of cell	20/488	433/19559	0.00642346	0.0607988	0.0529916	JAG1/OCLN/KCNA5/SORBS2/CEACAM1/IL6R/P2RY6/STC1/MYO7A/DAB1/SLC34A2/CD9/PDPN/GJA1/AJAP1/ABCC6/GPR143/ENPEP/PROM1/PLB1	20
GO:0031091	platelet alpha granule	7/488	91/19559	0.00770923	0.0713103	0.0621533	ITGB3/A2M/IGF1/THBS2/SERPINF2/CD9/FGG	7
GO:0043083	synaptic cleft	3/488	17/19559	0.00808901	0.0731606	0.063766	PRSS12/LGI1/C1QL1	3
GO:0099055	integral component of postsynaptic membrane	8/488	117/19559	0.00905865	0.0801493	0.0698573	NRCAM/SLC8A1/SHISA6/P2RX6/CHRNA9/NTRK3/EPHA7/KCND2	8
GO:0098978	glutamatergic synapse	17/488	361/19559	0.00957787	0.0829403	0.0722899	GPM6A/NRGN/PAK3/NRCAM/ITGB3/SCN2A/PPM1H/NRG3/LGI1/SHISA6/SLC1A6/GUCY1A1/P2RX6/SYT4/NTRK3/EPHA7/KCND2	17
GO:0005790	smooth endoplasmic reticulum	4/488	34/19559	0.0098172	0.0832417	0.0725526	SVIP/RYR3/FTCD/RYR1	4
GO:0030667	secretory granule membrane	15/488	306/19559	0.0102922	0.0844646	0.0736184	SVIP/CAV1/ITGB3/ADGRE5/SLCO4C1/MOXD1/GLIPR1/CEACAM1/CXCR2/ACP3/SYT4/CD9/VAMP8/ITGAX/NFAM1	15
GO:0099060	integral component of postsynaptic specialization membrane	6/488	74/19559	0.0103765	0.0844646	0.0736184	NRCAM/SHISA6/P2RX6/CHRNA9/EPHA7/KCND2	6
GO:0030315	T-tubule	5/488	54/19559	0.010978	0.0876089	0.0763589	STAC/SLC8A1/SCN2A/CAPN3/RYR1	5
GO:0098948	intrinsic component of postsynaptic specialization membrane	6/488	77/19559	0.0124827	0.0977011	0.0851552	NRCAM/SHISA6/P2RX6/CHRNA9/EPHA7/KCND2	6
GO:0031672	A band	4/488	37/19559	0.0131879	0.101274	0.0882689	FHL2/MYL7/MYOM2/TRIM63	4
GO:0035577	azurophil granule membrane	5/488	58/19559	0.0146751	0.110607	0.0964036	SLCO4C1/GLIPR1/ACP3/VAMP8/NFAM1	5
GO:0030055	cell-substrate junction	18/488	423/19559	0.0201444	0.149069	0.129927	EPPK1/TGM2/FHL2/CAV1/FHL1/ITGA4/ITGB3/ADGRE5/PGM5/ITGA2/SORBS2/RHOU/RAC2/ALOX15B/NPHS1/ITGA6/CD9/GJA1	18
GO:0031430	M band	3/488	25/19559	0.0236235	0.171692	0.149645	FHL2/MYOM2/TRIM63	3
GO:0097197	tetraspanin-enriched microdomain	2/488	10/19559	0.0244836	0.174821	0.152372	TSPAN33/PDPN	2
GO:0031094	platelet dense tubular network	2/488	11/19559	0.0294369	0.206566	0.180041	IRAG1/F2R	2
GO:0005905	clathrin-coated pit	5/488	71/19559	0.0321491	0.214557	0.187006	SNAP91/AP1S3/SLC18A3/CEMIP/ACKR3	5
GO:0016529	sarcoplasmic reticulum	5/488	71/19559	0.0321491	0.214557	0.187006	JPH2/IRAG1/RYR3/SRL/RYR1	5
GO:0005925	focal adhesion	17/488	415/19559	0.0321572	0.214557	0.187006	TGM2/FHL2/CAV1/FHL1/ITGA4/ITGB3/ADGRE5/PGM5/ITGA2/SORBS2/RHOU/RAC2/ALOX15B/NPHS1/ITGA6/CD9/GJA1	17
GO:0005890	sodium:potassium-exchanging ATPase complex	2/488	12/19559	0.0347501	0.228118	0.198825	ATP1A3/FXYD2	2
GO:0099572	postsynaptic specialization	15/488	361/19559	0.0381969	0.246764	0.215077	NRGN/PAK3/NRCAM/SLC8A1/SHISA6/MAP2/CAMK2A/P2RX6/CHRNA9/LRP4/DAB1/PDE4B/SLC8A2/EPHA7/KCND2	15
GO:0060076	excitatory synapse	4/488	52/19559	0.0404758	0.257401	0.224348	SHISA6/P2RX6/PDE4B/SRPX2	4
GO:0070160	tight junction	7/488	129/19559	0.0430397	0.268773	0.234259	FZD5/EPPK1/MPP7/PLXDC1/OCLN/CLDN19/GJA1	7
GO:0098984	neuron to neuron synapse	15/488	368/19559	0.0439015	0.268773	0.234259	NRGN/PAK3/NRCAM/SLC8A1/SHISA6/MAP2/CAMK2A/P2RX6/LRP4/ATP1A3/DAB1/PDE4B/SLC8A2/EPHA7/KCND2	15
GO:0014069	postsynaptic density	14/488	337/19559	0.0442451	0.268773	0.234259	NRGN/PAK3/NRCAM/SLC8A1/SHISA6/MAP2/CAMK2A/P2RX6/LRP4/DAB1/PDE4B/SLC8A2/EPHA7/KCND2	14
GO:0032045	guanyl-nucleotide exchange factor complex	2/488	14/19559	0.0463731	0.277557	0.241916	RASGRP3/ELMO1	2
GO:0016528	sarcoplasm	5/488	80/19559	0.0496555	0.290118	0.252863	JPH2/IRAG1/RYR3/SRL/RYR1	5
GO:0032279	asymmetric synapse	14/488	343/19559	0.0498974	0.290118	0.252863	NRGN/PAK3/NRCAM/SLC8A1/SHISA6/MAP2/CAMK2A/P2RX6/LRP4/DAB1/PDE4B/SLC8A2/EPHA7/KCND2	14

## Sheet: Table S7
ID	Description	GeneRatio	BgRatio	pvalue	p.adjust	qvalue	geneID	Count
GO:0005201	extracellular matrix structural constituent	22/477	169/18352	5.32447e-10	1.65857e-07	1.42079e-07	COL8A1/IGFBP7/ZP3/LAMA1/COL12A1/COL5A3/THBS2/LAMA4/ANOS1/FBLN2/COL6A6/TNXB/HAPLN1/COL14A1/COMP/MGP/FGG/POSTN/SRPX2/CRELD1/FMOD/COL13A1	22
GO:0008201	heparin binding	22/477	169/18352	5.32447e-10	1.65857e-07	1.42079e-07	CCN2/FGF10/SFRP1/COL5A3/THBS2/CFH/ANOS1/ADAMTS8/RSPO1/TNXB/TGFBR3/ADAMTS5/ADAMTS1/COMP/ADAMTS15/RSPO3/SMOC1/POSTN/PGF/LXN/COL13A1/PCOLCE2	22
GO:0005539	glycosaminoglycan binding	25/477	232/18352	2.01361e-09	4.1816e-07	3.58211e-07	CCN2/FGF10/SFRP1/COL5A3/THBS2/SPOCK3/CFH/ANOS1/ADAMTS8/RSPO1/TNXB/HAPLN1/CEMIP/TGFBR3/ADAMTS5/ADAMTS1/COMP/ADAMTS15/RSPO3/SMOC1/POSTN/PGF/LXN/COL13A1/PCOLCE2	25
GO:1901681	sulfur compound binding	25/477	262/18352	2.39884e-08	3.73619e-06	3.20056e-06	CCN2/FGF10/GAL3ST3/SFRP1/COL5A3/THBS2/ITGA2/CFH/ANOS1/ADAMTS8/ENPP1/RSPO1/TNXB/TGFBR3/ADAMTS5/ADAMTS1/COMP/ADAMTS15/RSPO3/SMOC1/POSTN/PGF/LXN/COL13A1/PCOLCE2	25
GO:0008081	phosphoric diester hydrolase activity	12/477	89/18352	3.20381e-06	0.000399194	0.000341964	PLCH1/PDE2A/PDE1C/PDE5A/ENPP1/MPPED2/ENPP2/PDE7B/PDE1A/SMPD3/PDE4B/PLCH2	12
GO:0019199	transmembrane receptor protein kinase activity	11/477	80/18352	6.78078e-06	0.000648621	0.000555632	BMPR1B/EPHA5/INSRR/EPHA10/TGFBR3/AMHR2/KDR/EPHA6/ALK/NTRK3/EPHA7	11
GO:0005520	insulin-like growth factor binding	7/477	29/18352	7.28787e-06	0.000648621	0.000555632	IGFBP7/IGFBP5/CCN2/ITGB3/IGFBP6/IGFBP3/ITGA6	7
GO:0019838	growth factor binding	14/477	136/18352	1.24902e-05	0.000870889	0.000746035	IGFBP7/IGFBP5/CCN2/ITGB3/A2M/IGFBP6/IL6R/IGFBP3/TGFBR3/ITGA6/KDR/LIFR/NTRK3/SRPX2	14
GO:0031994	insulin-like growth factor I binding	5/477	13/18352	1.25811e-05	0.000870889	0.000746035	IGFBP5/ITGB3/IGFBP6/IGFBP3/ITGA6	5
GO:0019956	chemokine binding	7/477	33/18352	1.82314e-05	0.00113582	0.000972983	ITGA4/ITGB3/A2M/CXCR2/ACKR3/PDPN/CX3CR1	7
GO:0004114	3',5'-cyclic-nucleotide phosphodiesterase activity	6/477	23/18352	2.07033e-05	0.00117256	0.00100446	PDE2A/PDE1C/PDE5A/PDE7B/PDE1A/PDE4B	6
GO:0004112	cyclic-nucleotide phosphodiesterase activity	6/477	25/18352	3.47527e-05	0.00180424	0.00154558	PDE2A/PDE1C/PDE5A/PDE7B/PDE1A/PDE4B	6
GO:0001968	fibronectin binding	6/477	27/18352	5.55798e-05	0.00263722	0.00225914	IGFBP5/CCN2/ITGA4/ITGB3/IGFBP6/IGFBP3	6
GO:0046873	metal ion transmembrane transporter activity	26/477	428/18352	5.92633e-05	0.00263722	0.00225914	SLC30A10/GPM6A/KCNJ13/KCNJ6/KCNMB1/SLC8A1/SCN2A/RYR3/NIPAL4/KCNS3/KCNA5/GRIK1/SLC1A6/ASIC4/CACNA2D4/CHRNA9/KCNIP2/ATP1A3/SLC6A2/KCNE3/SLC34A2/FXYD2/SLC8A2/LRRC38/RYR1/KCND2	26
GO:0005003	ephrin receptor activity	5/477	19/18352	9.98914e-05	0.00388834	0.00333089	EPHA5/EPHA10/EPHA6/NTRK3/EPHA7	5
GO:0005178	integrin binding	13/477	144/18352	0.000100141	0.00388834	0.00333089	CCN2/ITGA4/ITGB3/IGF1/ITGA2/ADAMTS8/TNXB/KDR/ADAMTS5/COMP/CD9/PLPP3/ITGAX	13
GO:0050840	extracellular matrix binding	8/477	57/18352	0.000106102	0.00388834	0.00333089	ADGRG6/ITGB3/ITGA2/FBLN2/ITGA6/ADAMTS5/ADAMTS15/SMOC1	8
GO:0004222	metalloendopeptidase activity	11/477	108/18352	0.000116319	0.00402593	0.00344876	ADAMTS16/ADAMTS18/MMP24/ADAMTS8/ADAM28/ADAMTS5/ADAMTS17/MMP28/ADAMTS1/ADAMTS15/TRABD2A	11
GO:0004714	transmembrane receptor protein tyrosine kinase activity	8/477	61/18352	0.000172698	0.00566267	0.00485085	EPHA5/INSRR/EPHA10/KDR/EPHA6/ALK/NTRK3/EPHA7	8
GO:0047555	3',5'-cyclic-GMP phosphodiesterase activity	4/477	12/18352	0.000188983	0.00588683	0.00504287	PDE2A/PDE1C/PDE5A/PDE1A	4
GO:0015459	potassium channel regulator activity	7/477	53/18352	0.000420348	0.0124703	0.0106825	CAV1/KCNMB1/WNK2/KCNS3/KCNIP2/KCNE3/LRRC38	7
GO:0005518	collagen binding	8/477	70/18352	0.000451642	0.0127897	0.0109561	COCH/ADGRG6/COL5A3/ITGA2/CCBE1/COL14A1/COMP/PCOLCE2	8
GO:0030020	extracellular matrix structural constituent conferring tensile strength	6/477	41/18352	0.000620694	0.0168127	0.0144024	COL8A1/COL12A1/COL5A3/COL6A6/COL14A1/COL13A1	6
GO:0045499	chemorepellent activity	5/477	28/18352	0.000696167	0.0180713	0.0154806	NRG3/SEMA3D/SEMA6D/SEMA3E/EPHA7	5
GO:0015079	potassium ion transmembrane transporter activity	12/477	156/18352	0.000792861	0.0189085	0.0161977	KCNJ13/KCNJ6/KCNMB1/KCNS3/KCNA5/GRIK1/KCNIP2/ATP1A3/KCNE3/FXYD2/LRRC38/KCND2	12
GO:0019955	cytokine binding	11/477	135/18352	0.000807239	0.0189085	0.0161977	ITGA4/ITGB3/A2M/CXCR2/IL6R/ACKR3/TGFBR3/COMP/PDPN/LIFR/CX3CR1	11
GO:0005005	transmembrane-ephrin receptor activity	4/477	17/18352	0.00081947	0.0189085	0.0161977	EPHA5/EPHA10/EPHA6/EPHA7	4
GO:0016500	protein-hormone receptor activity	4/477	18/18352	0.00103212	0.0229646	0.0196723	LGR5/INSRR/AMHR2/PAX8	4
GO:0099106	ion channel regulator activity	10/477	119/18352	0.00108929	0.023401	0.0200461	CAV1/KCNMB1/WNK2/KCNS3/KCNIP2/KCNE3/TSPAN13/FXYD2/VAMP8/LRRC38	10
GO:0005267	potassium channel activity	10/477	120/18352	0.00116139	0.0241181	0.0206605	KCNJ13/KCNJ6/KCNMB1/KCNS3/KCNA5/GRIK1/KCNIP2/KCNE3/LRRC38/KCND2	10
GO:0005261	cation channel activity	19/477	334/18352	0.00124881	0.0249338	0.0213592	GPM6A/PIEZO2/KCNJ13/KCNJ6/KCNMB1/SCN2A/RYR3/KCNS3/KCNA5/GRIK1/ASIC4/P2RX6/CACNA2D4/CHRNA9/KCNIP2/KCNE3/LRRC38/RYR1/KCND2	19
GO:0030296	protein tyrosine kinase activator activity	4/477	19/18352	0.00128071	0.0249338	0.0213592	NRG3/CD24/ALKAL2/AFAP1L2	4
GO:0022836	gated channel activity	19/477	337/18352	0.00138501	0.0261473	0.0223988	PIEZO2/KCNJ13/KCNJ6/KCNMB1/SCN2A/RYR3/KCNS3/KCNA5/GRIK1/ASIC4/P2RX6/CACNA2D4/CHRNA9/KCNIP2/KCNE3/TMC3/LRRC38/RYR1/KCND2	19
GO:0042578	phosphoric ester hydrolase activity	20/477	369/18352	0.00167812	0.0295458	0.02531	PLCH1/PTPRQ/PDE2A/PDE1C/PPM1H/EYA4/PDE5A/PLPP4/PTPN20/ENPP1/ACP3/MPPED2/ENPP2/PDE7B/PDE1A/PLPP3/SMPD3/PDE4B/LRRC2/PLCH2	20
GO:0008528	G protein-coupled peptide receptor activity	11/477	148/18352	0.0017073	0.0295458	0.02531	LGR5/CCKBR/NPY6R/F2R/CXCR2/NPY1R/ACKR3/CYSLTR2/TACR1/GPR143/CX3CR1	11
GO:0016247	channel regulator activity	11/477	148/18352	0.0017073	0.0295458	0.02531	CAV1/KCNMB1/WNK2/KCNS3/FGF13/KCNIP2/KCNE3/TSPAN13/FXYD2/VAMP8/LRRC38	11
GO:0005249	voltage-gated potassium channel activity	8/477	88/18352	0.00205031	0.0345228	0.0295734	KCNJ13/KCNJ6/KCNS3/KCNA5/KCNIP2/KCNE3/LRRC38/KCND2	8
GO:0001653	peptide receptor activity	11/477	152/18352	0.00210942	0.0345834	0.0296254	LGR5/CCKBR/NPY6R/F2R/CXCR2/NPY1R/ACKR3/CYSLTR2/TACR1/GPR143/CX3CR1	11
GO:0048018	receptor ligand activity	24/477	487/18352	0.0021846	0.0348975	0.0298945	INHBA/ZP3/CCN2/FGF10/JAG1/NRG3/IGF1/WNT2B/FGF13/SEMA3D/EDN3/IL33/NPPB/SEMA6D/CHGB/SEMA3E/STC1/DKK1/IL18/PGF/UCN/SST/SPX/EPHA7	24
GO:0005516	calmodulin binding	13/477	200/18352	0.00227275	0.0353981	0.0303233	NRGN/MYLK/SLC8A1/PDE1C/MYO5C/RYR3/MAP2/CEACAM1/CAMK2A/MYO7A/PDE1A/SLC8A2/RYR1	13
GO:0044325	ion channel binding	10/477	132/18352	0.00237262	0.0360523	0.0308837	STAC/CAV1/RIMS2/FHL1/SLC8A1/FGF13/KCNIP2/KCNE3/PDE4B/LRRC38	10
GO:0015077	monovalent inorganic cation transmembrane transporter activity	20/477	381/18352	0.00243483	0.0361123	0.0309351	ATP6V0E2/KCNJ13/KCNJ6/KCNMB1/SLC8A1/SCN2A/KCNS3/KCNA5/GRIK1/SLC1A6/ASIC4/KCNIP2/ATP1A3/SLC6A2/KCNE3/SLC34A2/FXYD2/SLC8A2/LRRC38/KCND2	20
GO:0030546	signaling receptor activator activity	24/477	492/18352	0.0024925	0.0361123	0.0309351	INHBA/ZP3/CCN2/FGF10/JAG1/NRG3/IGF1/WNT2B/FGF13/SEMA3D/EDN3/IL33/NPPB/SEMA6D/CHGB/SEMA3E/STC1/DKK1/IL18/PGF/UCN/SST/SPX/EPHA7	24
GO:0005544	calcium-dependent phospholipid binding	6/477	54/18352	0.00268464	0.038012	0.0325624	SYT13/ANXA8/DOC2B/SYT4/CPNE5/ANXA8L1	6
GO:0004115	3',5'-cyclic-AMP phosphodiesterase activity	3/477	12/18352	0.00322247	0.0446134	0.0382174	PDE2A/PDE7B/PDE4B	3
GO:0022843	voltage-gated cation channel activity	10/477	140/18352	0.00363364	0.048062	0.0411717	KCNJ13/KCNJ6/KCNS3/KCNA5/CACNA2D4/KCNIP2/KCNE3/LRRC38/RYR1/KCND2	10
GO:0015267	channel activity	23/477	479/18352	0.00368568	0.048062	0.0411717	GPM6A/LRRC8C/PIEZO2/KCNJ13/KCNJ6/KCNMB1/SCN2A/AQP4/RYR3/KCNS3/KCNA5/GRIK1/ASIC4/P2RX6/CACNA2D4/CHRNA9/KCNIP2/KCNE3/GJA1/TMC3/LRRC38/RYR1/KCND2	23
GO:0004896	cytokine receptor activity	8/477	97/18352	0.00376785	0.048062	0.0411717	GFRA2/GFRA1/CXCR2/IL6R/ACKR3/GFRA3/LIFR/CX3CR1	8
GO:0022803	passive transmembrane transporter activity	23/477	480/18352	0.00378016	0.048062	0.0411717	GPM6A/LRRC8C/PIEZO2/KCNJ13/KCNJ6/KCNMB1/SCN2A/AQP4/RYR3/KCNS3/KCNA5/GRIK1/ASIC4/P2RX6/CACNA2D4/CHRNA9/KCNIP2/KCNE3/GJA1/TMC3/LRRC38/RYR1/KCND2	23
GO:0008237	metallopeptidase activity	12/477	189/18352	0.00398988	0.0483001	0.0413756	ADAMTS16/ADAMTS18/MMP24/ADAMTS8/ADAM28/ADAMTS5/ADAMTS17/MMP28/ADAMTS1/ADAMTS15/TRABD2A/ENPEP	12
GO:0004867	serine-type endopeptidase inhibitor activity	8/477	98/18352	0.00401201	0.0483001	0.0413756	ITIH3/A2M/PCSK1N/WFDC1/ANOS1/SERPINF1/SERPINE3/SERPINF2	8
GO:0005024	transforming growth factor beta-activated receptor activity	3/477	13/18352	0.004109	0.0483001	0.0413756	BMPR1B/TGFBR3/AMHR2	3
GO:0015271	outward rectifier potassium channel activity	3/477	13/18352	0.004109	0.0483001	0.0413756	KCNA5/KCNIP2/KCND2	3
GO:0005216	ion channel activity	21/477	431/18352	0.00457731	0.0520295	0.0445703	GPM6A/LRRC8C/PIEZO2/KCNJ13/KCNJ6/KCNMB1/SCN2A/RYR3/KCNS3/KCNA5/GRIK1/ASIC4/P2RX6/CACNA2D4/CHRNA9/KCNIP2/KCNE3/TMC3/LRRC38/RYR1/KCND2	21
GO:0005179	hormone activity	9/477	122/18352	0.00459329	0.0520295	0.0445703	INHBA/IGF1/EDN3/NPPB/CHGB/STC1/UCN/SST/SPX	9
GO:0005172	vascular endothelial growth factor receptor binding	3/477	14/18352	0.00512963	0.056066	0.0480282	CADM4/ITGB3/PGF	3
GO:0031432	titin binding	3/477	14/18352	0.00512963	0.056066	0.0480282	ANKRD1/CAPN3/TRIM63	3
GO:0086008	voltage-gated potassium channel activity involved in cardiac muscle cell action potential repolarization	3/477	15/18352	0.0062896	0.0675589	0.0578734	KCNA5/KCNIP2/KCNE3	3
GO:0015081	sodium ion transmembrane transporter activity	10/477	152/18352	0.0064624	0.0682386	0.0584556	SLC8A1/SCN2A/GRIK1/SLC1A6/ASIC4/ATP1A3/SLC6A2/SLC34A2/FXYD2/SLC8A2	10
GO:0099094	ligand-gated cation channel activity	8/477	108/18352	0.00717924	0.0745444	0.0638575	KCNJ13/KCNJ6/RYR3/GRIK1/ASIC4/P2RX6/CHRNA9/RYR1	8
GO:0043395	heparan sulfate proteoglycan binding	3/477	16/18352	0.00759342	0.0775524	0.0664342	ITGA2/CFH/COMP	3
GO:0004713	protein tyrosine kinase activity	9/477	135/18352	0.00878202	0.0882451	0.0755939	EPHA5/INSRR/EPHA10/KDR/EPHA6/ALK/NTRK3/FRK/EPHA7	9
GO:0072341	modified amino acid binding	7/477	90/18352	0.00898414	0.0888431	0.0761062	JPH2/CAVIN2/SYTL2/SYT13/SYT4/FTCD/GPR143	7
GO:0071855	neuropeptide receptor binding	4/477	33/18352	0.0101557	0.0988599	0.0846869	CCKBR/MRAP2/EDN3/UCN	4
GO:0004675	transmembrane receptor protein serine/threonine kinase activity	3/477	19/18352	0.0124038	0.118886	0.101842	BMPR1B/TGFBR3/AMHR2	3
GO:0043394	proteoglycan binding	4/477	36/18352	0.0137567	0.123873	0.106114	COL5A3/ITGA2/CFH/COMP	4
GO:1990782	protein tyrosine kinase binding	7/477	98/18352	0.0139619	0.123873	0.106114	CADM4/NRG3/CEACAM1/ALKAL2/LRP4/BANK1/ITGAX	7
GO:0005244	voltage-gated ion channel activity	11/477	197/18352	0.0142259	0.123873	0.106114	KCNJ13/KCNJ6/SCN2A/KCNS3/KCNA5/CACNA2D4/KCNIP2/KCNE3/LRRC38/RYR1/KCND2	11
GO:0022832	voltage-gated channel activity	11/477	197/18352	0.0142259	0.123873	0.106114	KCNJ13/KCNJ6/SCN2A/KCNS3/KCNA5/CACNA2D4/KCNIP2/KCNE3/LRRC38/RYR1/KCND2	11
GO:0030506	ankyrin binding	3/477	20/18352	0.014316	0.123873	0.106114	NRCAM/SPTB/SLC8A1	3
GO:0031681	G-protein beta-subunit binding	3/477	20/18352	0.014316	0.123873	0.106114	F2R/GNG11/RASD2	3
GO:0033038	bitter taste receptor activity	3/477	20/18352	0.014316	0.123873	0.106114	TAS2R3/TAS2R4/TAS2R50	3
GO:0061134	peptidase regulator activity	12/477	229/18352	0.0169763	0.14488	0.124109	ITIH3/CAV1/A2M/SPOCK3/PCSK1N/WFDC1/ANOS1/SERPINF1/SERPINE3/SERPINF2/LXN/PCOLCE2	12
GO:0001786	phosphatidylserine binding	5/477	58/18352	0.01721	0.144889	0.124117	JPH2/CAVIN2/SYTL2/SYT13/SYT4	5
GO:0016493	C-C chemokine receptor activity	3/477	23/18352	0.0210019	0.17216	0.147479	CXCR2/ACKR3/CX3CR1	3
GO:0030215	semaphorin receptor binding	3/477	23/18352	0.0210019	0.17216	0.147479	SEMA3D/SEMA6D/SEMA3E	3
GO:0004866	endopeptidase inhibitor activity	10/477	183/18352	0.021609	0.174836	0.149771	ITIH3/A2M/SPOCK3/PCSK1N/WFDC1/ANOS1/SERPINF1/SERPINE3/SERPINF2/LXN	10
GO:0019957	C-C chemokine binding	3/477	24/18352	0.0235495	0.188094	0.161128	CXCR2/ACKR3/CX3CR1	3
GO:0140375	immune receptor activity	8/477	135/18352	0.0248361	0.195859	0.16778	GFRA2/GFRA1/CXCR2/IL6R/ACKR3/GFRA3/LIFR/CX3CR1	8
GO:0008083	growth factor activity	9/477	162/18352	0.0259398	0.195969	0.167874	INHBA/CCN2/FGF10/JAG1/NRG3/IGF1/FGF13/DKK1/PGF	9
GO:0030414	peptidase inhibitor activity	10/477	189/18352	0.0262828	0.195969	0.167874	ITIH3/A2M/SPOCK3/PCSK1N/WFDC1/ANOS1/SERPINF1/SERPINE3/SERPINF2/LXN	10
GO:0004983	neuropeptide Y receptor activity	2/477	10/18352	0.0264227	0.195969	0.167874	NPY6R/NPY1R	2
GO:0005432	calcium:sodium antiporter activity	2/477	10/18352	0.0264227	0.195969	0.167874	SLC8A1/SLC8A2	2
GO:0019869	chloride channel inhibitor activity	2/477	10/18352	0.0264227	0.195969	0.167874	WNK2/VAMP8	2
GO:0061135	endopeptidase regulator activity	10/477	192/18352	0.0288731	0.199384	0.1708	ITIH3/A2M/SPOCK3/PCSK1N/WFDC1/ANOS1/SERPINF1/SERPINE3/SERPINF2/LXN	10
GO:0015276	ligand-gated ion channel activity	8/477	139/18352	0.0289065	0.199384	0.1708	KCNJ13/KCNJ6/RYR3/GRIK1/ASIC4/P2RX6/CHRNA9/RYR1	8
GO:0022834	ligand-gated channel activity	8/477	139/18352	0.0289065	0.199384	0.1708	KCNJ13/KCNJ6/RYR3/GRIK1/ASIC4/P2RX6/CHRNA9/RYR1	8
GO:0008188	neuropeptide receptor activity	4/477	45/18352	0.0290246	0.199384	0.1708	NPY6R/NPY1R/TACR1/GPR143	4
GO:0001637	G protein-coupled chemoattractant receptor activity	3/477	26/18352	0.0291235	0.199384	0.1708	CXCR2/ACKR3/CX3CR1	3
GO:0004950	chemokine receptor activity	3/477	26/18352	0.0291235	0.199384	0.1708	CXCR2/ACKR3/CX3CR1	3
GO:0008527	taste receptor activity	3/477	26/18352	0.0291235	0.199384	0.1708	TAS2R3/TAS2R4/TAS2R50	3
GO:0015631	tubulin binding	16/477	365/18352	0.0298452	0.201433	0.172555	REEP2/GAS2/DPYSL5/NAV3/DCX/KIF5C/FGF13/MAP2/CAPN6/TOGARAM2/TTLL6/FTCD/TPPP2/SLC6A2/PDE4B/GJA1	16
GO:0030276	clathrin binding	5/477	67/18352	0.0300695	0.201433	0.172555	SNAP91/STON2/SYT13/CEMIP/SYT4	5
GO:0005391	sodium:potassium-exchanging ATPase activity	2/477	11/18352	0.0317469	0.2039	0.174668	ATP1A3/FXYD2	2
GO:0008556	potassium transmembrane transporter activity, phosphorylative mechanism	2/477	11/18352	0.0317469	0.2039	0.174668	ATP1A3/FXYD2	2
GO:0015368	calcium:cation antiporter activity	2/477	11/18352	0.0317469	0.2039	0.174668	SLC8A1/SLC8A2	2
GO:0016813	hydrolase activity, acting on carbon-nitrogen (but not peptide) bonds, in linear amidines	2/477	11/18352	0.0317469	0.2039	0.174668	PADI2/DDAH1	2
GO:0001102	RNA polymerase II activating transcription factor binding	4/477	47/18352	0.0333811	0.210065	0.179949	ISL1/BEX1/PRRX1/LDB2	4
GO:0005044	scavenger receptor activity	4/477	47/18352	0.0333811	0.210065	0.179949	PRSS12/ENPP1/ACKR3/ENPP2	4
GO:0015026	coreceptor activity	4/477	48/18352	0.0356945	0.222377	0.190496	ITGA4/ITGB3/ACKR3/TGFBR3	4
GO:0008554	sodium transmembrane transporter activity, phosphorylative mechanism	2/477	12/18352	0.0374517	0.226529	0.194052	ATP1A3/FXYD2	2
GO:0042301	phosphate ion binding	2/477	12/18352	0.0374517	0.226529	0.194052	PDE2A/SLC34A2	2
GO:0052650	NADP-retinol dehydrogenase activity	2/477	12/18352	0.0374517	0.226529	0.194052	RDH10/AKR1B10	2
GO:0015485	cholesterol binding	4/477	49/18352	0.0380984	0.22728	0.194696	CAV1/STARD5/STAR/PROM1	4
GO:0043236	laminin binding	3/477	29/18352	0.0386704	0.22728	0.194696	ADGRG6/ITGA2/ITGA6	3
GO:0043425	bHLH transcription factor binding	3/477	29/18352	0.0386704	0.22728	0.194696	ISL1/FHL2/HAND1	3
GO:0030971	receptor tyrosine kinase binding	5/477	72/18352	0.0392754	0.228678	0.195894	CADM4/NRG3/ALKAL2/LRP4/ITGAX	5
GO:0004175	endopeptidase activity	18/477	440/18352	0.0397327	0.229199	0.19634	ADAMTS16/ADAMTS18/MMP24/SFRP1/PRSS12/ADAMTS8/CASP10/ADAM28/ADAMTS5/CAPN3/ADAMTS17/MMP28/ADAMTS1/ADAMTS15/CELA2A/CELA2B/TRABD2A/MASP1	18
GO:0017147	Wnt-protein binding	3/477	30/18352	0.0421638	0.237801	0.203708	FZD5/SFRP1/TRABD2A	3
GO:0043548	phosphatidylinositol 3-kinase binding	3/477	30/18352	0.0421638	0.237801	0.203708	INSRR/DAB1/RASD2	3
GO:0008195	phosphatidate phosphatase activity	2/477	13/18352	0.0435141	0.237801	0.203708	PLPP4/PLPP3	2
GO:0030548	acetylcholine receptor regulator activity	2/477	13/18352	0.0435141	0.237801	0.203708	LYPD6/LYPD1	2
GO:0099602	neurotransmitter receptor regulator activity	2/477	13/18352	0.0435141	0.237801	0.203708	LYPD6/LYPD1	2
GO:1990825	sequence-specific mRNA binding	2/477	13/18352	0.0435141	0.237801	0.203708	RBM24/SHFL	2
GO:0042626	ATPase-coupled transmembrane transporter activity	6/477	100/18352	0.0461866	0.250211	0.214339	ATP6V0E2/ATP1A3/ABCA10/FXYD2/ABCA8/ABCC6	6
GO:0042043	neurexin family protein binding	2/477	14/18352	0.0499115	0.26637	0.228182	SYTL5/SYTL2	2

## Sheet: Table S8
Column1	baseMean	log2 fold change	lfcSE	stat	pvalue	padj	-log padj	Ctrl_1	Ctrl_2	Ctrl_3	Ctrl_4	Ctrl_5	Ctrl_6	Ctrl_7	AD_1	AD_2	AD_3	external_gene_name
ENSG00000185559	30782.4	-4.16426	0.523438	7.95559	1.78279e-15	1.99414e-11	10.7002	58886.4	80248.7	39560.7	21606.7	21651.8	38466	40217.5	2848.04	3760.89	576.878	DLK1
ENSG00000165072	91.0286	3.02026	0.377536	-7.99992	1.24503e-15	1.99414e-11	10.7002	14.991	20.4362	18.8791	29.6374	47.4018	23.8218	48.0841	282.791	256.938	167.305	MAMDC2
ENSG00000225828	204.146	-0.981784	0.12465	7.87631	3.37196e-15	2.51447e-11	10.5996	241.729	226.95	251.391	233.148	240.959	226.825	256.769	115.034	134.587	114.072	FAM229A
ENSG00000168961	260.049	-2.79586	0.359723	7.77227	7.70928e-15	4.31161e-11	10.3654	197.693	417.329	522.654	206.474	255.772	430.864	418.331	53.6824	35.7643	61.9247	LGALS9
ENSG00000137563	1006.18	1.27667	0.164918	-7.74128	9.84199e-15	4.4035e-11	10.3562	782.341	689.454	545.508	664.867	900.634	685.654	667.407	1474.35	1773.15	1878.38	GGH
ENSG00000241684	128.814	-1.7134	0.22825	7.50666	6.06547e-14	2.26151e-10	9.6456	178.955	164.565	211.645	123.489	154.056	163.646	143.291	63.2686	46.1171	39.1104	ADAMTS9-AS2
ENSG00000040341	1482.56	0.494065	0.0669524	-7.37934	1.5907e-13	5.08366e-10	9.29382	1298.59	1360.62	1321.54	1356.41	1371.69	1241.84	1294.42	1775.35	1918.09	1887.07	STAU2
ENSG00000070748	5554.35	-2.73809	0.376798	7.26672	3.68325e-13	1.02997e-09	8.98717	9052.67	11488.4	3015.69	7977.41	4890.29	10378	5388.3	951.905	1000.46	1400.37	CHAT
ENSG00000163032	510.616	-3.55937	0.495466	7.18388	6.77608e-13	1.68431e-09	8.77358	288.576	790.559	1068.16	935.555	230.096	973.588	640.48	88.1926	30.1173	60.8383	VSNL1
ENSG00000279619	50.0732	-2.97807	0.417939	7.12562	1.0361e-12	2.31786e-09	8.63491	53.4053	96.8032	88.4339	35.5649	67.1525	65.2511	68.2794	11.5034	5.64699	8.69119
ENSG00000197594	6616.97	-1.91595	0.271127	7.06662	1.58756e-12	3.22867e-09	8.49098	7908.68	9083.36	9612.46	7084.34	4391.58	10176.1	11165.1	2508.7	2490.32	1749.1	ENPP1
ENSG00000137310	990.422	1.26157	0.178924	-7.05088	1.7779e-12	3.31446e-09	8.47959	761.729	781.954	535.571	711.299	795.955	602.796	695.296	1283.59	1838.09	1897.94	TCF19
ENSG00000144810	1164.54	4.55782	0.652589	-6.98422	2.86448e-12	4.92933e-09	8.30721	117.117	73.1402	53.6565	205.486	418.716	131.538	50.0074	3647.53	5867.22	1080.97	COL8A1
ENSG00000196660	17.236	3.79476	0.545467	-6.9569	3.47853e-12	5.55844e-09	8.25505	1.87387	1.07559	2.98092	5.92749	5.92522	4.14293	2.88504	39.3032	79.999	28.2464	SLC30A10
ENSG00000163453	128.752	5.67254	0.819169	-6.92475	4.3676e-12	6.51385e-09	8.18616	6.55855	2.15118	12.9173	8.89123	13.8255	5.17866	6.73177	612.555	608.934	9.77759	IGFBP7
ENSG00000158816	217.978	-2.6402	0.388735	6.79176	1.10774e-11	1.54883e-08	7.81	253.91	337.735	557.431	280.568	124.43	266.183	219.263	40.2618	48.9406	51.0607	VWA5B1
ENSG00000258498	190.832	-4.56059	0.673816	6.7683	1.30301e-11	1.71469e-08	7.76582	135.856	189.304	559.419	69.154	157.018	264.112	499.113	4.79307	5.64699	23.9008	DIO3OS
ENSG00000132563	267.65	1.92809	0.290405	-6.63932	3.15144e-11	3.91671e-08	7.40708	124.612	84.9717	147.059	203.51	221.208	124.288	111.555	547.369	637.168	474.756	REEP2
ENSG00000135046	6878.52	0.774392	0.117083	-6.61407	3.73907e-11	4.18234e-08	7.37858	5424.86	5471.53	5157.98	5616.3	5962.75	6520.97	5536.4	8827.88	11265.7	9000.81	ANXA1
ENSG00000258969	34.7551	-3.72871	0.563114	6.62159	3.55354e-11	4.18234e-08	7.37858	59.027	20.4362	55.6438	34.577	40.489	61.1082	65.3943	4.79307	2.82349	3.2592	LINC02307
ENSG00000150625	38.8281	2.9385	0.445028	-6.60295	4.03064e-11	4.29379e-08	7.36716	6.55855	8.60472	5.96183	20.7462	24.6884	12.4288	11.5402	103.53	64.9404	129.281	GPM6A
ENSG00000179981	8072.34	-2.52306	0.385398	6.54664	5.88457e-11	5.98381e-08	7.22302	11328.5	10696.7	8717.19	7077.42	5566.75	14214.4	17520.9	1785.9	1005.16	2810.51	TSHZ1
ENSG00000079385	96.9299	-4.44485	0.679753	6.53892	6.1966e-11	6.02714e-08	7.21989	86.1981	178.548	301.073	55.3232	34.5638	211.289	83.6663	9.58615	4.70582	4.3456	CEACAM1
ENSG00000114841	626.678	-1.17908	0.180531	6.53117	6.52598e-11	6.08303e-08	7.21588	849.801	814.222	617.05	917.773	708.064	733.298	629.901	323.053	400.936	272.686	DNAH1
ENSG00000180871	28.2692	-3.17783	0.487972	6.51233	7.39958e-11	6.62144e-08	7.17905	44.9729	39.7969	45.7074	38.5287	47.4018	25.8933	27.8888	6.7103	4.70582	1.0864	CXCR2
ENSG00000188070	2192.7	-0.60693	0.0933456	6.50197	7.92731e-11	6.82084e-08	7.16616	2368.57	2728.77	2665.93	2422.37	2189.37	2355.25	2382.09	1653.61	1593.39	1567.67	ZFTA
ENSG00000214176	384.752	-0.870933	0.134352	6.48245	9.02429e-11	7.47713e-08	7.12627	465.657	448.521	471.978	438.634	410.816	402.9	478.917	208.019	291.761	230.317	PLEKHM1P1
ENSG00000027644	46.0862	-2.99264	0.462275	6.47373	9.56101e-11	7.6389e-08	7.11697	61.8378	84.9717	94.3957	30.6254	46.4143	54.8938	64.4327	6.7103	12.2351	4.3456	INSRR
ENSG00000253873	459.904	-2.42753	0.378289	6.41714	1.38861e-10	1.07119e-07	6.97013	678.342	857.246	582.272	366.516	403.903	1051.27	320.24	137.082	97.8811	104.294	PCDHGA11
ENSG00000177425	1072.16	1.09943	0.172968	-6.35628	2.067e-10	1.44503e-07	6.84012	858.233	864.775	592.209	893.075	792.993	922.837	665.484	1618.14	1989.62	1524.22	PAWR
ENSG00000156475	666.454	2.25107	0.353884	-6.36104	2.00396e-10	1.44503e-07	6.84012	178.955	154.885	509.737	253.894	377.239	418.436	299.083	1625.81	1639.51	1206.99	PPP2R2B
ENSG00000132204	33.8651	-21.3771	3.36223	6.35802	2.04372e-10	1.44503e-07	6.84012	37.4774	0	0	0	300.211	0	0.961682	0	0	0	LINC00470
ENSG00000145632	1228.44	1.13429	0.178721	-6.34669	2.19993e-10	1.47764e-07	6.83043	976.287	652.883	788.949	1048.18	880.883	877.265	1104.97	1968.99	2239.03	1746.93	PLK2
ENSG00000189292	159.298	-2.2117	0.348655	6.34352	2.24575e-10	1.47764e-07	6.83043	178.018	212.967	315.977	187.704	197.507	216.468	149.061	56.5583	17.8821	60.8383	ALKAL2
ENSG00000115461	45863.9	1.74047	0.275739	-6.31203	2.75404e-10	1.7603e-07	6.75441	20938.6	24923.6	22019	32422.4	33276.1	33457.2	21544.6	66692.8	135902	67462.1	IGFBP5
ENSG00000171488	203.907	1.53717	0.243762	-6.30601	2.86316e-10	1.77922e-07	6.74977	113.369	141.978	149.046	115.586	190.595	83.8943	114.44	348.936	449.877	331.352	LRRC8C
ENSG00000163251	420.957	2.45849	0.393819	-6.24268	4.30146e-10	2.60076e-07	6.5849	237.045	291.485	79.4911	210.426	116.529	112.895	206.762	1316.18	982.576	656.185	FZD5
ENSG00000198168	190.701	2.42538	0.390665	-6.20833	5.35505e-10	3.15257e-07	6.50133	69.3333	79.5937	38.7519	152.139	111.592	70.4298	55.7775	416.997	613.639	298.76	SVIP
ENSG00000166987	2456.75	-0.539346	0.0871234	6.1906	5.99368e-10	3.35212e-07	6.47468	2458.52	2755.66	2759.34	2939.05	2842.13	2606.94	2610.97	1981.46	1738.33	1875.12	MBD6
ENSG00000149596	1116.76	2.59891	0.419635	-6.19326	5.89318e-10	3.35212e-07	6.47468	409.441	466.806	244.435	799.223	510.557	414.293	260.616	1968.04	4628.65	1465.55	JPH2
ENSG00000129195	420.128	1.32364	0.214633	-6.16702	6.95903e-10	3.77334e-07	6.42327	261.405	258.142	265.302	389.238	355.513	225.79	271.194	551.204	771.755	851.737	PIMREG
ENSG00000197406	237.073	-4.93695	0.800907	6.1642	7.08418e-10	3.77334e-07	6.42327	68.3963	153.809	691.573	72.1178	108.629	442.257	801.081	7.66892	5.64699	19.5552	DIO3
ENSG00000120334	437.52	0.828973	0.13491	-6.14462	8.01528e-10	4.12193e-07	6.3849	373.837	326.98	310.015	392.202	383.165	349.042	348.129	522.445	665.403	703.986	CENPL
ENSG00000183317	63.5194	-3.28739	0.53516	6.14282	8.10714e-10	4.12193e-07	6.3849	45.9099	73.1402	192.766	63.2266	45.4267	88.0372	100.015	13.4206	5.64699	7.60479	EPHA10
ENSG00000132646	2623.38	1.16829	0.190334	-6.13812	8.35049e-10	4.15131e-07	6.38182	1939.46	1872.6	1321.54	1985.71	2049.14	1859.14	2334.96	3332.15	4875.23	4663.91	PCNA
ENSG00000148935	140.567	4.00187	0.655634	-6.10382	1.03563e-09	5.03653e-07	6.29787	30.9189	16.1339	19.8728	25.6858	47.4018	30.0362	8.65513	355.646	823.519	47.8015	GAS2
ENSG00000265142	47.0969	4.48447	0.737708	-6.07892	1.20994e-09	5.75907e-07	6.23965	8.43242	4.30236	5.96183	6.9154	13.8255	2.07146	2.88504	55.5997	341.643	29.3328	MIR133A1HG
ENSG00000160712	1381.87	-2.43899	0.401918	6.06836	1.29219e-09	6.02242e-07	6.22023	1550.63	1403.65	1093	1148.95	2000.75	2831.69	2777.34	221.44	223.056	568.187	IL6R
ENSG00000072182	135.112	-1.62104	0.267469	6.06067	1.35559e-09	6.18898e-07	6.20838	131.171	224.798	212.639	163.994	111.592	140.86	200.991	50.8066	62.1169	52.1471	ASIC4
ENSG00000170540	3367.6	0.951231	0.157138	-6.05346	1.41769e-09	6.34302e-07	6.1977	2785.51	2363.07	2233.7	2668.36	2882.62	2423.61	3058.15	3986.88	5516.17	5757.91	ARL6IP1
ENSG00000214279	82.9357	-1.42078	0.235022	6.04531	1.49126e-09	6.54137e-07	6.18433	103.063	124.769	77.5038	110.646	85.9158	121.181	92.3214	39.3032	44.2347	30.4192	SCART1
ENSG00000187714	4781.96	-2.09666	0.347411	6.03511	1.58853e-09	6.70508e-07	6.1736	6650.37	10027.7	3520.46	4698.52	4994.96	8839.97	4732.43	920.27	1747.74	1687.18	SLC18A3
ENSG00000179399	440.736	2.30128	0.381289	-6.03554	1.58431e-09	6.70508e-07	6.1736	267.964	165.641	92.4084	287.483	307.124	177.11	118.287	1159.92	1163.28	668.135	GPC5
ENSG00000167900	1620.89	1.27088	0.211482	-6.00943	1.86179e-09	7.57274e-07	6.12075	1112.14	1050.85	763.115	1179.57	1347.99	1174.52	1339.62	2057.19	2808.44	3375.44	TK1
ENSG00000159674	1324.93	-2.78433	0.463295	6.00985	1.85694e-09	7.57274e-07	6.12075	1085.91	1163.79	3593	1002.73	789.042	1851.89	2986.98	207.061	290.82	278.118	SPON2
ENSG00000214021	1165.82	-1.05979	0.177157	5.98224	2.20089e-09	8.79218e-07	6.0559	1573.12	1698.36	1424.88	1105.48	1127.77	1303.99	1436.75	558.872	771.755	657.271	TTLL3
ENSG00000026652	4267.76	-0.981429	0.164264	5.97472	2.30492e-09	9.04621e-07	6.04353	5363.96	6013.63	3852.34	5437.48	5399.85	4866.9	4132.35	2841.33	2461.15	2308.6	AGPAT4
ENSG00000171241	933.45	1.03353	0.173204	-5.96715	2.41437e-09	9.20003e-07	6.03621	754.233	692.68	474.959	745.876	744.603	735.37	824.161	1301.8	1433.39	1627.43	SHCBP1
ENSG00000247516	75.605	-7.35937	1.23348	5.96634	2.42636e-09	9.20003e-07	6.03621	108.685	98.9543	7.94911	132.381	184.67	165.717	55.7775	1.91723	0	0	MIR4458HG
ENSG00000288075	115.005	-7.97482	1.3431	5.93761	2.89205e-09	1.0783e-06	5.96726	295.135	102.181	0.993639	277.604	137.268	165.717	169.256	0.958615	0.941165	0
ENSG00000213763	1048.48	1.22192	0.207281	-5.895	3.74692e-09	1.37414e-06	5.86197	695.206	817.449	685.611	936.543	830.519	689.797	588.549	1400.54	2343.5	1497.06	ACTBP2
ENSG00000122644	1571.16	1.46691	0.248982	-5.89161	3.82447e-09	1.37995e-06	5.86014	877.909	1073.44	757.153	1144.99	1114.93	1411.7	811.659	1881.76	3265.84	3372.18	ARL4A
ENSG00000014257	376.344	-2.84185	0.483681	5.87547	4.21635e-09	1.4972e-06	5.82472	463.783	817.449	819.752	215.365	185.657	645.261	403.906	101.613	43.2936	67.3567	ACP3
ENSG00000238039	41.4368	-1.79822	0.306361	5.8696	4.36837e-09	1.50346e-06	5.82291	61.8378	36.5701	45.7074	68.1661	54.3146	45.5722	56.7392	15.3378	15.9998	14.1232
ENSG00000114805	35.1684	2.75719	0.469605	-5.87129	4.32418e-09	1.50346e-06	5.82291	18.7387	12.9071	3.97456	24.6979	9.87537	10.3573	9.61682	50.8066	127.057	83.6527	PLCH1
ENSG00000187123	90.3797	2.07495	0.353726	-5.86599	4.46464e-09	1.51331e-06	5.82007	56.2162	55.9307	38.7519	43.4683	37.5264	40.3935	50.0074	116.951	340.702	123.849	LYPD6
ENSG00000184992	891.246	0.879411	0.150124	-5.85791	4.68725e-09	1.56505e-06	5.80547	774.846	761.518	594.196	717.226	615.236	730.191	789.541	1153.21	1199.04	1577.45	BRI3BP
ENSG00000168894	988.105	-0.673965	0.1153	5.84534	5.05547e-09	1.66318e-06	5.77906	1179.6	1156.26	1014.51	973.096	1146.53	1199.38	1118.44	675.823	628.698	788.726	RNF181
ENSG00000105011	425.961	1.27131	0.217896	-5.83447	5.39609e-09	1.74951e-06	5.75708	293.261	291.485	220.588	360.589	275.523	294.148	357.746	493.687	791.519	881.069	ASF1B
ENSG00000137040	1475.03	0.394675	0.0680981	-5.79568	6.8043e-09	2.15756e-06	5.66604	1322.95	1338.03	1264.9	1458.16	1340.09	1345.42	1364.63	1761.93	1742.1	1812.11	RANBP6
ENSG00000175643	544.522	1.15929	0.200064	-5.79462	6.84755e-09	2.15756e-06	5.66604	362.594	388.288	332.869	363.553	526.357	381.149	426.987	640.355	956.223	1066.84	RMI2
ENSG00000163322	1394.56	-0.663965	0.114689	5.78927	7.06921e-09	2.19646e-06	5.65828	1741.76	1519.81	1708.07	1503.61	1324.29	1708.96	1470.41	1014.21	1013.63	940.821	ABRAXAS1
ENSG00000101335	10038.6	1.06737	0.18499	-5.76986	7.93356e-09	2.36686e-06	5.62583	6492.97	6525.61	7038.94	8301.45	9470.48	8503.36	6554.82	16505.4	18748	12244.8	MYL9
ENSG00000167994	697.289	-0.991348	0.171816	5.76983	7.93501e-09	2.36686e-06	5.62583	683.026	884.135	1014.51	641.157	818.669	761.263	933.793	457.259	393.407	385.672	RAB3IL1
ENSG00000185739	124.653	-3.10533	0.537911	5.77294	7.79013e-09	2.36686e-06	5.62583	171.459	383.986	126.192	130.405	191.582	126.359	57.7009	23.0068	28.2349	7.60479	SRL
ENSG00000163520	4645.76	-1.56547	0.271637	5.76309	8.259e-09	2.43108e-06	5.6142	4368	6987.04	6890.89	4552.31	5003.85	6365.61	6414.42	2608.39	2166.56	1100.52	FBLN2
ENSG00000146670	929.943	1.31435	0.228826	-5.74387	9.25368e-09	2.6885e-06	5.57049	762.666	581.895	420.309	714.262	781.142	595.546	645.288	1148.42	1706.33	1943.57	CDCA5
ENSG00000157851	265.918	2.26369	0.395014	-5.73066	1.00043e-08	2.84775e-06	5.5455	109.622	80.6693	85.4529	156.091	254.785	81.8228	100.977	386.322	817.872	585.569	DPYSL5
ENSG00000241489	118.39	-1.3596	0.237287	5.72977	1.00564e-08	2.84775e-06	5.5455	191.135	119.391	138.116	146.211	158.994	129.466	131.75	67.103	65.8815	35.8512
ENSG00000101347	330.707	0.729296	0.127355	-5.72648	1.02536e-08	2.8673e-06	5.54253	252.036	238.781	273.251	266.737	309.099	292.076	301.006	493.687	405.642	474.756	SAMHD1
ENSG00000163171	2395.25	1.76086	0.30778	-5.72117	1.05794e-08	2.92188e-06	5.53434	770.161	763.669	1793.52	1594.49	1719.3	1846.71	1279.04	4628.19	5150.99	4406.43	CDC42EP3
ENSG00000122641	161.509	7.06409	1.23678	-5.71169	1.11857e-08	3.05166e-06	5.51546	2.81081	2.15118	4.96819	1.97583	7.9003	2.07146	5.77009	233.902	1352.45	1.0864	INHBA
ENSG00000162267	171.824	2.0477	0.359944	-5.68893	1.27835e-08	3.44553e-06	5.46274	90.8828	67.7622	52.6629	149.175	117.517	43.5007	98.0915	277.998	405.642	415.004	ITIH3
ENSG00000187889	1217.57	-5.22686	0.919754	5.68289	1.32438e-08	3.52712e-06	5.45258	1122.45	2649.18	2018.08	662.891	53.327	3635.42	1896.44	32.5929	21.6468	83.6527	FYB2
ENSG00000153902	72.8179	-1.81999	0.320418	5.68004	1.34662e-08	3.54414e-06	5.45049	78.7026	129.071	107.313	56.3111	69.1276	100.466	108.67	33.5515	25.4114	19.5552	LGI4
ENSG00000075624	146051	0.720978	0.126981	-5.67783	1.36414e-08	3.54852e-06	5.44995	106963	118558	110766	129606	151786	125720	112496	196101	198414	210102	ACTB
ENSG00000066382	143.414	-2.28292	0.403227	5.66162	1.49948e-08	3.85574e-06	5.41389	279.207	263.52	105.326	83.9728	259.722	192.646	133.674	40.2618	36.7054	39.1104	MPPED2
ENSG00000138030	56.0794	1.66209	0.294087	-5.65172	1.58854e-08	4.03833e-06	5.3938	35.6036	26.8898	29.8092	46.432	45.4267	20.7146	32.6972	78.6064	104.469	140.145	KHK
ENSG00000117632	5322.46	1.44021	0.255152	-5.64451	1.6565e-08	4.11307e-06	5.38583	3609.08	3112.76	2602.34	3809.4	4335.29	2989.12	4148.69	5612.69	10738.7	12266.5	STMN1
ENSG00000270069	526.614	-2.91944	0.517548	5.64092	1.69149e-08	4.11307e-06	5.38583	605.261	1375.68	1252.98	402.081	170.844	725.012	451.99	86.2753	102.587	93.4303	MIR222HG
ENSG00000204172	82.8169	-2.83374	0.502289	5.64166	1.68421e-08	4.11307e-06	5.38583	154.594	169.943	53.6565	160.042	68.1401	130.502	44.2373	19.1723	9.41165	18.4688	AGAP9
ENSG00000113361	52.1883	3.30291	0.585488	-5.6413	1.68773e-08	4.11307e-06	5.38583	13.1171	8.60472	6.95547	13.8308	135.293	4.14293	10.5785	107.365	212.703	102.121	CDH6
ENSG00000121039	10036.5	2.47328	0.439135	-5.63216	1.77962e-08	4.28085e-06	5.36847	3466.66	2473.86	2954.09	4001.06	7644.53	3166.23	5988.39	19222.1	40912.4	10535.9	RDH10
ENSG00000105767	210.389	1.59403	0.283191	-5.6288	1.81465e-08	4.30279e-06	5.36625	114.306	98.9543	111.288	223.269	110.604	106.68	151.946	307.715	491.288	387.844	CADM4
ENSG00000169218	164.863	-3.02388	0.537329	5.62761	1.82721e-08	4.30279e-06	5.36625	256.72	364.625	403.417	143.248	78.0155	189.539	130.789	45.0549	26.3526	10.864	RSPO1
ENSG00000189350	87.5069	-2.53886	0.452493	5.61082	2.01368e-08	4.6925e-06	5.3286	119.928	243.083	105.326	87.9244	48.3893	105.645	104.823	27.7998	16.941	15.2096	TOGARAM2
ENSG00000167325	3834.72	0.906919	0.161922	-5.60096	2.1317e-08	4.91632e-06	5.30836	3435.74	3027.79	2365.85	3158.36	3019.89	3046.09	3207.21	4478.65	5730.75	6876.9	RRM1
ENSG00000176912	43.3085	1.7627	0.314902	-5.59762	2.17318e-08	4.96085e-06	5.30444	29.045	24.7386	11.9237	24.6979	36.5389	18.6432	30.7738	69.9789	106.352	80.3935	TYMSOS
ENSG00000012963	1164.46	0.546651	0.0980086	-5.57758	2.4389e-08	5.40204e-06	5.26744	1102.77	1028.26	1078.1	1021.5	1055.68	938.373	935.716	1492.56	1360.92	1630.68	UBR7
ENSG00000198205	102.112	-9.64084	1.72744	5.58098	2.39162e-08	5.40204e-06	5.26744	191.135	211.891	0.993639	19.7583	202.445	237.183	157.716	0	0	0	ZXDA
ENSG00000154146	43.3495	1.70835	0.306195	-5.57927	2.41526e-08	5.40204e-06	5.26744	27.1711	12.9071	26.8283	24.6979	25.676	20.7146	42.314	78.6064	100.705	73.8751	NRGN
ENSG00000077264	59.6325	4.45235	0.798661	-5.57477	2.4786e-08	5.43615e-06	5.26471	1.87387	2.15118	6.95547	12.8429	27.651	2.07146	3.84673	257.867	234.35	46.7152	PAK3
ENSG00000070808	625.944	-1.59341	0.286691	5.55793	2.72993e-08	5.92924e-06	5.227	884.468	1106.78	603.139	891.099	780.155	742.62	473.147	360.439	229.644	187.947	CAMK2A
ENSG00000184557	1940.52	-1.24102	0.223487	5.55297	2.80862e-08	5.98396e-06	5.22301	2475.38	2203.89	1507.35	2338.39	2424.4	3336.09	2141.66	1037.22	1116.22	824.577	SOCS3
ENSG00000184188	218.15	1.03033	0.185493	-5.55454	2.78347e-08	5.98396e-06	5.22301	187.387	201.135	121.224	157.078	201.458	158.467	136.559	322.095	339.76	356.339
ENSG00000150551	34.085	4.45762	0.803548	-5.54742	2.89917e-08	6.11861e-06	5.21335	4.68468	4.30236	1.98728	7.90332	12.838	0	0.961682	23.9654	164.704	119.504	LYPD1
ENSG00000139505	1820.97	0.614042	0.110843	-5.53976	3.02893e-08	6.33273e-06	5.19841	1587.17	1534.87	1536.17	1662.66	1779.54	1484.2	1412.71	2452.14	2649.38	2110.87	MTMR6
ENSG00000177733	7756.86	0.501856	0.0906437	-5.53658	3.08441e-08	6.38901e-06	5.19457	6736.57	6394.39	7054.84	7307.61	7399.62	7016.05	6363.45	8812.55	10211.6	10271.9	HNRNPA0
ENSG00000125871	685.799	0.901391	0.162913	-5.53296	3.14879e-08	6.46252e-06	5.1896	559.351	504.452	442.169	579.906	672.513	456.758	593.357	873.298	1111.52	1064.67	MGME1
ENSG00000117650	569.402	1.21563	0.219868	-5.52888	3.22274e-08	6.55417e-06	5.18348	439.423	389.364	291.136	434.683	466.118	385.292	447.182	630.769	1011.75	1198.3	NEK2
ENSG00000137872	3380.4	-2.36061	0.427373	5.52354	3.32233e-08	6.69584e-06	5.17419	6292.46	5859.82	6178.45	2782.96	2215.05	1929.57	5942.23	1252.91	660.698	689.863	SEMA6D
ENSG00000243859	211.382	-1.19925	0.217217	5.521	3.37078e-08	6.73283e-06	5.1718	307.315	202.211	216.613	220.305	245.897	258.933	329.857	134.206	86.5871	111.899	RPL5P17
ENSG00000151952	17.05	7.43693	1.34919	-5.51216	3.54466e-08	7.01749e-06	5.15382	0	0	0.993639	0	0	0	0.961682	47.9307	119.528	1.0864	TMEM132D
ENSG00000141560	820.835	0.625168	0.1135	-5.50809	3.62746e-08	7.11841e-06	5.14762	676.468	721.721	658.783	667.83	775.217	670.118	771.269	937.525	1174.57	1154.84	FN3KRP
ENSG00000089199	464.306	-3.42833	0.623007	5.50288	3.7364e-08	7.26844e-06	5.13856	1848.57	359.247	705.484	532.486	126.405	320.041	573.162	78.6064	62.1169	36.9376	CHGB
ENSG00000232000	195.17	-2.34459	0.426448	5.49794	3.84247e-08	7.34701e-06	5.13389	362.594	303.317	361.685	270.689	111.592	278.612	111.555	69.9789	47.9994	33.6784	CLCN3P1
ENSG00000139304	28.1617	2.87241	0.522445	-5.49801	3.84094e-08	7.34701e-06	5.13389	5.62162	13.9827	1.98728	18.7704	4.93769	11.393	11.5402	64.2272	103.528	45.6288	PTPRQ
ENSG00000149591	9678.15	2.21562	0.403226	-5.49472	3.91328e-08	7.41899e-06	5.12966	2500.68	3032.09	2805.04	6699.05	7648.48	5218.02	4458.36	19742.7	32152.1	12525.1	TAGLN
ENSG00000258741	193.406	0.84656	0.154482	-5.47999	4.25358e-08	7.99637e-06	5.09711	151.784	162.414	145.071	167.946	157.018	160.538	147.137	216.647	297.408	328.092	H2AZ2P1
ENSG00000228716	1061.24	0.99234	0.18143	-5.46956	4.51156e-08	8.41067e-06	5.07517	816.071	747.535	708.465	925.676	677.451	823.407	1029	1401.49	1448.45	2034.83	DHFR
ENSG00000016082	57.0449	1.96192	0.358867	-5.46698	4.57778e-08	8.46359e-06	5.07245	20.6126	37.6457	40.7392	22.722	28.6386	30.0362	33.6589	113.117	183.527	59.7519	ISL1
ENSG00000158473	122.132	1.24155	0.227259	-5.46317	4.67701e-08	8.57618e-06	5.06671	63.7116	58.0819	88.4339	118.55	85.9158	87.0015	104.823	218.564	206.115	190.12	CD1D
ENSG00000162298	2774.98	-0.626796	0.114841	5.45796	4.8163e-08	8.75481e-06	5.05775	2969.15	3080.49	3357.51	2737.51	3286.52	3195.23	3095.65	2325.6	1945.39	1756.71	SYVN1
ENSG00000130649	24.9468	-2.56759	0.470545	5.45663	4.8527e-08	8.75481e-06	5.05775	21.5495	40.8724	30.8028	30.6254	22.7134	35.2149	50.9691	7.66892	4.70582	4.3456	CYP2E1
ENSG00000149636	512.751	0.955525	0.175344	-5.44943	5.05308e-08	9.04339e-06	5.04367	422.558	407.649	286.168	444.562	467.105	386.328	385.634	629.81	861.166	836.527	DSN1
ENSG00000185361	518.665	0.558252	0.102715	-5.43497	5.48055e-08	9.73059e-06	5.01186	447.855	508.754	414.347	459.38	493.769	429.829	426.025	631.727	678.58	696.382	TNFAIP8L1
ENSG00000121579	3460.2	0.526927	0.0975547	-5.40134	6.61433e-08	1.16511e-05	4.93363	3025.37	2879.36	2997.81	3142.56	3325.04	3037.8	2983.14	3825.83	4486.53	4898.57	NAA50
ENSG00000180011	5177.92	-1.60741	0.298087	5.39243	6.95093e-08	1.21484e-05	4.91548	6471.42	6174.97	5882.34	4916.85	4170.37	7630.24	10147.7	1806.03	1554.8	3024.53	ZADH2
ENSG00000165891	929.807	1.39326	0.258925	-5.38094	7.40964e-08	1.28497e-05	4.89111	800.143	513.057	375.596	731.057	823.606	568.617	561.622	1254.83	1846.56	1822.98	E2F7
ENSG00000226650	152.606	1.10864	0.206223	-5.37591	7.61981e-08	1.30764e-05	4.88351	123.676	112.937	74.5229	122.501	135.293	103.573	120.21	194.599	254.114	284.636	KIF4B
ENSG00000167311	107.429	2.93029	0.545167	-5.37502	7.65725e-08	1.30764e-05	4.88351	21.5495	18.285	44.7138	72.1178	8.88784	49.7151	36.5439	173.509	462.112	186.861	ART5
ENSG00000214357	1705.62	0.981413	0.182739	-5.37058	7.84858e-08	1.33016e-05	4.8761	1278.92	1276.73	1122.81	1720.95	1517.85	1147.59	1174.21	2666.87	3057.84	2092.4	NEURL1B
ENSG00000271811	112.548	-2.95862	0.552002	5.35981	8.33109e-08	1.40131e-05	4.85346	163.027	302.241	162.957	107.683	31.6012	137.752	161.562	32.5929	14.1175	11.9504
ENSG00000261150	277.321	2.69633	0.503865	-5.3513	8.7325e-08	1.45787e-05	4.83628	43.0991	61.3087	86.4466	165.97	87.8908	189.539	100.015	687.327	1111.52	240.094	EPPK1
ENSG00000145536	174.283	4.49867	0.842208	-5.34151	9.21731e-08	1.52741e-05	4.81604	5.62162	2.15118	5.96183	81.9969	11.8504	21.7504	33.6589	254.033	990.105	335.697	ADAMTS16
ENSG00000179335	1328.27	-0.416087	0.0780977	5.32778	9.94216e-08	1.61542e-05	4.79171	1334.2	1471.41	1443.76	1428.52	1558.33	1429.31	1388.67	1036.26	1134.1	1058.15	CLK3
ENSG00000168779	1118.06	-3.04018	0.570673	5.32736	9.96507e-08	1.61542e-05	4.79171	805.765	1639.2	2165.14	676.722	1706.46	1592.96	2040.69	374.818	31.0584	147.75	SHOX2
ENSG00000106089	281.569	-1.03714	0.194664	5.32787	9.93738e-08	1.61542e-05	4.79171	263.279	373.23	438.195	295.387	277.498	361.47	320.24	140.916	175.998	169.478	STX1A
ENSG00000145730	7036.56	1.17874	0.22293	-5.2875	1.23999e-07	1.98283e-05	4.70271	5205.62	3880.73	5365.65	5461.19	6481.21	4292.07	5028.63	10014.6	15963.1	8672.72	PAM
ENSG00000184500	1571.69	-1.33348	0.2522	5.28737	1.24088e-07	1.98283e-05	4.70271	2260.83	2245.83	1641.49	1688.35	1317.37	2653.54	1625.24	991.208	590.11	702.9	PROS1
ENSG00000206384	625.504	-2.2261	0.422006	5.27505	1.32719e-07	2.07626e-05	4.68272	1044.68	1304.69	545.508	742.912	579.684	1174.52	338.512	201.309	228.703	94.5167	COL6A6
ENSG00000162510	194.573	-1.31703	0.249656	5.27539	1.32476e-07	2.07626e-05	4.68272	222.991	235.554	298.092	153.127	295.274	250.647	204.838	123.661	86.5871	74.9615	MATN1
ENSG00000265801	42.1357	-2.89399	0.548531	5.27589	1.32113e-07	2.07626e-05	4.68272	66.5224	84.9717	49.6819	40.5045	43.4516	90.1087	23.0804	12.462	1.88233	8.69119
ENSG00000188229	5451.37	1.09619	0.208175	-5.2657	1.39653e-07	2.16956e-05	4.66363	3591.28	3613.98	3323.72	4786.45	4642.41	3742.1	4747.82	6072.83	9038.94	10954.2	TUBB4B
ENSG00000115091	5151.98	0.695486	0.132223	-5.25996	1.44088e-07	2.20781e-05	4.65604	4074.73	3786.08	4295.5	4091.94	5384.05	4426.72	4353.53	6593.35	7965.08	6548.81	ACTR3
ENSG00000164172	1269.88	0.949126	0.18042	-5.26065	1.43547e-07	2.20781e-05	4.65604	1112.14	915.328	743.242	977.048	1279.85	843.086	1078.04	1756.18	2152.44	1841.45	MOCS2
ENSG00000182010	444.672	1.71238	0.32573	-5.25703	1.46399e-07	2.22795e-05	4.65209	301.693	263.52	180.842	285.507	475.993	165.717	175.988	730.465	946.812	920.18	RTKN2
ENSG00000126500	596.051	-1.24053	0.236221	5.25154	1.50834e-07	2.27994e-05	4.64208	666.161	513.057	557.431	629.302	769.292	929.051	980.915	254.033	333.172	328.092	FLRT1
ENSG00000140873	127.052	4.43581	0.844932	-5.2499	1.52186e-07	2.28493e-05	4.64113	17.8018	20.4362	9.93639	21.7341	36.5389	12.4288	4.80841	333.598	805.637	7.60479	ADAMTS18
ENSG00000164087	423.843	0.948701	0.181827	-5.21759	1.81262e-07	2.70335e-05	4.5681	382.27	325.904	252.384	327	381.189	297.255	352.937	509.025	631.521	778.948	POC1A
ENSG00000198959	3537.01	2.3992	0.461699	-5.19647	2.03108e-07	2.91395e-05	4.53552	977.224	994.921	1116.85	1996.58	10111.4	1686.17	846.28	10020.4	10940.1	3562.3	TGM2
ENSG00000136108	3385.46	1.01242	0.194832	-5.19639	2.03199e-07	2.91395e-05	4.53552	3067.53	2215.72	1994.23	2451.02	3313.19	2518.9	2595.58	4645.45	4541.12	6511.87	CKAP2
ENSG00000114346	1614.33	1.07658	0.206974	-5.2015	1.97689e-07	2.91395e-05	4.53552	1441.94	1202.51	832.669	1336.65	1397.37	1021.23	1246.34	1971.87	2639.97	3052.78	ECT2
ENSG00000127589	1433.97	0.912531	0.175558	-5.1979	2.01554e-07	2.91395e-05	4.53552	1134.63	1128.29	1105.92	1313.93	1189.98	1025.37	1038.62	1500.23	2620.2	2282.52	TUBBP1
ENSG00000104147	124.977	1.52942	0.294297	-5.19685	2.02692e-07	2.91395e-05	4.53552	90.8828	79.5937	44.7138	89.9003	84.9282	66.2868	101.938	147.627	227.762	316.142	OIP5
ENSG00000135407	108.35	-1.23897	0.238256	5.20017	1.99104e-07	2.91395e-05	4.53552	163.027	167.792	115.262	116.574	98.7537	104.609	150.984	61.3514	50.8229	54.3199	AVIL
ENSG00000186056	259.352	-0.92877	0.17887	5.19242	2.07577e-07	2.95778e-05	4.52903	281.081	336.66	353.735	247.967	272.56	353.185	272.156	137.082	189.174	149.923	MATN1-AS1
ENSG00000186205	32.2863	1.93348	0.372583	-5.18939	2.10987e-07	2.98734e-05	4.52472	17.8018	13.9827	10.93	19.7583	22.7134	24.8576	12.5019	42.1791	101.646	56.4927	MTARC1
ENSG00000189159	1252.55	0.908612	0.175179	-5.18677	2.13975e-07	3.01058e-05	4.52135	845.116	862.624	1003.58	1000.76	1256.15	859.657	1112.67	1514.61	1882.33	2188.01	JPT1
ENSG00000099385	1302.09	0.453964	0.0876409	-5.17982	2.22097e-07	3.08605e-05	4.5106	1113.08	1171.32	1233.11	1220.07	1230.47	1045.05	1191.52	1532.83	1715.74	1567.67	BCL7C
ENSG00000164070	206.855	1.46667	0.283135	-5.1801	2.21771e-07	3.08605e-05	4.5106	112.432	87.1228	90.4211	174.861	175.782	141.895	164.448	436.17	415.995	269.427	HSPA4L
ENSG00000048392	1681.43	0.90363	0.174624	-5.17471	2.28265e-07	3.15217e-05	4.50139	1304.21	1185.3	1530.2	1220.07	1166.28	1136.2	1789.69	2259.46	2812.2	2410.72	RRM2B
ENSG00000067798	433.715	3.53958	0.684288	-5.17266	2.30788e-07	3.16746e-05	4.49929	73.081	20.4362	31.7964	160.042	307.124	74.5727	57.7009	1182.93	1828.68	600.779	NAV3
ENSG00000105662	1277.65	-0.478397	0.0925823	5.16727	2.37541e-07	3.24026e-05	4.48942	1207.71	1410.1	1521.26	1437.42	1423.04	1390.99	1380.01	1006.55	954.341	1045.12	CRTC1
ENSG00000139292	10.8038	4.23668	0.820996	-5.16041	2.46409e-07	3.34085e-05	4.47614	0.936936	0	0	0.987915	4.93769	3.1072	1.92336	31.6343	53.6464	10.864	LGR5
ENSG00000150893	10747.5	-3.72434	0.721908	5.15902	2.48248e-07	3.34552e-05	4.47554	17398	28171.9	5900.23	8746.01	1052.71	31120.6	11710.4	1144.59	474.347	1756.71	FREM2
ENSG00000117115	25.5629	4.79889	0.930962	-5.15476	2.5395e-07	3.40186e-05	4.46828	0	0	1.98728	1.97583	5.92522	3.1072	6.73177	41.2204	181.645	13.0368	PADI2
ENSG00000211460	2366.3	0.364296	0.0707079	-5.15213	2.57545e-07	3.42948e-05	4.46477	2200.86	2197.43	2042.92	2070.67	2291.09	2235.11	2210.91	2791.49	2665.38	2957.18	TSN
ENSG00000216316	29.4544	-3.3584	0.652311	5.14847	2.62623e-07	3.47642e-05	4.45887	44.9729	68.8378	39.7456	48.4078	11.8504	50.7509	18.2719	6.7103	2.82349	2.1728
ENSG00000115641	143.92	2.33189	0.453052	-5.14706	2.64598e-07	3.48196e-05	4.45818	39.3513	30.1165	62.5993	67.1782	150.106	48.6794	57.7009	262.66	489.406	231.403	FHL2
ENSG00000171617	1446.35	1.43465	0.278948	-5.14306	2.703e-07	3.53619e-05	4.45146	1001.58	758.291	1035.37	870.353	1080.37	564.474	1389.63	2277.67	1996.21	3489.51	ENC1
ENSG00000007968	392.015	1.23304	0.239932	-5.13911	2.7604e-07	3.59029e-05	4.44487	296.072	280.729	163.95	294.399	351.563	273.433	292.351	485.059	656.933	825.663	E2F2
ENSG00000228376	10.5696	2.62933	0.512095	-5.13446	2.82952e-07	3.65891e-05	4.43665	2.81081	4.30236	0.993639	6.9154	5.92522	3.1072	4.80841	20.1309	19.7645	36.9376	GAS2L1P2
ENSG00000171848	4646.97	1.12954	0.220384	-5.12534	2.97002e-07	3.81852e-05	4.41811	3976.36	3422.53	2151.23	3686.9	3669.69	3511.13	3563.99	5512.99	7498.26	9476.66	RRM2
ENSG00000139687	2669.85	0.584885	0.114248	-5.11944	3.06452e-07	3.89525e-05	4.40946	2058.45	2039.32	2586.44	2200.09	2272.32	2431.9	2662.9	3413.63	3540.66	3492.77	RB1
ENSG00000168477	137.943	-1.7028	0.332611	5.1195	3.06344e-07	3.89525e-05	4.40946	89.9458	159.187	197.734	142.26	132.33	249.611	248.114	56.5583	60.2345	43.456	TNXB
ENSG00000197183	4509.54	-0.540386	0.105735	5.11078	3.20832e-07	4.03174e-05	4.39451	5104.43	5140.25	5236.48	4580.96	4829.06	5050.23	4891.11	3962.91	3337.37	2962.61	NOL4L
ENSG00000084676	4103.4	-0.566058	0.110752	5.11103	3.20408e-07	4.03174e-05	4.39451	4890.81	4932.66	4257.74	4353.74	4467.62	4878.3	4041.95	3471.14	2925.14	2814.86	NCOA1
ENSG00000213598	617.041	-0.642791	0.125815	5.10904	3.23806e-07	4.03174e-05	4.39451	637.116	585.121	765.102	728.093	629.061	706.369	790.502	454.383	435.759	438.905
ENSG00000188985	465.389	0.987897	0.193376	-5.10869	3.24399e-07	4.03174e-05	4.39451	353.225	343.113	267.289	430.731	292.311	358.363	470.262	633.644	716.226	788.726	DHFRP1
ENSG00000100242	2353.86	1.14807	0.224781	-5.10749	3.26465e-07	4.035e-05	4.39416	1751.13	1484.32	1283.78	2070.67	2351.33	1533.92	1597.35	3332.15	4948.64	3185.32	SUN2
ENSG00000168758	2696.9	-0.521346	0.102172	5.10262	3.34982e-07	4.11752e-05	4.38536	2707.74	2872.9	2939.18	2965.72	2815.47	3263.59	3202.4	1840.54	2094.09	2267.31	SEMA4C
ENSG00000261324	134.387	-0.950359	0.186356	5.09968	3.40222e-07	4.13647e-05	4.38337	118.054	162.414	173.887	169.921	188.62	141.895	145.214	87.234	76.2343	80.3935
ENSG00000173762	51.8416	-3.28702	0.644437	5.1006	3.38572e-07	4.13647e-05	4.38337	48.7207	79.5937	108.307	31.6133	14.8131	135.681	77.8962	3.83446	10.3528	7.60479	CD7
ENSG00000137124	1191.47	0.593835	0.116513	-5.09674	3.45556e-07	4.17861e-05	4.37897	1010.95	937.915	1035.37	1025.46	1055.68	1141.38	1027.08	1422.58	1413.63	1844.71	ALDH1B1
ENSG00000164128	1672.37	-5.71346	1.12221	5.09128	3.55654e-07	4.24969e-05	4.37164	406.63	958.351	6257.94	355.649	86.9033	2561.36	5961.46	30.6757	74.352	30.4192	NPY1R
ENSG00000113240	886.939	-0.811009	0.159318	5.09049	3.57133e-07	4.24969e-05	4.37164	1115.89	1211.12	1013.51	1115.36	975.687	923.873	773.192	551.204	655.051	534.508	CLK4
ENSG00000287616	54.829	-4.18386	0.821793	5.09114	3.55915e-07	4.24969e-05	4.37164	104	149.507	21.8601	70.142	22.7134	151.217	16.3486	6.7103	4.70582	1.0864
ENSG00000175305	424.36	0.920615	0.180983	-5.08674	3.64265e-07	4.31163e-05	4.36536	338.234	321.602	232.512	367.504	389.09	355.256	338.512	510.942	701.168	688.777	CCNE2
ENSG00000171130	171.924	1.90062	0.373991	-5.082	3.73482e-07	4.39746e-05	4.3568	57.1531	52.7039	86.4466	94.8398	170.844	65.2511	133.674	281.833	325.643	450.856	ATP6V0E2
ENSG00000170381	2464.28	-3.23182	0.63621	5.0798	3.77823e-07	4.42527e-05	4.35406	3966.05	4611.06	766.096	1948.17	790.03	8565.5	2920.63	235.819	333.172	506.262	SEMA3E
ENSG00000249923	57.3541	-3.01046	0.59341	5.07315	3.9129e-07	4.55913e-05	4.34112	52.4684	64.5354	31.7964	51.3716	35.5513	176.074	132.712	7.66892	9.41165	11.9504	LINC02891
ENSG00000099957	493.726	-1.63087	0.322256	5.06078	4.17537e-07	4.83975e-05	4.31518	460.972	772.274	941.97	503.837	317.987	642.154	698.181	254.992	193.88	151.009	P2RX6
ENSG00000116670	791.468	0.737673	0.145853	-5.05763	4.24493e-07	4.89502e-05	4.31025	664.288	627.069	686.604	729.081	652.762	581.045	674.139	871.381	1089.87	1338.44	MAD2L2
ENSG00000176014	5912.61	0.863404	0.171074	-5.04697	4.48867e-07	5.14954e-05	4.28823	4025.08	4124.89	3991.45	4927.72	6538.49	4701.19	4913.23	8239.29	8533.54	9131.18	TUBB6
ENSG00000151651	85.6744	-1.41992	0.281426	5.04544	4.52487e-07	5.16459e-05	4.28696	89.9458	118.315	141.097	123.489	92.8285	66.2868	106.747	32.5929	51.7641	33.6784	ADAM8
ENSG00000170703	198.578	-4.22966	0.839608	5.03766	4.71246e-07	5.3514e-05	4.27153	84.3242	216.194	902.224	89.9003	33.5763	253.754	361.592	26.8412	14.1175	3.2592	TTLL6
ENSG00000077279	14.368	6.35798	1.26233	-5.03669	4.73643e-07	5.35145e-05	4.27153	0	0	2.98092	0	0.987537	0	0	50.8066	85.646	3.2592	DCX
ENSG00000259953	355.66	1.26193	0.250814	-5.03135	4.87031e-07	5.47506e-05	4.26161	255.784	151.658	188.791	277.604	328.85	271.362	279.849	590.507	740.697	471.497
ENSG00000198924	584.69	0.640139	0.127259	-5.03022	4.8991e-07	5.47988e-05	4.26123	525.621	528.115	447.138	482.102	505.619	480.58	535.657	641.313	813.166	887.588	DCLRE1A
ENSG00000040275	1520.55	1.03144	0.205445	-5.02053	5.15295e-07	5.73516e-05	4.24145	1133.69	1232.63	1177.46	1062.01	1189	1075.09	1235.76	1871.22	3437.13	1791.47	SPDL1
ENSG00000116194	174.843	-3.52576	0.703092	5.01465	5.31305e-07	5.88407e-05	4.23032	162.09	161.339	310.015	75.0815	46.4143	444.329	486.611	35.4688	21.6468	5.43199	ANGPTL1
ENSG00000188176	893.465	-1.20296	0.240218	5.00776	5.50673e-07	6.06853e-05	4.21692	1085.91	1194.98	1112.88	1025.46	671.525	1471.77	969.375	411.246	389.642	601.865	SMTNL2
ENSG00000124508	96.6549	1.85312	0.37015	-5.0064	5.5458e-07	6.08162e-05	4.21598	30.9189	33.3433	88.4339	63.2266	85.9158	33.1434	44.2373	181.178	219.291	186.861	BTN2A2
ENSG00000024526	1348.98	1.04263	0.208531	-4.99988	5.73665e-07	6.22983e-05	4.20552	1232.07	1042.25	624.999	1061.02	1116.9	968.409	1118.44	1799.32	2031.97	2494.37	DEPDC1
ENSG00000250208	5.76707	4.98184	0.996283	-5.00042	5.72048e-07	6.22983e-05	4.20552	0	0	2.98092	0	0	0	0.961682	20.1309	21.6468	11.9504	FZD10-AS1
ENSG00000162772	2034.23	1.1409	0.228597	-4.99088	6.01052e-07	6.49572e-05	4.18737	1010.02	1277.8	1422.89	1472.98	1985.94	1489.38	1799.31	2471.31	3962.3	3450.4	ATF3
ENSG00000141582	1715.84	-0.659714	0.132305	4.98632	6.15407e-07	6.61888e-05	4.17922	1744.57	1961.88	2029.01	1526.33	1945.45	2062.14	2227.25	1244.28	1138.81	1278.69	CBX4
ENSG00000151348	4047	0.443261	0.0889444	-4.98358	6.24201e-07	6.68134e-05	4.17514	3822.7	3603.23	3973.56	3288.77	3752.64	3307.09	3821.72	5126.67	4911.94	4861.63	EXT2
ENSG00000170571	197.281	1.75873	0.353075	-4.98118	6.31974e-07	6.73233e-05	4.17183	147.099	98.9543	77.5038	191.655	121.467	110.823	57.7009	378.653	519.523	269.427	EMB
ENSG00000110148	96.0411	4.22994	0.849507	-4.97929	6.38182e-07	6.76624e-05	4.16965	21.5495	32.2677	1.98728	39.5166	3.95015	4.14293	2.88504	262.66	496.935	94.5167	CCKBR
ENSG00000186862	119.665	-1.66854	0.335385	4.97499	6.52509e-07	6.88551e-05	4.16206	132.108	196.833	244.435	108.671	113.567	128.431	130.789	38.3446	68.705	34.7648	PDZD7
ENSG00000029993	1215.17	0.953709	0.191846	-4.97121	6.65376e-07	6.98832e-05	4.15563	933.188	959.427	845.587	969.145	1083.33	824.442	1024.19	1286.46	1803.27	2422.67	HMGB3
ENSG00000165379	4615.53	-1.26002	0.25364	4.96775	6.77335e-07	7.0189e-05	4.15373	6792.79	5897.46	7194.94	6864.03	4233.57	3839.46	4327.57	2966.91	2017.86	2020.7	LRFN5
ENSG00000050555	1748.91	-1.43806	0.289409	4.96895	6.73154e-07	7.0189e-05	4.15373	1787.67	2577.12	1873.01	1839.5	1636.35	3210.77	2176.29	1130.21	484.7	773.516	LAMC3
ENSG00000253173	88.6697	1.13113	0.227698	-4.96765	6.777e-07	7.0189e-05	4.15373	67.4594	79.5937	54.6501	79.0332	66.165	66.2868	44.2373	109.282	158.116	161.873	H2AZP2
ENSG00000088970	949.116	-0.79031	0.159551	4.95333	7.2953e-07	7.48639e-05	4.12573	1169.3	1105.71	1283.78	875.293	1039.88	1154.84	978.03	754.43	591.051	538.854	KIZ
ENSG00000147536	636.129	1.26558	0.255463	-4.95407	7.26763e-07	7.48639e-05	4.12573	470.342	399.044	275.238	514.704	604.373	397.721	471.224	754.43	1130.34	1343.88	GINS4
ENSG00000164007	126.936	-2.638	0.533068	4.94871	7.4706e-07	7.63127e-05	4.1174	205.189	249.537	155.008	83.9728	80.9781	325.22	87.513	10.5448	30.1173	41.2832	CLDN19
ENSG00000162073	377.835	1.42413	0.287885	-4.94687	7.54147e-07	7.66865e-05	4.11528	228.612	255.991	150.039	293.411	380.202	211.289	237.535	458.218	691.756	871.292	PAQR4
ENSG00000182621	458.887	0.999443	0.202208	-4.94265	7.70674e-07	7.73128e-05	4.11175	429.117	406.573	401.43	289.459	367.364	319.005	258.692	612.555	865.871	638.803	PLCB1
ENSG00000151062	89.6833	-2.95753	0.598324	4.94303	7.69186e-07	7.73128e-05	4.11175	77.7657	118.315	321.939	54.3353	32.5887	117.038	127.904	13.4206	15.0586	18.4688	CACNA2D4
ENSG00000188372	18.8098	4.48461	0.907228	-4.9432	7.68493e-07	7.73128e-05	4.11175	6.55855	0	1.98728	1.97583	0.987537	5.17866	0.961682	6.7103	44.2347	119.504	ZP3
ENSG00000145569	115.713	1.02528	0.207577	-4.93927	7.84142e-07	7.81276e-05	4.1072	80.5765	102.181	78.4975	89.9003	116.529	88.0372	62.5093	205.144	153.41	180.342	OTULINL
ENSG00000100473	39.3024	1.7922	0.362877	-4.93887	7.85781e-07	7.81276e-05	4.1072	20.6126	15.0583	32.7901	26.6737	31.6012	7.25012	24.042	77.6478	85.646	71.7023	COCH
ENSG00000230629	13449.2	-0.870517	0.17649	4.9324	8.12259e-07	8.04029e-05	4.09473	15385.4	15076.6	15850.5	13862.4	11694.4	17678.9	19403.8	9520.96	6986.26	9032.32	RPS23P8
ENSG00000101665	4078.45	-0.889886	0.180476	4.93076	8.19085e-07	8.07213e-05	4.09301	4163.74	5196.18	4499.2	4115.65	4219.75	5989.64	4939.2	2924.73	1923.74	2812.69	SMAD7
ENSG00000204681	2585	-0.924952	0.187776	4.92584	8.40008e-07	8.24203e-05	4.08397	3151.85	3651.63	3107.11	2997.33	2957.67	2408.08	2815.8	1133.08	1957.62	1669.8	GABBR1
ENSG00000078596	663.421	1.6157	0.32809	-4.92455	8.45547e-07	8.26015e-05	4.08301	303.567	291.485	252.384	558.172	704.114	297.255	460.645	1285.5	1339.28	1141.81	ITM2A
ENSG00000065534	693.145	2.18124	0.44314	-4.92224	8.5559e-07	8.32192e-05	4.07978	279.207	212.967	279.213	306.254	658.687	241.325	376.979	1094.74	2786.79	695.295	MYLK
ENSG00000102743	845.071	0.561609	0.114141	-4.92031	8.64051e-07	8.36783e-05	4.07739	808.576	655.035	667.725	838.74	753.491	675.297	777.039	1044.89	1143.52	1086.4	SLC25A15
ENSG00000185483	4939.42	1.47414	0.299852	-4.91622	8.82296e-07	8.50769e-05	4.07019	2898.88	2359.85	1838.23	3993.15	5294.19	3551.52	2611.93	9273.64	9727.88	7844.89	ROR1
ENSG00000145681	4274.69	-5.4088	1.10168	4.90957	9.12743e-07	8.76351e-05	4.05732	4470.12	8114.26	12014.1	1493.73	46.4143	8233.03	7948.3	244.447	28.2349	154.269	HAPLN1
ENSG00000167641	75.856	2.76323	0.563649	-4.90239	9.46773e-07	9.05139e-05	4.04328	16.8648	24.7386	69.5547	20.7462	24.6884	13.4645	24.042	276.081	236.232	52.1471	PPP1R14A
ENSG00000164109	1074.48	1.19887	0.244617	-4.90102	9.5342e-07	9.07615e-05	4.0421	980.972	824.978	463.036	801.199	876.933	770.584	698.181	1257.7	1890.8	2180.4	MAD2L1
ENSG00000123416	16023.1	0.944675	0.193004	-4.89459	9.85092e-07	9.33792e-05	4.02975	12375	11259.3	10970.8	11933	17099.2	11431.4	12733.6	17805.3	28337.5	26285.4	TUBA1B
ENSG00000141068	7012.97	-1.8396	0.37612	4.89099	1.0033e-06	9.47039e-05	4.02363	4731.53	8721.96	14390.9	5636.05	5217.16	11650.9	12281.6	3059.9	1847.51	2592.15	KSR1
ENSG00000116574	6170.29	-1.6247	0.332404	4.88771	1.02013e-06	9.58883e-05	4.01823	6461.11	8690.77	9789.33	3483.39	5617.11	11827	8305.08	2692.75	1931.27	2905.03	RHOU
ENSG00000143476	1650.73	1.13881	0.23307	-4.88612	1.02841e-06	9.62621e-05	4.01654	1464.43	1164.86	699.522	1218.1	1499.08	1207.66	1238.65	2106.08	2795.26	3113.62	DTL
ENSG00000089472	2718.47	1.95527	0.400509	-4.88197	1.0503e-06	9.79009e-05	4.00921	1248.94	1128.29	2400.63	1749.6	1379.59	1173.48	1131.9	3632.19	10524.1	2815.95	HEPH
ENSG00000198865	60.102	1.93805	0.397196	-4.87934	1.06444e-06	9.8807e-05	4.00521	20.6126	51.6283	18.8791	34.577	32.5887	26.929	42.314	59.4341	140.234	173.824	CCDC152
ENSG00000251602	160.836	0.765599	0.156952	-4.87793	1.07202e-06	9.91002e-05	4.00393	143.351	133.373	149.046	124.477	137.268	123.252	119.249	180.22	242.82	255.304
ENSG00000164032	4140.16	1.042	0.21367	-4.87667	1.07893e-06	9.91225e-05	4.00383	3701.83	3248.28	2264.5	3489.32	3549.21	2952.87	2786.95	4452.77	7269.56	7686.27	H2AZ1
ENSG00000196683	1168.26	-0.680212	0.139494	4.87627	1.08113e-06	9.91225e-05	4.00383	1357.62	1071.29	1338.43	1258.6	1144.56	1576.38	1470.41	836.871	816.931	811.54	TOMM7
ENSG00000068650	5578.72	-0.865606	0.177663	4.87219	1.10367e-06	0.000100776	3.99664	6525.76	7047.27	4902.61	6717.82	5303.08	7932.67	6734.66	3700.25	2925.14	3997.95	ATP11A
ENSG00000091129	72.3728	3.32373	0.68271	-4.86843	1.12488e-06	0.000102296	3.99014	17.8018	9.68032	39.7456	6.9154	27.651	18.6432	16.3486	175.427	388.701	22.8144	NRCAM
ENSG00000113068	1781.67	0.442043	0.090909	-4.86248	1.15923e-06	0.000104993	3.97884	1503.78	1476.79	1650.43	1581.65	1790.41	1599.17	1657.94	2022.68	2300.21	2233.64	PFDN1
ENSG00000172336	498.57	0.739877	0.152219	-4.86062	1.17016e-06	0.000105555	3.97652	386.955	434.539	329.888	475.187	425.629	404.971	448.144	601.052	656.933	822.404	POP7
ENSG00000165501	341.949	0.79332	0.163254	-4.85941	1.17734e-06	0.000105776	3.97561	296.072	292.561	228.537	328.976	291.324	229.932	294.275	402.618	511.994	543.199	LRR1
ENSG00000255394	141.506	-1.50074	0.308985	4.85699	1.19183e-06	0.00010665	3.97204	148.973	146.28	190.779	117.562	183.682	233.04	208.685	93.9443	36.7054	55.4063	NA
ENSG00000198796	3883.62	-1.25394	0.258254	4.85546	1.20106e-06	0.000106797	3.97144	4489.8	5650.08	5199.71	2570.55	5505.52	5069.91	4435.28	2596.89	1805.15	1513.35	ALPK2
ENSG00000254661	59.0101	-2.20457	0.454069	4.85514	1.20302e-06	0.000106797	3.97144	82.4504	97.8787	118.243	82.9849	26.6635	81.8228	50.0074	24.924	13.1763	11.9504	LINC02682
ENSG00000128016	363.462	-0.88978	0.183342	4.85311	1.21543e-06	0.000107472	3.96871	353.225	371.079	465.023	364.541	366.376	490.937	540.465	204.185	234.35	244.44	ZFP36
ENSG00000134198	112.417	2.63413	0.543402	-4.84747	1.25045e-06	0.000110133	3.95808	34.6666	23.663	35.771	82.9849	15.8006	50.7509	63.471	191.723	516.699	108.64	TSPAN2
ENSG00000221818	102.311	-3.03545	0.626372	4.84607	1.25929e-06	0.000110477	3.95673	100.252	109.71	359.697	83.9728	25.676	104.609	188.49	17.2551	22.588	10.864	EBF2
ENSG00000138092	1441.08	0.942451	0.194715	-4.84015	1.29744e-06	0.000113379	3.94547	1205.84	1135.82	803.854	1255.64	1354.9	1051.27	1094.39	1711.13	2088.44	2709.48	CENPO
ENSG00000126775	888.405	-0.465265	0.0961478	4.83906	1.30458e-06	0.000113559	3.94478	1034.38	1009.98	976.747	965.193	871.996	954.945	967.452	721.837	755.755	625.766	ATG14
ENSG00000124370	446.522	-0.705615	0.146298	4.82315	1.4131e-06	0.000122529	3.91176	527.495	531.342	513.711	469.26	468.093	565.51	461.607	371.943	309.643	246.613	MCEE
ENSG00000010932	58.432	-4.95444	1.02798	4.81961	1.43841e-06	0.000124242	3.90573	44.9729	74.2158	76.5102	6.9154	4.93769	248.576	120.21	0.958615	3.76466	3.2592	FMO1
ENSG00000254387	113.974	0.870787	0.180732	-4.81811	1.44923e-06	0.000124695	3.90415	78.7026	108.635	78.4975	85.9486	111.592	97.3588	78.8579	161.047	189.174	149.923	MYL12AP1
ENSG00000259370	186.159	1.51927	0.315741	-4.81177	1.49597e-06	0.000128224	3.89203	83.3873	144.129	133.148	135.344	72.0902	154.324	113.478	403.577	431.995	190.12
ENSG00000176890	3710.84	1.20149	0.249845	-4.80894	1.5173e-06	0.000129555	3.88754	2597.19	2451.27	1731.91	2639.71	3048.53	2186.43	4033.29	4831.42	7033.32	6555.33	TYMS
ENSG00000181524	413.927	-0.610954	0.127093	4.80713	1.5311e-06	0.000130236	3.88527	426.306	417.329	444.157	469.26	488.831	465.044	520.27	266.495	291.761	349.82	RPL24P4
ENSG00000143013	6276.57	1.12936	0.235215	-4.80137	1.57583e-06	0.00013303	3.87605	5034.16	4180.82	3860.29	4520.7	6953.25	4854.47	2990.83	10773.9	10731.2	8866.1	LMO4
ENSG00000174343	28.8916	-3.94156	0.820803	4.80208	1.57026e-06	0.00013303	3.87605	14.991	53.7795	64.5865	10.8671	11.8504	68.3583	56.7392	3.83446	2.82349	1.0864	CHRNA9
ENSG00000078668	1328.74	0.705728	0.147073	-4.79849	1.59864e-06	0.000134448	3.87145	1215.21	1028.26	1023.45	1132.15	1177.14	992.231	1251.15	1538.58	1691.27	2237.98	VDAC3
ENSG00000205038	254.736	-6.16108	1.28442	4.79676	1.61253e-06	0.000135108	3.86932	424.432	487.243	10.93	91.8761	49.3769	1436.56	31.7355	3.83446	3.76466	7.60479	PKHD1L1
ENSG00000137142	49.2218	1.44891	0.30257	-4.78867	1.67892e-06	0.000140146	3.85342	16.8648	35.4945	47.6947	23.71	33.5763	32.1077	37.5056	105.448	69.6462	90.1711	IGFBPL1
ENSG00000069275	30927.5	0.581999	0.121566	-4.78752	1.68859e-06	0.000140429	3.85254	27800.8	25304.3	23060.4	27916.5	29807.8	26795.4	27719.5	34388.4	40683.7	45798.2	NUCKS1
ENSG00000145386	2718.44	1.26787	0.26541	-4.77704	1.77898e-06	0.000146806	3.83326	2365.76	1836.03	1218.2	2117.1	2331.58	1756.6	1752.18	3076.2	4228.65	6502.1	CCNA2
ENSG00000167766	1536.56	-0.577216	0.120848	4.77636	1.78496e-06	0.000146806	3.83326	1988.18	1595.1	1720.98	1434.45	1574.13	1853.96	1769.49	1100.49	1143.52	1185.26	ZNF83
ENSG00000159216	218.979	-2.25297	0.471594	4.77735	1.77622e-06	0.000146806	3.83326	222.991	316.224	372.615	89.9003	152.081	424.65	430.833	91.0684	47.0582	42.3696	RUNX1
ENSG00000260404	354.066	-1.04039	0.217897	4.77469	1.79988e-06	0.000147491	3.83123	533.117	427.009	368.64	427.767	460.192	392.542	321.202	276.081	172.233	161.873
ENSG00000125872	2324.51	-3.39335	0.710848	4.77366	1.80908e-06	0.000147704	3.83061	4559.13	4476.61	431.239	1250.7	2092.59	5502.84	4020.79	312.508	48.9406	549.718	LRRN4
ENSG00000064102	994.053	0.599402	0.125698	-4.76859	1.85519e-06	0.000150918	3.82126	824.504	860.472	772.057	933.58	936.185	835.835	864.552	1095.7	1523.75	1293.9	INTS13
ENSG00000146674	124663	-2.85127	0.599432	4.75662	1.96866e-06	0.000159568	3.79705	73660	140865	401010	91069	39950.8	184958	245236	34891.7	10402.7	24591.7	IGFBP3
ENSG00000227008	2975.87	-0.635316	0.133607	4.75511	1.98336e-06	0.00016018	3.79539	3434.81	3025.64	3190.57	3262.09	2961.62	3756.6	3690.93	2087.86	1832.45	2516.1	RPS24P19
ENSG00000072864	1237.17	0.669656	0.141037	-4.74809	2.05347e-06	0.000165246	3.78187	1033.44	983.09	963.83	1025.46	1129.74	1057.48	1162.67	1307.55	1735.51	1972.9	NDE1
ENSG00000170584	632.476	0.424708	0.0894986	-4.74542	2.08074e-06	0.000166811	3.77777	549.981	566.836	605.126	564.099	533.27	598.653	596.243	732.382	741.638	836.527	NUDCD2
ENSG00000171631	52.5318	-3.58017	0.754557	4.74473	2.08784e-06	0.000166811	3.77777	76.8287	75.2913	27.8219	13.8308	49.3769	207.146	56.7392	1.91723	6.58815	9.77759	P2RY6
ENSG00000111885	20808	-1.94873	0.410874	4.74288	2.10697e-06	0.000167145	3.77691	21784.7	26026.1	47980.8	15006.4	9881.3	31972	34635.9	7355.45	5346.76	8090.41	MAN1A1
ENSG00000085563	5.9147	3.36715	0.709841	-4.74353	2.10028e-06	0.000167145	3.77691	1.87387	1.07559	0.993639	4.93957	0	1.03573	0.961682	14.3792	19.7645	14.1232	ABCB1
ENSG00000101040	4525.05	-0.685715	0.144644	4.7407	2.12982e-06	0.000168361	3.77376	5249.65	5596.3	5441.17	4382.39	4407.38	5974.1	4679.54	3602.47	2746.32	3171.2	ZMYND8
ENSG00000164483	322.767	-2.41633	0.510031	4.73761	2.16258e-06	0.000170349	3.76866	471.279	548.551	539.546	447.525	119.492	529.259	331.78	77.6478	23.5291	139.059	SAMD3
ENSG00000237190	519.765	0.562186	0.118745	-4.73442	2.19684e-06	0.000172441	3.76336	430.991	438.841	489.864	471.235	476.981	431.9	442.373	610.638	611.757	793.071	CDKN2AIPNL
ENSG00000168077	3319.01	0.569149	0.12025	-4.73303	2.2119e-06	0.000173015	3.76192	2839.85	2802.99	2560.61	2886.69	3452.43	2936.3	2810.03	3728.05	4607	4566.13	SCARA3
ENSG00000082074	24.8321	-7.60123	1.60693	4.73027	2.24217e-06	0.000174772	3.75753	4.68468	17.2094	97.3766	3.95166	2.96261	26.929	95.2065	0	0	0	FYB1
ENSG00000160963	481.795	2.53963	0.537155	-4.72793	2.26815e-06	0.000176183	3.75403	188.324	79.5937	74.5229	248.955	468.093	92.1801	227.919	895.346	1663.04	879.983	COL26A1
ENSG00000052841	5144.79	-0.458209	0.0969461	4.72643	2.285e-06	0.000176878	3.75233	6165.04	5375.8	5537.55	5076.89	5206.3	5853.96	5999.93	4255.29	4239.95	3737.21	TTC17
ENSG00000158186	821.637	0.709401	0.150141	-4.72491	2.30219e-06	0.000177594	3.75057	683.026	671.169	639.903	713.275	864.095	621.439	638.557	1090.9	1333.63	960.377	MRAS
ENSG00000273983	3972.93	1.05857	0.224115	-4.72336	2.31978e-06	0.000177725	3.75025	3087.2	2839.56	2130.36	3468.57	3331.95	2372.86	3760.17	4610.94	6370.74	7756.89	H3C8
ENSG00000012232	2412.73	0.511965	0.108376	-4.72399	2.31263e-06	0.000177725	3.75025	2361.08	2217.87	2160.17	2177.36	2102.47	1820.82	2134.93	2694.67	3243.25	3214.65	EXTL3
ENSG00000179796	1431.18	-3.39225	0.718688	4.72006	2.35776e-06	0.000180019	3.74468	3280.21	2316.82	4429.64	2001.52	213.308	781.977	727.031	313.467	69.6462	178.169	LRRC3B
ENSG00000103888	1981.53	-2.6863	0.569596	4.71615	2.40347e-06	0.000182885	3.73782	1803.6	2606.16	776.032	1122.27	1729.18	7024.33	3516.87	443.839	535.523	257.477	CEMIP
ENSG00000167114	624.947	0.783413	0.166238	-4.7126	2.44582e-06	0.000185476	3.73171	449.729	527.039	475.953	586.821	601.41	393.578	561.622	755.389	922.341	975.586	SLC27A4
ENSG00000187189	1685.51	0.606342	0.128736	-4.70998	2.47744e-06	0.000187239	3.7276	1389.48	1303.62	1527.22	1633.02	1617.59	1178.66	1550.23	2349.57	2194.8	2110.87	TSPYL4
ENSG00000175600	94.4358	1.3598	0.288852	-4.70759	2.50659e-06	0.000188805	3.72399	93.6936	55.9307	41.7328	74.0936	76.0404	42.465	65.3943	120.785	193.88	180.342	SUGCT
ENSG00000116237	2877.47	0.711435	0.151181	-4.70584	2.52828e-06	0.000189799	3.72171	2062.2	2101.7	2366.85	2304.81	2639.69	2322.11	3111.04	3541.12	4089.36	4235.87	ICMT
ENSG00000143847	528.395	-1.75498	0.37308	4.70403	2.55082e-06	0.000190214	3.72076	957.549	1041.17	440.182	491.982	541.171	865.872	351.014	242.53	222.115	130.368	PPFIA4
ENSG00000218502	299.221	1.00089	0.212747	-4.70461	2.54356e-06	0.000190214	3.72076	257.657	221.572	167.925	245.991	268.61	206.111	242.344	322.095	488.464	571.446	H2AZP3
ENSG00000144681	27.5191	2.31978	0.493577	-4.69993	2.60251e-06	0.000193425	3.71349	6.55855	12.9071	12.9173	21.7341	8.88784	9.32159	15.3869	24.924	108.234	54.3199	STAC
ENSG00000104408	21207.7	-0.354008	0.075403	4.69488	2.66759e-06	0.000197162	3.70518	23824.4	21154.7	21543.1	22116.5	22502	25097.9	22583.2	17629.9	18154.1	17471.5	EIF3E
ENSG00000243232	2971.26	-0.990987	0.211096	4.69449	2.67274e-06	0.000197162	3.70518	3686.84	4450.79	3089.22	2696.02	3103.83	4368.72	3046.61	2054.31	1334.57	1881.64	PCDHAC2
ENSG00000213390	825.881	0.757824	0.161445	-4.69399	2.67923e-06	0.000197162	3.70518	766.414	659.337	555.444	752.791	755.466	632.832	665.484	936.567	1134.1	1400.37	ARHGAP19
ENSG00000144476	1267.78	-2.72307	0.580562	4.69041	2.72662e-06	0.000199991	3.69899	1212.4	1936.06	2833.86	521.619	316.012	2953.91	2131.09	208.019	211.762	353.08	ACKR3
ENSG00000181938	315.606	1.07639	0.229615	-4.68781	2.76143e-06	0.000201305	3.69614	258.594	254.915	160.97	294.399	273.548	222.682	192.336	394.949	458.347	645.321	GINS3
ENSG00000128340	313.883	-2.44174	0.520888	4.68764	2.76377e-06	0.000201305	3.69614	508.756	556.08	210.651	222.281	115.542	868.979	426.987	56.5583	82.8225	90.1711	RAC2
ENSG00000242600	135.121	-2.27364	0.485088	4.68706	2.77154e-06	0.000201305	3.69614	246.414	257.066	66.5738	145.223	103.691	300.362	122.134	50.8066	40.4701	18.4688	MBL1P
ENSG00000281005	24.0234	-1.9006	0.405598	4.68592	2.78699e-06	0.000201773	3.69514	27.1711	49.4772	33.7837	24.6979	22.7134	29.0005	28.8504	7.66892	10.3528	6.51839	LINC00921
ENSG00000143742	3209.8	0.463735	0.0990672	-4.68101	2.8546e-06	0.000205728	3.68671	3082.52	2682.52	3095.19	2856.06	3085.07	2773.69	2598.46	3593.85	4174.07	4156.56	SRP9
ENSG00000177889	2520.94	0.499505	0.106718	-4.68063	2.86001e-06	0.000205728	3.68671	2291.75	2098.48	2100.55	2368.03	2323.68	2165.72	2348.43	2864.34	2959.02	3689.41	UBE2N
ENSG00000168672	9476.28	2.10913	0.450697	-4.6797	2.87294e-06	0.000205995	3.68614	3839.56	2437.29	2515.89	7410.35	9022.14	2712.58	5323.87	12096.8	26764.8	22639.5	LRATD2
ENSG00000187522	393.771	0.535622	0.114573	-4.67496	2.94017e-06	0.000210143	3.67749	326.054	368.928	339.825	338.855	376.252	324.184	353.899	464.928	466.818	577.964	HSPA14
ENSG00000181577	12.0989	2.47564	0.529671	-4.67391	2.9552e-06	0.000210544	3.67666	3.74774	4.30236	2.98092	7.90332	7.9003	5.17866	3.84673	23.0068	47.9994	14.1232	C6orf223
ENSG00000069702	27780.9	-2.82034	0.60414	4.66835	3.03627e-06	0.000215633	3.66629	18216.8	32618.4	73375.3	16854.8	7857.84	42460.9	70532.6	8820.22	3102.08	3969.7	TGFBR3
ENSG00000143947	5876.82	-0.593256	0.12712	4.66692	3.05753e-06	0.000216455	3.66463	6895.85	5651.15	6304.64	6443.18	6393.32	6062.14	8015.62	4050.15	4180.65	4771.46	RPS27A
ENSG00000132386	14802.3	-1.6282	0.349036	4.66484	3.08858e-06	0.000217731	3.66208	15637.5	17640.8	29166.3	12717.4	11159.2	24314.8	19364.4	8621.78	6038.51	3362.4	SERPINF1
ENSG00000166803	547.181	1.01689	0.218011	-4.66441	3.09501e-06	0.000217731	3.66208	562.162	425.934	323.926	500.873	351.563	362.506	402.945	647.065	864.93	1029.91	PCLAF
ENSG00000132510	3245.66	-0.642344	0.137756	4.66291	3.11772e-06	0.000217906	3.66173	3476.97	3640.87	4060.01	3984.26	3876.08	3271.88	3155.28	2772.31	2186.33	2032.65	KDM6B
ENSG00000184661	1164.62	1.17824	0.252717	-4.66232	3.12671e-06	0.000217906	3.66173	1050.31	865.85	462.042	1022.49	896.684	818.228	796.272	1440.8	1970.8	2322.72	CDCA2
ENSG00000230658	20.44	2.29291	0.491685	-4.66337	3.11076e-06	0.000217906	3.66173	15.9279	3.22677	4.96819	8.89123	10.8629	9.32159	12.5019	22.0481	67.7639	48.8879	KLHL7-DT
ENSG00000132535	2832.64	-0.92994	0.199503	4.66129	3.14232e-06	0.000218314	3.66092	3301.76	4051.75	4057.03	3329.27	2282.2	2943.55	3159.12	1432.17	2015.03	1754.53	DLG4
ENSG00000231566	481.734	-2.52543	0.542709	4.65338	3.26537e-06	0.00022616	3.64558	605.261	1419.78	797.892	437.646	215.283	754.013	253.884	184.054	79.999	69.5295	LINC02595
ENSG00000156026	881.314	0.58833	0.126468	-4.65199	3.28743e-06	0.000226985	3.644	733.621	781.954	700.515	712.287	841.382	697.047	892.44	1000.79	1231.98	1221.11	MCU
ENSG00000171004	7173.28	1.33798	0.288051	-4.64495	3.40157e-06	0.000233201	3.63227	4809.29	3621.51	3748.01	5041.33	7838.08	5294.66	4077.53	17593.5	10929.7	8779.19	HS6ST2
ENSG00000132549	4550.83	-0.808316	0.174056	4.64399	3.41752e-06	0.000233201	3.63227	5828.68	5763.01	5873.4	4770.64	4550.57	5221.12	4553.56	3859.38	2462.09	2625.83	VPS13B
ENSG00000088881	1204.83	-0.74908	0.161249	4.64549	3.39267e-06	0.000233201	3.63227	1262.05	1453.12	1553.06	1247.74	1142.58	1258.41	1682.94	682.534	863.048	902.797	EBF4
ENSG00000248527	507.197	-1.00398	0.216194	4.64389	3.41915e-06	0.000233201	3.63227	594.954	644.279	424.284	452.465	777.192	576.903	708.759	333.598	253.173	306.364	MTATP6P1
ENSG00000133028	1851.17	0.694298	0.149547	-4.64268	3.43911e-06	0.000233849	3.63106	1464.43	1255.21	1538.15	1415.68	1977.05	1534.95	1745.45	2398.45	2681.38	2500.89	SCO1
ENSG00000198788	10.0755	-6.29721	1.35664	4.64175	3.45468e-06	0.000234196	3.63042	12.1802	17.2094	24.841	7.90332	2.96261	27.9648	7.69345	0	0	0	MUC2
ENSG00000253669	76.4599	1.23929	0.267383	-4.63491	3.57092e-06	0.000241345	3.61736	53.4053	49.4772	30.8028	59.2749	79.003	46.6079	61.5476	147.627	133.645	103.208	GASAL1
ENSG00000133812	3286.17	-0.461713	0.0996492	4.63338	3.5974e-06	0.000242402	3.61546	3918.27	3745.21	3497.61	3312.48	3691.41	3695.49	3202.4	2866.26	2462.09	2470.47	SBF2
ENSG00000088325	4399.73	1.0638	0.229718	-4.63088	3.64112e-06	0.000244611	3.61152	3595.02	3222.47	2105.52	3270	3730.92	3326.77	3955.4	4889.89	7063.44	8837.85	TPX2
ENSG00000018236	215.379	2.3117	0.499592	-4.62718	3.70679e-06	0.000248277	3.60506	136.793	115.088	77.5038	89.9003	85.9158	133.609	50.0074	647.065	719.05	98.8623	CNTN1
ENSG00000143401	3937.11	0.780375	0.168806	-4.62291	3.78392e-06	0.000252687	3.59742	3789.91	3253.66	2657.98	3748.15	3702.28	3036.77	2488.83	4991.51	5727.93	5974.11	ANP32E
ENSG00000070087	8887.65	0.583092	0.126212	-4.61994	3.83849e-06	0.000254214	3.5948	7606.05	7215.06	8067.35	8494.09	8811.8	6712.58	7219.34	10434.5	13271.4	11044.3	PFN2
ENSG00000143815	4321.03	0.559421	0.121092	-4.61981	3.84088e-06	0.000254214	3.5948	4152.5	3617.21	3754.96	4092.93	3993.6	3272.91	3598.61	4792.12	5651.69	6283.73	LBR
ENSG00000231453	69.117	-3.39685	0.735114	4.62085	3.82178e-06	0.000254214	3.5948	57.1531	100.03	52.6629	16.7946	131.342	101.502	204.838	19.1723	6.58815	1.0864	LINC01305
ENSG00000154864	107.083	2.83864	0.61455	-4.61906	3.85475e-06	0.000254379	3.59452	27.1711	37.6457	45.7074	23.71	43.4516	43.5007	42.314	147.627	624.933	34.7648	PIEZO2
ENSG00000176244	134.526	1.06699	0.231085	-4.61732	3.88732e-06	0.000255774	3.59214	130.234	92.5008	81.4784	107.683	108.629	83.8943	103.862	142.834	233.409	260.736	ACBD7
ENSG00000100401	1540.23	0.933162	0.202158	-4.61601	3.91185e-06	0.000256633	3.59069	1188.03	1122.92	981.715	1381.11	1323.3	1039.87	1432.91	1649.78	2326.56	2956.09	RANGAP1
ENSG00000163694	1145.9	-2.83005	0.613536	4.61268	3.97505e-06	0.000259563	3.58576	649.297	1275.65	2771.26	597.689	329.838	2505.44	2678.28	208.978	124.234	318.315	RBM47
ENSG00000117748	770.449	0.643609	0.139538	-4.61244	3.9797e-06	0.000259563	3.58576	578.089	658.261	691.573	620.411	622.149	633.868	809.736	930.815	965.635	1193.95	RPA2
ENSG00000157456	1339.93	0.982109	0.213047	-4.60982	4.03008e-06	0.000262084	3.58156	1079.35	1034.72	745.229	1062.01	1270.96	936.301	1127.09	1513.65	1923.74	2706.22	CCNB2
ENSG00000118523	2541.57	1.51795	0.3294	-4.60824	4.06087e-06	0.00026256	3.58077	1485.04	1091.72	1550.08	1606.35	1524.76	1738.99	2413.82	3442.39	7810.73	2751.85	CCN2
ENSG00000132182	377.998	1.45366	0.315421	-4.60865	4.053e-06	0.00026256	3.58077	183.639	192.531	168.919	329.964	261.697	250.647	351.014	579.962	447.994	1013.61	NUP210
ENSG00000109881	410.025	1.03454	0.22467	-4.60471	4.13045e-06	0.000266289	3.57465	386.018	288.258	235.492	335.891	374.277	271.362	291.389	496.563	556.228	864.773	CCDC34
ENSG00000258995	63.9651	0.994553	0.216088	-4.60253	4.17397e-06	0.000268322	3.57134	55.2792	41.948	44.7138	59.2749	45.4267	48.6794	49.0458	87.234	80.9402	127.109	PARP1P2
ENSG00000274641	2235.2	1.07272	0.233322	-4.5976	4.27392e-06	0.000273959	3.56231	1666.81	1572.51	1204.29	2072.65	1832.87	1414.81	1990.68	2521.16	3323.25	4752.99	H2BC17
ENSG00000235770	17.6721	2.12356	0.461963	-4.59682	4.28981e-06	0.000274192	3.56194	7.49549	11.8315	8.94275	7.90332	9.87537	5.17866	10.5785	32.5929	64.9404	17.3824	LINC00607
ENSG00000116455	507.137	0.769074	0.167548	-4.59018	4.42861e-06	0.000282258	3.54935	390.702	404.422	364.665	507.788	435.504	337.649	489.496	609.679	713.403	818.058	WDR77
ENSG00000143416	2146.13	-1.16842	0.254746	4.58661	4.50495e-06	0.000286048	3.54356	2834.23	3499.97	2442.36	2210.95	1419.09	3117.55	2500.37	1321.93	974.105	1140.72	SELENBP1
ENSG00000251209	37.1825	-5.73303	1.25006	4.58621	4.51366e-06	0.000286048	3.54356	90.8828	98.9543	1.98728	22.722	10.8629	123.252	20.1953	0	1.88233	1.0864	LINC00923
ENSG00000161800	1783.87	0.796163	0.173624	-4.58556	4.52772e-06	0.000286129	3.54344	1575.93	1540.25	1055.24	1468.04	1597.84	1407.56	1581.97	2064.86	2464.91	3082.11	RACGAP1
ENSG00000133858	3907.19	-0.367874	0.08024	4.58467	4.54703e-06	0.000286539	3.54282	4509.47	4289.46	3954.68	4241.12	4168.4	4319	3849.61	3186.44	3467.25	3086.46	ZFC3H1
ENSG00000129757	3484.64	-1.44309	0.31497	4.58166	4.61305e-06	0.000289866	3.5378	2536.29	3227.85	7285.36	4267.79	2878.67	4622.47	5283.48	1742.76	1654.57	1347.13	CDKN1C
ENSG00000241163	33.4373	-2.03046	0.443226	4.58108	4.62573e-06	0.000289866	3.5378	40.2882	38.7213	82.472	34.577	20.7383	43.5007	42.314	10.5448	10.3528	10.864	LINC00877
ENSG00000130520	2012.11	0.909597	0.198774	-4.57605	4.73843e-06	0.000296099	3.52856	1662.12	1455.27	1282.79	1856.29	1860.52	1371.31	1657.94	2161.68	3024.9	3788.27	LSM4
ENSG00000236753	194.814	-0.61337	0.134065	4.57517	4.75835e-06	0.000296516	3.52795	221.117	216.194	241.454	191.655	195.532	237.183	218.302	135.165	138.351	153.182	MKLN1-AS
ENSG00000004776	778.709	-2.36148	0.516285	4.57399	4.78521e-06	0.000297361	3.52672	556.54	837.885	1002.58	328.976	1376.63	2423.61	661.637	263.619	211.762	123.849	HSPB6
ENSG00000254206	30.9626	-1.95315	0.427601	4.56769	4.93134e-06	0.000305593	3.51486	40.2882	37.6457	72.5356	34.577	41.4766	30.0362	22.1187	9.58615	9.41165	11.9504	NPIPB11
ENSG00000148153	1174.86	0.494308	0.108244	-4.5666	4.95694e-06	0.000306331	3.51381	1008.14	1103.56	1183.42	945.435	1158.38	938.373	988.609	1490.65	1437.16	1494.88	INIP
ENSG00000254461	18.8982	-2.03515	0.445717	4.56601	4.97101e-06	0.000306354	3.51378	29.9819	23.663	21.8601	17.7825	20.7383	30.0362	26.9271	1.91723	8.47048	7.60479
ENSG00000127920	344.421	-2.44431	0.535556	4.56405	5.01751e-06	0.00030837	3.51093	334.486	394.742	721.382	283.532	93.8161	837.907	527.001	128.454	55.5287	67.3567	GNG11
ENSG00000265190	270.214	-3.36896	0.738303	4.56311	5.04017e-06	0.000308914	3.51016	298.883	329.131	118.243	95.8277	75.0528	969.445	707.798	16.2965	33.8819	57.5791	ANXA8
ENSG00000112029	1146.49	0.825181	0.180863	-4.56247	5.05558e-06	0.000309012	3.51002	1039.06	936.839	722.375	1023.48	1010.25	889.694	894.364	1212.65	1731.74	2004.41	FBXO5
ENSG00000253767	111.686	-2.18011	0.478281	4.55822	5.15886e-06	0.000314465	3.50243	206.126	285.032	120.23	70.142	139.243	139.824	59.6243	34.5101	19.7645	42.3696	PCDHGA8
ENSG00000091483	1804.39	0.40935	0.0898418	-4.55634	5.20536e-06	0.000316092	3.50019	1723.03	1560.68	1610.69	1718.97	1521.8	1657.17	1705.06	2068.69	2050.8	2427.02	FH
ENSG00000065609	56.1271	1.91115	0.419481	-4.556	5.2138e-06	0.000316092	3.50019	20.6126	26.8898	35.771	39.5166	41.4766	24.8576	25.9654	89.1512	207.056	49.9743	SNAP91
ENSG00000106868	1202.59	1.15753	0.254148	-4.55453	5.25036e-06	0.000316814	3.4992	922.882	561.458	635.929	889.123	1203.81	1009.84	925.138	2105.12	2319.03	1453.6	SUSD1
ENSG00000072571	860.204	0.958785	0.210519	-4.55438	5.25404e-06	0.000316814	3.4992	725.188	650.732	431.239	729.081	672.513	588.296	895.325	1223.19	1183.99	1502.49	HMMR
ENSG00000214765	391.621	-0.711959	0.156413	4.55179	5.31919e-06	0.000319881	3.49501	515.315	489.394	468.998	404.057	384.152	436.043	406.791	323.053	263.526	224.885	SEPTIN7P2
ENSG00000163754	951.35	0.925738	0.203471	-4.54972	5.37174e-06	0.000322175	3.49191	603.387	586.197	711.445	959.265	770.279	888.658	725.108	1210.73	1793.86	1264.57	GYG1
ENSG00000095303	33.2728	-2.13384	0.469221	4.54762	5.42567e-06	0.000324539	3.48873	34.6666	41.948	73.5293	27.6616	21.7258	65.2511	38.4673	12.462	9.41165	7.60479	PTGS1
ENSG00000150054	52.8199	2.1582	0.474965	-4.54391	5.52209e-06	0.000329426	3.48224	25.2973	19.3606	12.9173	48.4078	36.5389	32.1077	6.73177	92.027	143.998	110.813	MPP7
ENSG00000138071	9527.22	0.459696	0.101208	-4.54209	5.57005e-06	0.000331403	3.47964	8119.49	7605.5	8873.2	8154.25	9690.7	8786.11	8712.83	10726.9	12513.7	12089.4	ACTR2
ENSG00000067955	1553.58	0.509471	0.112202	-4.54065	5.60801e-06	0.000332777	3.47785	1238.63	1286.41	1520.27	1361.35	1528.71	1303.99	1409.83	1771.52	2183.5	1931.62	CBFB
ENSG00000101367	5843.32	0.319719	0.0704691	-4.53701	5.70562e-06	0.000336174	3.47344	5233.72	5390.86	5339.82	5651.86	5395.9	5823.92	5233.47	6316.31	6975.91	7071.37	MAPRE1
ENSG00000159055	478.166	1.01619	0.223986	-4.53684	5.71034e-06	0.000336174	3.47344	400.072	361.398	236.486	460.368	410.816	327.291	364.477	581.879	700.226	938.649	MIS18A
ENSG00000173207	297.439	1.32717	0.292527	-4.53692	5.70804e-06	0.000336174	3.47344	234.234	204.362	154.014	239.075	272.56	130.502	198.106	301.964	570.346	669.222	CKS1B
ENSG00000134222	574.587	1.27198	0.28089	-4.52841	5.94281e-06	0.000348941	3.45725	409.441	363.55	300.079	474.199	442.417	331.434	501.998	523.404	1066.34	1333.01	PSRC1
ENSG00000140416	32579.1	0.890612	0.19684	-4.52454	6.05257e-06	0.000350783	3.45496	21208.5	24064.2	20023.8	34746	27258	23824.9	30418.9	42096.6	55930.6	46219.8	TPM1
ENSG00000245532	16965.6	-1.48967	0.329187	4.52531	6.03084e-06	0.000350783	3.45496	16174.3	29198	21784.5	21274.7	19808	28528.2	10425.6	8447.31	9484.12	4531.37	NEAT1
ENSG00000137038	1316.43	0.436422	0.0964298	-4.52579	6.0169e-06	0.000350783	3.45496	1292.97	1221.87	1091.02	1233.91	1247.26	1065.77	1179.02	1498.32	1717.63	1616.56	DMAC1
ENSG00000136720	1056.09	0.787737	0.174075	-4.52527	6.03194e-06	0.000350783	3.45496	672.72	789.483	706.477	1005.7	1063.58	863.8	968.413	1536.66	1597.16	1356.91	HS6ST1
ENSG00000227678	29.0332	-3.07343	0.679249	4.52474	6.04691e-06	0.000350783	3.45496	51.5315	61.3087	27.8219	38.5287	7.9003	62.1439	26.9271	6.7103	0.941165	6.51839
ENSG00000159167	31163.1	-6.34288	1.40277	4.52167	6.13536e-06	0.000354662	3.45019	6921.15	11735.8	217807	2506.34	608.323	8854.47	61561.1	469.721	202.35	964.722	STC1
ENSG00000054267	2451.05	-0.449019	0.099388	4.51784	6.24731e-06	0.000360202	3.44345	2772.39	2842.79	2667.92	2481.64	2269.36	2785.08	2835.04	2040.89	1872.92	1942.48	ARID4B
ENSG00000214391	197.928	0.896063	0.198392	-4.51662	6.28331e-06	0.000361347	3.44208	160.216	165.641	124.205	167.946	183.682	136.717	162.524	208.978	351.054	318.315	TUBAP2
ENSG00000100345	20498.1	1.07641	0.238457	-4.51407	6.3595e-06	0.00036431	3.43853	10889.1	11548.6	14749.6	15308.7	21866.1	15030.5	18278.7	29605.9	40551	27152.4	MYH9
ENSG00000188505	263.47	-2.70546	0.599374	4.51381	6.3674e-06	0.00036431	3.43853	470.342	854.019	157.989	311.193	208.37	360.435	109.632	27.7998	33.8819	101.035	NCCRP1
ENSG00000187266	1244.95	-0.967025	0.214365	4.51112	6.44877e-06	0.000366066	3.43644	1338.88	1621.99	1963.43	1108.44	1188.01	1464.52	1526.19	925.063	735.05	577.964	EPOR
ENSG00000162129	1028.29	0.683655	0.151567	-4.51059	6.46487e-06	0.000366066	3.43644	794.522	828.205	755.166	938.519	928.285	787.156	1057.85	1191.56	1373.16	1628.51	CLPB
ENSG00000275223	39.0348	-1.36933	0.303586	4.51052	6.46679e-06	0.000366066	3.43644	54.3423	57.0063	61.6056	30.6254	48.3893	42.465	40.3906	19.1723	17.8821	18.4688
ENSG00000219797	29.5468	1.35556	0.300519	-4.51075	6.45999e-06	0.000366066	3.43644	21.5495	18.285	24.841	26.6737	21.7258	13.4645	14.4252	43.1377	66.8227	44.5424	PPIAP9
ENSG00000273372	25.531	-3.03417	0.672751	4.51009	6.4799e-06	0.000366066	3.43644	55.2792	54.8551	16.8919	22.722	21.7258	55.9295	15.3869	7.66892	3.76466	1.0864	SFTPD-AS1
ENSG00000106144	2294.26	0.351816	0.0780249	-4.50902	6.51287e-06	0.000366994	3.43534	2098.74	2071.59	2070.74	2122.04	2248.62	2041.43	2176.29	2518.28	2626.79	2968.04	CASP2
ENSG00000183048	129.194	1.21396	0.269262	-4.50849	6.52916e-06	0.000366994	3.43534	79.6396	82.8205	78.4975	121.514	100.729	88.0372	96.1682	131.33	201.409	311.796	SLC25A10
ENSG00000131069	1908.33	0.914543	0.202913	-4.50707	6.57286e-06	0.000368525	3.43353	1412.9	1608.01	1546.1	1768.37	1514.88	1168.31	1536.77	1931.61	2951.49	3644.87	ACSS2
ENSG00000226306	25.8171	4.71204	1.04618	-4.50404	6.66722e-06	0.000372881	3.42843	1.87387	0	0.993639	0.987915	5.92522	11.393	0	161.047	63.9992	11.9504	NPY6R
ENSG00000162630	641.449	4.23351	0.940081	-4.50335	6.68913e-06	0.000373173	3.42809	100.252	55.9307	2.98092	206.474	260.71	49.7151	31.7355	1719.76	2141.15	1845.79	B3GALT2
ENSG00000137574	1914.46	0.712587	0.158536	-4.49481	6.96333e-06	0.000387504	3.41172	1593.73	1428.38	1228.14	1670.56	1952.36	1480.06	1892.59	2707.13	2500.67	2691.01	TGS1
ENSG00000164484	10075.6	-1.81429	0.40401	4.49069	7.09929e-06	0.000393114	3.40548	11202.9	14762.5	17959	8961.38	5364.3	16946.6	14614.7	3789.4	1713.86	5441.77	TMEM200A
ENSG00000107672	580.025	0.679758	0.151361	-4.49096	7.09013e-06	0.000393114	3.40548	462.846	536.72	528.616	463.332	536.233	396.685	514.5	633.644	863.989	863.687	NSMCE4A
ENSG00000168010	377.481	-0.920838	0.205281	4.48574	7.26616e-06	0.000401361	3.39646	453.477	500.15	541.533	397.142	394.027	384.256	407.753	170.633	309.643	216.193	ATG16L2
ENSG00000214796	14.3487	1.97215	0.439959	-4.48256	7.37517e-06	0.000406379	3.39107	9.36936	4.30236	5.96183	7.90332	8.88784	7.25012	9.61682	14.3792	36.7054	39.1104	TUBA5P
ENSG00000134291	784.688	0.861128	0.192262	-4.47893	7.50198e-06	0.000412037	3.38506	502.198	510.906	708.465	688.577	662.638	634.904	703.951	839.747	1210.34	1385.16	TMEM106C
ENSG00000283913	67.7017	-2.35263	0.52531	4.47856	7.51468e-06	0.000412037	3.38506	132.108	138.751	40.7392	55.3232	42.4641	159.503	55.7775	23.9654	13.1763	15.2096
ENSG00000198901	524.183	0.944054	0.210931	-4.47566	7.61755e-06	0.000416656	3.38022	490.954	371.079	275.238	407.021	493.769	383.221	451.029	651.858	738.814	978.845	PRC1
ENSG00000179593	34.8983	-4.39808	0.982888	4.47466	7.65342e-06	0.000417597	3.37924	18.7387	173.17	55.6438	19.7583	5.92522	20.7146	48.0841	3.83446	0.941165	2.1728	ALOX15B
ENSG00000150672	1716.89	1.3572	0.303461	-4.47242	7.73403e-06	0.000420968	3.37575	961.296	1004.6	512.718	1437.42	1460.57	1453.13	1354.05	3435.68	3033.37	2516.1	DLG2
ENSG00000229754	57.941	-2.81408	0.629484	4.47046	7.80522e-06	0.000423812	3.37283	94.6305	103.257	90.4211	86.9365	12.838	73.537	84.628	23.9654	3.76466	5.43199	CXCR2P1
ENSG00000112658	2497.01	0.565623	0.126556	-4.46936	7.84551e-06	0.000424968	3.37164	1744.57	2146.88	2336.05	2474.73	2317.75	2150.18	2108.97	2946.78	3520.9	3223.35	SRF
ENSG00000169607	1622.34	1.11497	0.249543	-4.46806	7.89328e-06	0.000425495	3.37111	1361.37	1260.59	752.185	1280.34	1470.44	1120.66	1167.48	1854.92	2338.79	3616.62	CKAP2L
ENSG00000122033	576.882	-0.647902	0.145001	4.46825	7.88629e-06	0.000425495	3.37111	618.378	724.948	659.776	516.679	629.061	679.44	702.028	485.059	376.466	376.98	MTIF3
ENSG00000243302	322.486	-0.648527	0.145234	4.46538	7.99256e-06	0.000429811	3.36672	365.405	411.951	302.066	327.988	392.052	333.506	400.06	254.033	232.468	205.329
ENSG00000173548	1967	-0.382404	0.0857187	4.46115	8.15206e-06	0.000435593	3.36092	2062.2	2284.55	2146.26	2044	1887.18	2199.89	2179.17	1706.33	1541.63	1618.73	SNX33
ENSG00000272636	890.704	-2.37486	0.532244	4.46198	8.12043e-06	0.000435593	3.36092	2084.68	2374.9	946.938	904.93	901.622	746.763	267.347	275.122	143.998	260.736	DOC2B
ENSG00000115474	23.7066	3.0634	0.686711	-4.46098	8.15848e-06	0.000435593	3.36092	0.936936	2.15118	15.8982	4.93957	3.95015	11.393	12.5019	76.6892	84.7048	23.9008	KCNJ13
ENSG00000118680	4676.78	0.369096	0.0827624	-4.45971	8.20697e-06	0.000437139	3.35938	4178.73	4090.47	3992.44	4190.73	4680.93	4441.22	4529.52	5178.44	5794.75	5690.56	MYL12B
ENSG00000070193	357.647	1.86401	0.418041	-4.45891	8.23787e-06	0.000437742	3.35878	326.991	255.991	104.332	143.248	106.654	201.968	257.731	356.605	950.576	872.378	FGF10
ENSG00000076258	488.893	-2.34769	0.527271	4.45253	8.48645e-06	0.000449882	3.3469	472.216	570.063	1118.84	416.9	128.38	856.55	946.295	182.137	71.5285	126.022	FMO4
ENSG00000175445	4.60601	4.62762	1.04012	-4.44913	8.62204e-06	0.00045599	3.34105	0	0	2.98092	0.987915	0	0	0	17.2551	15.0586	9.77759	LPL
ENSG00000134247	5353.1	0.913951	0.20551	-4.44724	8.69823e-06	0.000458635	3.33853	4077.55	3448.34	4511.12	3557.48	5237.9	3491.45	5292.13	8631.37	9228.12	6055.59	PTGFRN
ENSG00000152492	3058.75	0.544139	0.122365	-4.44687	8.71306e-06	0.000458635	3.33853	2931.67	2524.41	2585.45	2938.06	2981.38	2369.75	2493.64	4131.63	4234.3	3397.17	CCDC50
ENSG00000182809	386.342	0.920806	0.207251	-4.44294	8.87363e-06	0.00046599	3.33162	335.423	297.939	264.308	376.396	373.289	195.753	289.466	513.818	610.816	606.211	CRIP2
ENSG00000010292	5833.5	0.763172	0.171811	-4.44192	8.91594e-06	0.000467085	3.3306	5146.59	4666.99	3662.55	5766.46	4886.34	4525.11	5116.15	6476.4	8414.01	9674.38	NCAPD2
ENSG00000237649	1382.02	1.15496	0.260042	-4.44143	8.93623e-06	0.000467085	3.3306	1074.67	1009.98	588.234	1179.57	1152.46	949.766	1116.51	1494.48	2240.91	3013.67	KIFC1
ENSG00000135045	401.728	0.81539	0.183617	-4.4407	8.96668e-06	0.000467584	3.33014	323.243	325.904	369.634	387.263	268.61	331.434	283.696	427.542	615.522	684.431	C9orf40
ENSG00000148154	2277.19	0.835477	0.188268	-4.43771	9.09214e-06	0.000473024	3.32512	1699.6	1474.63	1673.29	1862.22	2552.78	1793.89	1847.39	3092.49	3972.66	2802.91	UGCG
ENSG00000148677	86.275	6.99117	1.57686	-4.43361	9.26668e-06	0.000480986	3.31787	3.74774	0	3.97456	0	1.97507	0	5.77009	84.3581	758.579	4.3456	ANKRD1
ENSG00000213551	1127.18	0.882285	0.199084	-4.43172	9.34851e-06	0.00048411	3.31506	1053.12	973.409	623.012	991.867	1010.25	801.656	843.395	1298.92	1691.27	1984.85	DNAJC9
ENSG00000255745	35.1754	2.20308	0.497491	-4.42839	9.49399e-06	0.000490508	3.30935	16.8648	7.52913	4.96819	23.71	35.5513	9.32159	20.1953	85.3167	80.9402	67.3567
ENSG00000003400	140.872	-1.96504	0.444405	4.42173	9.79143e-06	0.00050471	3.29696	127.423	120.466	317.964	112.622	89.8659	298.291	202.915	64.2272	42.3524	32.592	CASP10
ENSG00000128989	7145.21	0.343396	0.0776884	-4.42017	9.86245e-06	0.000506039	3.29582	6794.66	6694.48	6287.75	6615.08	7090.52	6727.08	6074.94	7800.25	8608.83	8758.55	ARPP19
ENSG00000164463	805.598	-0.85456	0.19333	4.42022	9.86024e-06	0.000506039	3.29582	905.08	854.019	1065.18	876.281	760.404	1009.84	1042.46	640.355	544.934	357.425	CREBRF
ENSG00000164402	3971	0.657015	0.148707	-4.41817	9.95405e-06	0.00050957	3.2928	3401.08	3007.35	3020.66	3706.66	4291.84	2926.98	3341.84	4982.88	5973.57	5057.19	SEPTIN8
ENSG00000165699	3306.38	-0.455903	0.103211	4.41718	9.99961e-06	0.00050957	3.2928	3604.39	3794.68	3066.37	3596.01	3485.02	4102.53	3543.8	2517.32	2760.44	2593.23	TSC1
ENSG00000170779	1016	0.94098	0.213022	-4.41729	9.99457e-06	0.00050957	3.2928	838.558	792.71	507.749	884.184	988.525	769.549	792.426	1164.72	1735.51	1686.09	CDCA4
ENSG00000120049	64.407	-1.53722	0.34825	4.41415	1.01409e-05	0.000515597	3.28769	99.3152	122.617	57.6311	81.9969	85.9158	73.537	40.3906	30.6757	29.1761	22.8144	KCNIP2
ENSG00000169679	1806.58	1.10793	0.251701	-4.40178	1.07367e-05	0.000544652	3.26388	1570.3	1377.83	694.554	1487.8	1581.05	1290.52	1388.67	2296.84	2872.43	3505.81	BUB1
ENSG00000134569	13650.4	-1.97647	0.449309	4.39892	1.08792e-05	0.000550632	3.25914	10691.4	19594	35126.1	8892.22	6503.92	20765.4	21525.3	5304.97	4029.13	4071.82	LRP4
ENSG00000134057	2267.42	1.04332	0.237212	-4.39826	1.09122e-05	0.000551054	3.25881	1920.72	1559.61	1170.51	1962	1923.72	1508.03	1994.53	2555.67	3225.37	4854.03	CCNB1
ENSG00000184304	960.713	0.839642	0.190929	-4.39767	1.09417e-05	0.000551298	3.25861	767.351	676.546	774.045	766.622	1065.55	707.405	679.909	1486.81	1622.57	1060.33	PRKD1
ENSG00000161270	103.405	-3.38909	0.770781	4.39696	1.09778e-05	0.000551873	3.25816	155.531	218.345	236.486	42.4803	6.91276	203.003	130.789	13.4206	21.6468	5.43199	NPHS1
ENSG00000269902	84.2767	-3.39866	0.773356	4.39469	1.10928e-05	0.000556408	3.25461	144.288	261.369	108.307	80.0211	42.4641	154.324	19.2336	25.8826	4.70582	2.1728
ENSG00000197283	2058.49	-0.63569	0.14475	4.39164	1.12498e-05	0.000563018	3.24948	2020.03	2482.46	2529.8	2575.49	2057.04	2068.36	2401.32	1231.82	1720.45	1498.14	SYNGAP1
ENSG00000186767	1613.98	0.710801	0.161911	-4.39007	1.13313e-05	0.000565829	3.24731	1531.89	1441.29	1063.19	1545.1	1484.27	1103.05	1316.54	2010.22	2127.03	2517.19	SPIN4
ENSG00000187676	908.795	0.632095	0.144025	-4.38878	1.13988e-05	0.000567935	3.2457	844.179	755.065	839.625	633.253	913.472	718.798	756.843	1292.21	1303.51	1030.99	B3GLCT
ENSG00000164107	26228.3	-1.10702	0.25243	4.38545	1.15746e-05	0.000572791	3.242	25912.8	35709.6	37021	31554	25201	33540.1	29818.9	19350.6	8129.78	16045	HAND2
ENSG00000172757	11469.6	0.610216	0.139137	-4.38571	1.15609e-05	0.000572791	3.242	8399.63	9070.46	9280.59	11455.9	11990.7	9049.19	10089	14209.5	14949.5	16201.5	CFL1
ENSG00000160447	343.411	1.26048	0.287401	-4.38581	1.15554e-05	0.000572791	3.242	209.874	208.665	185.81	266.737	309.099	217.504	296.198	343.184	521.405	875.637	PKN3
ENSG00000235703	232.005	-1.36059	0.310316	4.38454	1.16232e-05	0.000572791	3.242	391.639	386.137	224.562	340.831	197.507	278.612	169.256	105.448	140.234	85.8255	EOLA2-DT
ENSG00000224616	157.344	-0.964566	0.219994	4.38452	1.16243e-05	0.000572791	3.242	193.946	165.641	219.594	160.042	158.994	146.038	246.19	105.448	102.587	74.9615	RTCA-AS1
ENSG00000101447	586.559	1.05404	0.240698	-4.3791	1.19168e-05	0.000585914	3.23217	494.702	445.295	272.257	508.776	525.37	389.435	467.377	692.12	854.577	1215.68	FAM83D
ENSG00000235531	11.3982	3.21354	0.734077	-4.37766	1.1996e-05	0.000588516	3.23024	0.936936	4.30236	3.97456	2.96374	123.442	1.03573	3.84673	15.3378	65.8815	9.77759	MSC-AS1
ENSG00000221866	9186.41	-1.12519	0.257232	4.37422	1.21868e-05	0.000595263	3.22529	10660.5	10006.2	10310	9003.86	16342.8	9295.69	11160.3	7293.14	4019.71	3771.98	PLXNA4
ENSG00000172345	806.056	-2.44609	0.559164	4.37454	1.21688e-05	0.000595263	3.22529	778.594	1227.25	2327.1	642.145	182.694	786.12	1529.07	231.985	223.056	132.541	STARD5
ENSG00000278705	1839.85	1.00744	0.230367	-4.37321	1.22435e-05	0.000595561	3.22507	1494.41	1470.33	1079.09	1923.47	1339.1	1136.2	1440.6	1963.24	3590.54	2961.52	H4C2
ENSG00000276805	38.6256	-4.55172	1.04083	4.37316	1.22461e-05	0.000595561	3.22507	89.0089	45.1748	3.97456	92.864	4.93769	14.5002	128.865	2.87584	1.88233	2.1728
ENSG00000253953	1044.36	-1.83025	0.418918	4.369	1.24814e-05	0.000605686	3.21775	1477.55	2058.68	1838.23	380.347	1002.35	1426.2	1136.71	356.605	268.232	498.657	PCDHGB4
ENSG00000233860	151.176	-1.74439	0.39949	4.36654	1.2623e-05	0.000611231	3.21379	173.333	291.485	274.244	135.344	89.8659	203.003	173.103	87.234	31.9996	52.1471	SHROOM3-AS1
ENSG00000231991	8012.61	0.732983	0.167961	-4.364	1.27703e-05	0.0006157	3.21063	6972.68	6665.43	4851.94	7548.66	6940.41	6613.15	7201.07	9182.57	10830.9	13319.2	ANXA2P2
ENSG00000138180	1015.55	1.13953	0.261097	-4.36441	1.27467e-05	0.0006157	3.21063	768.287	755.065	412.36	886.16	852.245	722.941	826.084	1184.85	1531.27	2216.25	CEP55
ENSG00000200087	669.059	-0.749987	0.171882	4.36337	1.28074e-05	0.00061616	3.21031	571.531	619.54	824.72	752.791	881.871	852.407	828.969	499.438	408.465	450.856	SNORA73B
ENSG00000101608	3796.87	0.681711	0.15629	-4.36183	1.2898e-05	0.000619186	3.20818	2936.36	2905.17	2967.01	3409.29	3896.82	3606.42	2780.22	4927.28	6104.39	4435.77	MYL12A
ENSG00000129521	415.512	3.01794	0.692329	-4.35911	1.30593e-05	0.000625588	3.20371	89.9458	63.4598	52.6629	317.121	981.612	51.7866	47.1224	1453.26	1431.51	341.129	EGLN3
ENSG00000123411	1247.67	-0.793926	0.182237	4.35655	1.32126e-05	0.000631579	3.19957	1668.68	1685.45	1637.52	1231.93	1053.7	1480.06	1246.34	864.671	721.873	886.501	IKZF4
ENSG00000165304	1816.48	1.12626	0.258681	-4.35385	1.33766e-05	0.000638057	3.19514	1479.42	1366	775.038	1378.14	1701.53	1282.24	1402.13	2015.01	2870.55	3894.74	MELK
ENSG00000217236	151.56	-3.66028	0.841176	4.35138	1.35282e-05	0.000643916	3.19117	113.369	121.542	109.3	30.6254	476.981	141.895	472.186	33.5515	0.941165	15.2096	SP9
ENSG00000135476	1683.99	1.13422	0.260759	-4.3497	1.36327e-05	0.000646138	3.18967	1412.9	1346.64	809.816	1467.05	1371.69	1116.52	1152.09	1813.7	2417.85	3931.68	ESPL1
ENSG00000166451	882.793	0.918385	0.211133	-4.34978	1.36272e-05	0.000646138	3.18967	802.954	625.994	494.832	727.105	835.457	641.118	749.15	1005.59	1249.87	1695.87	CENPN
ENSG00000134352	64913.4	-1.35844	0.312456	4.34763	1.37616e-05	0.00065087	3.18651	84542.5	80553.1	110984	48910.7	47075.9	98369.7	85737.8	43917	25989.3	23054.5	IL6ST
ENSG00000087095	1727.12	0.728058	0.167657	-4.34255	1.40836e-05	0.000664692	3.17738	1438.2	1361.7	1119.83	1434.45	1817.07	1298.81	1630.05	2331.35	2092.21	2747.5	NLK
ENSG00000176438	1484.89	-1.25908	0.289994	4.34174	1.41357e-05	0.000665747	3.17669	1858.88	1602.63	1830.28	1695.26	2652.53	1968.93	985.724	678.699	1030.58	545.372	SYNE3
ENSG00000231007	186.255	1.00273	0.231039	-4.34007	1.42438e-05	0.000669427	3.1743	151.784	137.676	103.338	154.115	127.392	165.717	161.562	195.557	285.173	380.24	CDC20P1
ENSG00000167363	168.377	0.838765	0.193282	-4.33959	1.42749e-05	0.000669485	3.17426	148.973	117.239	119.237	167.946	152.081	121.181	125.98	184.054	263.526	283.55	FN3K
ENSG00000109084	11858.6	1.08336	0.249923	-4.33478	1.45904e-05	0.000682849	3.16568	7028.89	8894.06	6505.35	9889.03	10939.9	8860.68	10029.4	12924	16530.6	26984	TMEM97
ENSG00000286288	5.60418	-5.44979	1.25753	4.33372	1.46608e-05	0.000684713	3.16449	8.43242	10.7559	8.94275	8.89123	5.92522	8.28585	4.80841	0	0	0
ENSG00000182165	84.679	0.959483	0.221642	-4.32897	1.49807e-05	0.000698196	3.15602	87.135	63.4598	61.6056	74.0936	71.1027	50.7509	53.8542	144.751	141.175	98.8623	TP53TG1
ENSG00000261879	130.55	-0.821205	0.189842	4.32573	1.52031e-05	0.000707085	3.15053	189.261	165.641	139.109	163.994	128.38	139.824	124.057	83.3995	76.2343	95.6031	ZNF594-DT
ENSG00000176720	1190.63	0.913688	0.211523	-4.31957	1.56333e-05	0.000723316	3.14067	797.332	765.82	706.477	1202.29	1251.21	962.195	902.057	1530.91	1818.33	1969.64	BOK
ENSG00000111664	983.904	-0.952859	0.220559	4.32019	1.55892e-05	0.000723316	3.14067	774.846	1271.35	1533.18	1103.5	927.298	1215.95	1229.03	513.818	548.699	721.369	GNB3
ENSG00000234996	9.67531	2.06327	0.477681	-4.31935	1.56491e-05	0.000723316	3.14067	6.55855	2.15118	5.96183	5.92749	0.987537	7.25012	5.77009	21.0895	22.588	18.4688	ACTG1P25
ENSG00000225386	138.665	-3.52884	0.817117	4.31865	1.56985e-05	0.000724106	3.1402	291.387	222.647	489.864	180.788	16.7881	66.2868	69.2411	30.6757	3.76466	15.2096	LRRC3B-AS1
ENSG00000228828	35.0783	-3.22881	0.747773	4.31791	1.57517e-05	0.000725064	3.13962	70.2702	86.0472	24.841	59.2749	38.514	40.3935	16.3486	1.91723	13.1763	0	TLK2P2
ENSG00000139718	3502.53	-0.429035	0.09947	4.31321	1.60902e-05	0.000739123	3.13128	3545.37	3915.15	3767.88	3943.76	3831.65	3760.74	3803.45	3214.24	2428.2	2814.86	SETD1B
ENSG00000177602	469.537	1.18116	0.274269	-4.30657	1.65805e-05	0.000758534	3.12002	383.207	325.904	181.836	446.538	401.928	282.755	358.707	568.459	780.225	965.809	HASPIN
ENSG00000042980	434.729	-4.621	1.073	4.30664	1.65754e-05	0.000758534	3.12002	301.693	374.306	2424.48	90.8882	29.6261	225.79	826.084	19.1723	29.1761	26.0736	ADAM28
ENSG00000131788	2290.66	-0.433287	0.100689	4.30324	1.68319e-05	0.000767935	3.11468	2385.44	2341.56	2726.55	2414.46	2516.25	2266.18	2737.91	2007.34	1804.21	1706.73	PIAS3
ENSG00000089685	1706.45	1.1982	0.27846	-4.30294	1.68547e-05	0.000767935	3.11468	1330.45	1127.22	701.509	1378.14	1716.34	1094.77	1254.99	1896.14	2859.26	3705.71	BIRC5
ENSG00000101057	2923.67	1.18631	0.275807	-4.30124	1.69847e-05	0.000772285	3.11222	2213.04	2042.55	1228.14	2298.88	2735.48	2075.61	2207.06	3080.99	4611.71	6743.28	MYBL2
ENSG00000229191	9.89957	1.98279	0.461203	-4.29918	1.71434e-05	0.000777921	3.10906	9.36936	6.45354	1.98728	5.92749	4.93769	5.17866	2.88504	19.1723	23.5291	19.5552
ENSG00000151014	186.586	1.22973	0.286096	-4.29831	1.72104e-05	0.000779381	3.10825	91.8197	83.8961	158.982	163.006	202.445	101.502	128.865	314.426	348.231	272.686	NOCT
ENSG00000110880	6005.8	0.787212	0.183227	-4.29638	1.73613e-05	0.000784625	3.10534	4603.17	4617.51	4370.02	4701.49	6507.87	5849.81	3874.61	8387.88	9742.94	7402.72	CORO1C
ENSG00000111247	634.402	0.989906	0.230504	-4.29453	1.75064e-05	0.000789588	3.1026	580.9	514.132	288.155	490.006	535.245	510.616	507.768	708.416	1097.4	1111.39	RAD51AP1
ENSG00000272556	121.735	-0.882392	0.205568	4.29246	1.76707e-05	0.000795394	3.09942	163.027	149.507	143.084	119.538	139.243	120.145	152.907	95.8615	53.6464	80.3935	GTF2IP13
ENSG00000070614	8785.67	0.371512	0.0866064	-4.28966	1.7895e-05	0.000803872	3.09481	7700.68	7704.46	7405.59	8994.97	8574.79	7781.45	8357.01	10154.6	10338.7	10844.4	NDST1
ENSG00000147403	8391.47	-0.354722	0.0827277	4.28783	1.8043e-05	0.000808896	3.09211	8743.49	8284.2	9831.06	9634.15	8688.35	9128.94	8539.73	7254.8	6683.21	7126.78	RPL10
ENSG00000286379	36.9292	-1.60271	0.373966	4.2857	1.82163e-05	0.000815035	3.08882	59.9639	57.0063	26.8283	36.5529	63.2024	43.5007	36.5439	20.1309	10.3528	15.2096
ENSG00000186642	17.3619	2.7457	0.640759	-4.28508	1.82675e-05	0.000815695	3.08847	3.74774	7.52913	6.95547	4.93957	5.92522	6.21439	9.61682	49.848	73.4108	5.43199	PDE2A
ENSG00000161888	1349.33	1.34593	0.314198	-4.28369	1.83817e-05	0.000819159	3.08663	1149.62	974.485	565.381	1094.61	1206.77	933.194	533.733	1494.48	2539.26	3001.72	SPC24
ENSG00000105971	1621.38	1.01511	0.23705	-4.28227	1.84994e-05	0.000822762	3.08473	996.9	820.676	1264.9	1305.04	1477.36	1661.31	1161.71	2253.7	2070.56	3201.62	CAV2
ENSG00000168032	5116.1	-2.08305	0.486692	4.28002	1.86879e-05	0.000829497	3.08119	7197.54	8993.01	7631.15	5712.12	1809.17	7004.65	8113.71	2512.53	512.935	1674.14	ENTPD3
ENSG00000173918	298.197	-1.14491	0.267564	4.27902	1.87715e-05	0.000831559	3.08011	267.964	377.532	442.169	205.486	363.414	482.651	358.707	131.33	185.409	167.305	C1QTNF1
ENSG00000133703	2882.65	0.418328	0.0979089	-4.27263	1.93184e-05	0.000854096	3.06849	2432.29	2437.29	2877.58	2666.38	2903.36	2491.97	2520.57	3712.72	3542.54	3241.81	KRAS
ENSG00000125966	28.0559	1.89013	0.442479	-4.27168	1.94009e-05	0.000856049	3.0675	6.55855	13.9827	17.8855	6.9154	20.7383	14.5002	27.8888	74.772	59.2934	38.024	MMP24
ENSG00000165694	8.40263	4.47452	1.04821	-4.26873	1.96587e-05	0.000865716	3.06262	1.87387	2.15118	0.993639	0	1.97507	1.03573	0	30.6757	44.2347	1.0864	FRMD7
ENSG00000142173	115792	-0.999765	0.234453	4.26425	2.00577e-05	0.000881554	3.05475	140223	150493	113648	118999	118525	171615	140052	91894.7	70018.9	42452.1	COL6A2
ENSG00000198894	790.452	0.604594	0.141919	-4.26014	2.04296e-05	0.00089614	3.04762	648.36	655.035	660.77	730.069	867.058	556.188	668.369	1072.69	1068.22	977.759	CIPC
ENSG00000121957	711.223	0.709878	0.166758	-4.25694	2.0724e-05	0.000907273	3.04226	644.612	629.22	458.068	633.253	658.687	632.832	524.116	793.733	980.694	1157.01	GPSM2
ENSG00000013441	1958.44	-0.746113	0.175288	4.25649	2.07665e-05	0.000907357	3.04222	2617.8	2755.66	2192.96	2316.66	2126.17	1902.64	1686.79	1155.13	1468.22	1362.34	CLK1
ENSG00000105968	8379.86	0.473179	0.11126	-4.2529	2.11019e-05	0.000920215	3.03611	7725.97	7257.01	6604.72	7441.96	8009.92	8151.21	7349.17	8971.68	10640.8	11646.2	H2AZ2
ENSG00000142945	1414.09	1.05244	0.247627	-4.25011	2.13665e-05	0.000929942	3.03154	1187.1	1006.75	668.719	1238.85	1411.19	915.587	1057.85	1585.55	2321.85	2747.5	KIF2C
ENSG00000102384	684.435	1.24277	0.292479	-4.24908	2.14653e-05	0.000932427	3.03039	596.828	515.208	251.391	640.169	538.208	430.864	425.063	782.23	1179.28	1485.11	CENPI
ENSG00000101680	3770.94	1.75717	0.413885	-4.24556	2.18048e-05	0.000943359	3.02532	2238.34	1867.23	1661.36	2206.01	5046.32	1226.31	1154.02	7281.64	8638.01	6390.2	LAMA1
ENSG00000165480	868.543	0.951045	0.22399	-4.24592	2.177e-05	0.000943359	3.02532	787.963	667.942	453.099	678.698	787.067	731.227	643.365	989.291	1186.81	1759.97	SKA3
ENSG00000279812	31.2233	-1.42804	0.336391	4.24516	2.18435e-05	0.000943359	3.02532	44.036	48.4016	47.6947	38.5287	27.651	31.072	31.7355	9.58615	15.0586	18.4688
ENSG00000112984	2607.98	1.0371	0.244334	-4.2446	2.18979e-05	0.00094389	3.02508	2218.66	1912.4	1260.93	2206.01	2221.96	1817.71	2237.83	2974.58	3543.48	5686.21	KIF20A
ENSG00000178718	1659.99	-1.03982	0.245274	4.23941	2.24105e-05	0.000960434	3.01753	1678.99	1815.6	2082.67	1337.64	1969.15	2655.62	2196.48	1089.95	635.286	1138.55	RPP25
ENSG00000276649	82.3309	-0.862285	0.203387	4.23963	2.23892e-05	0.000960434	3.01753	105.874	90.3496	101.351	105.707	96.7787	87.0015	78.8579	38.3446	59.2934	59.7519
ENSG00000281404	38.2331	-1.67289	0.394532	4.24019	2.23326e-05	0.000960434	3.01753	55.2792	66.6866	34.7774	49.3957	46.4143	54.8938	29.8121	25.8826	9.41165	9.77759	LINC01176
ENSG00000105974	4206.61	2.06548	0.487601	-4.236	2.27535e-05	0.000971411	3.0126	966.918	873.38	3412.16	1926.43	2711.78	2682.55	2483.06	4447.97	6008.39	16553.5	CAV1
ENSG00000115163	363.536	1.2393	0.292555	-4.23612	2.27416e-05	0.000971411	3.0126	317.621	278.578	145.071	318.109	321.937	192.646	232.727	422.749	597.64	808.281	CENPA
ENSG00000135424	42.3475	1.22693	0.28972	-4.23487	2.28679e-05	0.000974436	3.01125	29.9819	21.5118	44.7138	35.5649	19.7507	32.1077	27.8888	69.0203	87.5283	55.4063	ITGA7
ENSG00000227682	275.38	0.480612	0.113649	-4.22891	2.34829e-05	0.000998736	3.00055	249.225	232.328	226.55	259.822	234.046	254.79	266.386	310.591	374.584	345.475	ATP5F1AP2
ENSG00000253309	141.555	-4.60754	1.09	4.2271	2.36722e-05	0.00100488	2.99789	275.459	273.2	58.6247	16.7946	16.7881	619.368	130.789	2.87584	7.52932	14.1232	SERPINE3
ENSG00000157557	3229.77	-1.66299	0.393572	4.22539	2.38529e-05	0.00100872	2.99623	2977.58	4242.13	7848.75	1790.1	2401.69	4283.79	4903.61	1489.69	1044.69	1315.63	ETS2
ENSG00000132436	702.141	0.865217	0.204751	-4.22571	2.38189e-05	0.00100872	2.99623	711.134	560.383	357.71	571.015	616.223	564.474	561.622	983.539	875.283	1220.03	FIGNL1
ENSG00000108384	290.518	0.715079	0.169302	-4.22369	2.40335e-05	0.00101444	2.99377	251.099	207.589	243.442	212.402	330.825	240.29	219.263	379.611	377.407	443.251	RAD51C
ENSG00000151503	1784.98	0.66373	0.157195	-4.22234	2.41783e-05	0.00101863	2.99198	1738.95	1685.45	1103.93	1678.47	1420.08	1481.1	1523.3	2363.94	2192.91	2661.68	NCAPD3
ENSG00000119314	6170.96	0.802008	0.190069	-4.21956	2.44778e-05	0.00102768	2.98814	4798.05	3983.99	3818.55	5235.95	6893.01	5339.2	5249.82	8336.12	9694	8360.93	PTBP3
ENSG00000143126	555.741	0.71445	0.169322	-4.21949	2.4486e-05	0.00102768	2.98814	416.936	395.817	412.36	628.314	445.379	513.723	450.067	790.857	680.462	823.49	CELSR2
ENSG00000253537	49.0055	-3.17378	0.752246	4.21907	2.45309e-05	0.00102768	2.98814	100.252	67.7622	10.93	20.7462	153.068	74.5727	40.3906	9.58615	1.88233	10.864	PCDHGA7
ENSG00000176406	1680.5	2.0468	0.485197	-4.2185	2.45933e-05	0.00102837	2.98785	705.513	719.57	1121.82	1021.5	1858.55	302.434	335.627	4023.31	3868.19	2848.54	RIMS2
ENSG00000152056	51.6709	1.50033	0.355813	-4.21662	2.47995e-05	0.00103505	2.98504	24.3603	26.8898	25.8346	41.4924	49.3769	33.1434	32.6972	101.613	134.587	46.7152	AP1S3
ENSG00000112715	7585.83	-1.29074	0.306428	4.21222	2.52875e-05	0.00104855	2.97941	8025.79	10476.3	15905.2	6167.55	9526.77	6499.22	7950.22	3380.08	4978.76	2948.49	VEGFA
ENSG00000188483	591.41	-0.735107	0.174508	4.21244	2.52622e-05	0.00104855	2.97941	522.81	705.587	529.61	654	743.616	803.728	744.341	405.494	444.23	360.684	IER5L
ENSG00000269514	95.7377	-1.78468	0.423711	4.21201	2.53103e-05	0.00104855	2.97941	199.567	154.885	100.358	69.154	86.9033	166.753	74.0495	55.5997	27.2938	22.8144
ENSG00000132872	41.523	-5.92867	1.40752	4.21215	2.52957e-05	0.00104855	2.97941	5.62162	6.45354	279.213	11.855	4.93769	46.6079	57.7009	0.958615	1.88233	0	SYT4
ENSG00000049541	957.848	0.668331	0.158715	-4.2109	2.54355e-05	0.00104985	2.97887	832.936	724.948	744.236	895.051	815.706	752.977	930.908	1014.21	1278.1	1589.4	RFC2
ENSG00000130032	16.4886	3.22637	0.766147	-4.21117	2.54053e-05	0.00104985	2.97887	1.87387	5.37795	2.98092	15.8066	0	2.07146	4.80841	22.0481	62.1169	47.8015	PRRG3
ENSG00000175229	10.0534	2.83506	0.673379	-4.21019	2.55151e-05	0.00105119	2.97832	1.87387	3.22677	3.97456	8.89123	2.96261	0	3.84673	17.2551	43.2936	15.2096	GAL3ST3
ENSG00000070182	13.62	2.71646	0.645524	-4.20814	2.57483e-05	0.00105885	2.97517	5.62162	5.37795	5.96183	5.92749	1.97507	4.14293	6.73177	18.2137	72.4697	9.77759	SPTB
[truncated: 30,504 more rows]
